# Supplementary material for: The many flavours of halogen bonds – message from experimental electron density and Raman spectroscopy
Source: Acta Crystallogr C Struct Chem. 2019 Aug 22;75(Pt 9):1190–201. doi: 10.1107/S205322961901132X (PMC6727171; doi:10.1107/S205322961901132X)
Supplement: Supplementary file 1 [file c-75-01190-sup1.cif]

##############################################################################
#                                                                            #
# This CIF contains the data in a paper accepted for publication in          #
# Acta Crystallographica Section C. It conforms to the requirements of       #
# Notes for Authors for Acta Crystallographica Section C, and has been       #
# peer reviewed under the auspices of the IUCr Commission on Journals.       #
#                                                                            #
# Full details of the Crystallographic Information File format               #
# are given in the paper "The Crystallographic Information File (CIF):       #
# a New Standard Archive File for Crystallography" by S. R. Hall, F. H.      #
# Allen and I. D. Brown [Acta Cryst. (1991), A47, 655-685].                  #
#                                                                            #
# The current version of the core CIF dictionary is obtainable from          #
# ftp://ftp.iucr.org/pub/cif_core.dic.                                       #
#                                                                            #
# Software is freely available for graphical display of the structure(s)     #
# in this CIF. For information consult the CIF software page                 #
# http://www.iucr.org/resources/cif/software.                                #
#                                                                            #
# This file may be used for bona fide research purposes within the           #
# scientific community so long as proper attribution is given to the journal # 
# article from which it was obtained.                                        #
#                                                                            #
##############################################################################

data_global

_publ_section_synopsis
;
The culprit is the \s-hole: short I...N halogen bonds do not necessarily come
with high electron density in their (3,-1) critical point. The I---C geometry
and Raman spectroscopy complement information from electron density.
;
_publ_contact_author_fax           '0049-241-8092288'
_publ_contact_author_phone         '0049-241-8094666'

_publ_requested_journal            'Acta Crystallographica Section C'
_publ_requested_category           ?

_journal_date_recd_electronic     2019-05-24
_journal_date_to_coeditor         ?
_journal_date_from_coeditor       ?
_journal_date_accepted            2019-08-13

_journal_date_printers_first      ?
_journal_date_printers_final      ?
_journal_date_proofs_out          ?
_journal_date_proofs_in           ?


_journal_coeditor_name            ?
_journal_coeditor_code            RH3011
_journal_paper_doi    10.1107/S205322961901132X
_journal_paper_category          FE
_journal_coeditor_notes
?

_journal_techeditor_code          C191132
_iucr_compatibility_tag          ACTA95
_journal_techeditor_notes
?

_journal_coden_ASTM               ACSCEE
_journal_name_full                'Acta Crystallographica, Section C'
_journal_year                     2019
_journal_volume                   75
_journal_issue                    09
_journal_page_first               1190
_journal_page_last                1201

_journal_suppl_publ_number        ?
_journal_suppl_publ_pages         ?

_publ_section_title
;
The many flavours of halogen bonds -- message from experimental electron density
and Raman spectroscopy
;

_publ_contact_author_name 'Englert, Ulli'
_publ_contact_author_email ullrich.englert@ac.rwth-aachen.de
_publ_contact_author_address
;
Institute of Inorganic Chemistry
RWTH Aachen University
Landoltweg 1
Aachen 52056
Germany
;


loop_
_publ_author_name
_publ_author_email
_publ_author_address
'Wang, Ruimin'
ruimin.wang@ac.rwth-aachen.de
;
Institute of Inorganic Chemistry
RWTH Aachen University
Landoltweg 1
Aachen 52056
Germany

Institute of Molecular Science
Shanxi University
Taiyuan
Shanxi 030006
People's Republic of China
;
'George, Janine'
janine.george@uclouvain.be
;
Institute of Condensed Matter and Nanosciences
Chemin des \'Etoiles 8/L7.03.01
Louvain-la-Neuve 1348
Belgium
;
'Potts, Shannon Kimberly'
shannon.potts@ac.rwth-aachen.de
;
Institute of Inorganic Chemistry
RWTH Aachen University
Landoltweg 1
Aachen 52056
Germany
;
'Kremer, Marius'
marius.kremer@ac.rwth-aachen.de
;
Institute of Inorganic Chemistry
RWTH Aachen University
Landoltweg 1
Aachen  52056
Germany
;
'Dronskowski, Richard'
drons@hal9000.ac.rwth-aachen.de
;
Institute of Inorganic Chemistry
RWTH Aachen University
Landoltweg 1
Aachen 52056
Germany

J\"lich-Aachen Research Alliance (JARA-HPC)
RWTH Aachen University
Aachen 52056
Germany

Hoffmann Institute of Advanced Materials
Shenzhen Polytechnic
7098 Liuxian Blvd
Shenzhen
People's Republic of China
;
'Englert, Ulli'
ullrich.englert@ac.rwth-aachen.de
;
Institute of Inorganic Chemistry
RWTH Aachen University
Landoltweg 1
Aachen 52056
Germany

Institute of Molecular Science
Shanxi University
Taiyuan
Shanxi 030006
People's Republic of China
;

###################################################################

data_I

_publcif_datablock.id '{8e027bce-ea0e-4ee2-b1a5-8f59a40d57af}'

_audit_creation_method            'SHELXL-2018/3'
_shelx_SHELXL_version_number      '2018/3'
_chemical_name_systematic         
;
1,4-Diazabicyclo[2.2.2]octane 1,2,4,5-tetrafluoro-3,6-diiodobenzene
;
_chemical_name_common             ?
_chemical_melting_point           ?
_chemical_formula_iupac           'C6 H12 N2, C6 F4 I2' 
_chemical_formula_moiety          'C6 H12 N2, C6 F4 I2' 
_chemical_formula_sum             'C12 H12 F4 I2 N2'
_chemical_formula_weight          514.04

loop_
 _atom_type_symbol
 _atom_type_description
 _atom_type_scat_dispersion_real
 _atom_type_scat_dispersion_imag
 _atom_type_scat_source
 'C'  'C'   0.0033   0.0016
 'International Tables Vol C Tables 4.2.6.8 and 6.1.1.4'
 'H'  'H'   0.0000   0.0000
 'International Tables Vol C Tables 4.2.6.8 and 6.1.1.4'
 'F'  'F'   0.0171   0.0103
 'International Tables Vol C Tables 4.2.6.8 and 6.1.1.4'
 'I'  'I'  -0.4742   1.8119
 'International Tables Vol C Tables 4.2.6.8 and 6.1.1.4'
 'N'  'N'   0.0061   0.0033
 'International Tables Vol C Tables 4.2.6.8 and 6.1.1.4'

_space_group_crystal_system       triclinic
_space_group_IT_number            2
_space_group_name_H-M_alt         'P -1'
_space_group_name_Hall            '-P 1'

_shelx_space_group_comment
;
The symmetry employed for this shelxl refinement is uniquely defined
by the following loop, which should always be used as a source of
symmetry information in preference to the above space-group names.
They are only intended as comments.
;

loop_
 _space_group_symop_operation_xyz
 'x, y, z'
 '-x, -y, -z'

_cell_length_a                    6.77971(9)
_cell_length_b                    10.82624(17)
_cell_length_c                    11.36217(17)
_cell_angle_alpha                 107.3260(12)
_cell_angle_beta                  92.9637(12)
_cell_angle_gamma                 104.7718(12)
_cell_volume                      762.42(2)
_cell_formula_units_Z             2
_cell_measurement_temperature     100(2)
_cell_measurement_reflns_used     66670
_cell_measurement_theta_min       3.13
_cell_measurement_theta_max       56.69

_exptl_crystal_description        rod
_exptl_crystal_colour             colourless
_exptl_crystal_density_meas       ?
_exptl_crystal_density_method     ?
_exptl_crystal_density_diffrn     2.239
_exptl_crystal_F_000              480
_exptl_transmission_factor_min    ?
_exptl_transmission_factor_max    ?
_exptl_crystal_size_max           0.270
_exptl_crystal_size_mid           0.070
_exptl_crystal_size_min           0.030
_exptl_absorpt_coefficient_mu     4.158
_shelx_estimated_absorpt_T_min    0.400
_shelx_estimated_absorpt_T_max    0.885
_exptl_absorpt_correction_type    multi-scan
_exptl_absorpt_correction_T_min   0.2445
_exptl_absorpt_correction_T_max   0.6908
_exptl_absorpt_process_details    
;
(X-AREA; Stoe & Cie, 2017)
;

_exptl_special_details            ?
_diffrn_ambient_temperature       100(2)
_diffrn_radiation_wavelength      0.71073
_diffrn_radiation_type            MoK\a
_diffrn_source                    'XENOCS microsource'
_diffrn_measurement_device_type   
'Stoe & Cie Stadivari goniometer with Pilatus 200k area detector'
_diffrn_measurement_method         'fine slice omega/phi scans'
_diffrn_detector_area_resol_mean  ?
_diffrn_reflns_number             143675
_diffrn_reflns_av_unetI/netI      0.0276
_diffrn_reflns_av_R_equivalents   0.0493
_diffrn_reflns_limit_h_min        -13
_diffrn_reflns_limit_h_max        11
_diffrn_reflns_limit_k_min        -21
_diffrn_reflns_limit_k_max        19
_diffrn_reflns_limit_l_min        -22
_diffrn_reflns_limit_l_max        22
_diffrn_reflns_theta_min          3.138
_diffrn_reflns_theta_max          45.498
_diffrn_reflns_theta_full         25.242
_diffrn_measured_fraction_theta_max   0.990
_diffrn_measured_fraction_theta_full  0.998
_diffrn_reflns_Laue_measured_fraction_max    0.990
_diffrn_reflns_Laue_measured_fraction_full   0.998
_diffrn_reflns_point_group_measured_fraction_max   0.990
_diffrn_reflns_point_group_measured_fraction_full  0.998
_reflns_number_total              12807
_reflns_number_gt                 9751
_reflns_threshold_expression      'I > 2\s(I)'
_reflns_Friedel_coverage          0.000
_reflns_Friedel_fraction_max      .
_reflns_Friedel_fraction_full     .
 
_reflns_special_details
;
 Reflections were merged by SHELXL according to the crystal
 class for the calculation of statistics and refinement.
 
 _reflns_Friedel_fraction is defined as the number of unique
 Friedel pairs measured divided by the number that would be
 possible theoretically, ignoring centric projections and
 systematic absences.
;

_computing_data_collection        
;
X-AREA (Stoe & Cie, 2017)
;

_computing_cell_refinement        
;
X-AREA (Stoe & Cie, 2017)
;

_computing_data_reduction         
;
X-AREA (Stoe & Cie, 2017)
;

_computing_structure_solution     
;
SHELXS97 (Sheldrick, 2008)
;

_computing_structure_refinement   
;
SHELXL2018 (Sheldrick, 2015)
;

_computing_molecular_graphics     ?
_computing_publication_material   
;
SHELXL2018 (Sheldrick, 2015) and
PLATON (Spek, 2009)
;


_refine_special_details           ?
_refine_ls_structure_factor_coef  Fsqd
_refine_ls_matrix_type            full
_refine_ls_weighting_scheme       calc
_refine_ls_weighting_details
'w=1/[\s^2^(Fo^2^)+(0.0100P)^2^] where P=(Fo^2^+2Fc^2^)/3'
_atom_sites_solution_primary      other
_atom_sites_solution_secondary    ?
_atom_sites_solution_hydrogens    geom
_refine_ls_hydrogen_treatment     constr
_refine_ls_extinction_method      none
_refine_ls_extinction_coef        .
_refine_ls_number_reflns          12807
_refine_ls_number_parameters      181
_refine_ls_number_restraints      0
_refine_ls_R_factor_all           0.0259
_refine_ls_R_factor_gt            0.0177
_refine_ls_wR_factor_ref          0.0337
_refine_ls_wR_factor_gt           0.0334
_refine_ls_goodness_of_fit_ref    0.998
_refine_ls_restrained_S_all       0.998
_refine_ls_shift/su_max           0.004
_refine_ls_shift/su_mean          0.000
 
loop_
 _atom_site_label
 _atom_site_type_symbol
 _atom_site_fract_x
 _atom_site_fract_y
 _atom_site_fract_z
 _atom_site_U_iso_or_equiv
 _atom_site_adp_type
 _atom_site_occupancy
 _atom_site_site_symmetry_order  
 _atom_site_calc_flag
 _atom_site_refinement_flags_posn
 _atom_site_refinement_flags_adp
 _atom_site_refinement_flags_occupancy
 _atom_site_disorder_assembly
 _atom_site_disorder_group
I1 I 0.74992(2) 0.44294(2) 0.73025(2) 0.01419(1) Uani 1 1 d . . . . .
I2 I -0.21394(2) 0.02101(2) 0.76680(2) 0.01425(1) Uani 1 1 d . . . . .
F1 F 0.56848(10) 0.33142(7) 0.94934(6) 0.02165(13) Uani 1 1 d . . . . .
F2 F 0.20436(10) 0.17534(7) 0.96410(6) 0.01974(12) Uani 1 1 d . . . . .
F3 F -0.02960(9) 0.13259(7) 0.54999(6) 0.01925(12) Uani 1 1 d . . . . .
F4 F 0.33841(10) 0.28257(7) 0.53305(6) 0.01955(12) Uani 1 1 d . . . . .
C1 C 0.46685(13) 0.30993(9) 0.73975(9) 0.01342(13) Uani 1 1 d . . . . .
C2 C 0.42373(14) 0.28095(10) 0.84823(9) 0.01438(14) Uani 1 1 d . . . . .
C3 C 0.23323(14) 0.20125(10) 0.85630(9) 0.01370(14) Uani 1 1 d . . . . .
C4 C 0.07458(13) 0.14789(9) 0.75719(9) 0.01325(13) Uani 1 1 d . . . . .
C5 C 0.11721(13) 0.17809(10) 0.64914(9) 0.01386(14) Uani 1 1 d . . . . .
C6 C 0.30893(14) 0.25608(10) 0.64064(9) 0.01389(14) Uani 1 1 d . . . . .
N1 N 1.09790(12) 0.63911(8) 0.73269(8) 0.01400(12) Uani 1 1 d . . . . .
N2 N 1.42176(12) 0.83481(8) 0.76067(8) 0.01385(12) Uani 1 1 d . . . . .
C11 C 1.28182(15) 0.59002(10) 0.72641(10) 0.01748(16) Uani 1 1 d . . . . .
H11A H 1.268019 0.518567 0.645681 0.021 Uiso 1 1 calc R U . . .
H11B H 1.294608 0.550661 0.793725 0.021 Uiso 1 1 calc R U . . .
C12 C 1.47710(14) 0.70798(10) 0.74035(10) 0.01605(15) Uani 1 1 d . . . . .
H12A H 1.576140 0.716864 0.811608 0.019 Uiso 1 1 calc R U . . .
H12B H 1.544109 0.688766 0.664188 0.019 Uiso 1 1 calc R U . . .
C13 C 1.08371(14) 0.70048(10) 0.63386(9) 0.01701(16) Uani 1 1 d . . . . .
H13A H 0.958752 0.732077 0.636187 0.020 Uiso 1 1 calc R U . . .
H13B H 1.072396 0.632196 0.551475 0.020 Uiso 1 1 calc R U . . .
C14 C 1.27738(15) 0.82117(10) 0.65248(10) 0.01608(15) Uani 1 1 d . . . . .
H14A H 1.346068 0.806440 0.576759 0.019 Uiso 1 1 calc R U . . .
H14B H 1.236124 0.905226 0.666324 0.019 Uiso 1 1 calc R U . . .
C15 C 1.11921(15) 0.74392(10) 0.85444(9) 0.01706(15) Uani 1 1 d . . . . .
H15A H 1.123961 0.703843 0.921935 0.020 Uiso 1 1 calc R U . . .
H15B H 0.998469 0.779927 0.858430 0.020 Uiso 1 1 calc R U . . .
C16 C 1.31888(15) 0.86012(10) 0.87293(9) 0.01679(15) Uani 1 1 d . . . . .
H16A H 1.284657 0.946783 0.889403 0.020 Uiso 1 1 calc R U . . .
H16B H 1.412728 0.866653 0.945634 0.020 Uiso 1 1 calc R U . . .
 
loop_
 _atom_site_aniso_label
 _atom_site_aniso_U_11
 _atom_site_aniso_U_22
 _atom_site_aniso_U_33
 _atom_site_aniso_U_23
 _atom_site_aniso_U_13
 _atom_site_aniso_U_12
I1 0.00990(2) 0.01442(2) 0.01698(3) 0.00583(2) 0.00196(2) 0.00031(2)
I2 0.01023(2) 0.01437(2) 0.01675(3) 0.00592(2) 0.00187(2) 0.00002(2)
F1 0.0145(2) 0.0290(3) 0.0166(3) 0.0091(2) -0.0049(2) -0.0029(2)
F2 0.0178(3) 0.0271(3) 0.0143(3) 0.0111(2) 0.0027(2) 0.0010(2)
F3 0.0148(2) 0.0224(3) 0.0160(3) 0.0069(2) -0.00489(19) -0.0021(2)
F4 0.0182(3) 0.0245(3) 0.0144(3) 0.0096(2) 0.0019(2) -0.0004(2)
C1 0.0106(3) 0.0136(3) 0.0150(4) 0.0054(3) 0.0014(2) 0.0007(3)
C2 0.0113(3) 0.0165(4) 0.0134(4) 0.0054(3) -0.0008(2) 0.0005(3)
C3 0.0125(3) 0.0154(3) 0.0124(3) 0.0057(3) 0.0011(2) 0.0012(3)
C4 0.0107(3) 0.0130(3) 0.0146(4) 0.0049(3) 0.0013(2) 0.0005(3)
C5 0.0114(3) 0.0145(3) 0.0136(4) 0.0046(3) -0.0005(2) 0.0005(3)
C6 0.0132(3) 0.0147(3) 0.0131(4) 0.0057(3) 0.0017(2) 0.0014(3)
N1 0.0110(3) 0.0141(3) 0.0147(3) 0.0042(2) 0.0010(2) 0.0005(2)
N2 0.0108(3) 0.0137(3) 0.0155(3) 0.0055(2) 0.0000(2) 0.0003(2)
C11 0.0144(3) 0.0143(3) 0.0235(5) 0.0064(3) 0.0029(3) 0.0031(3)
C12 0.0116(3) 0.0170(4) 0.0203(4) 0.0074(3) 0.0026(3) 0.0037(3)
C13 0.0132(3) 0.0198(4) 0.0147(4) 0.0056(3) -0.0019(3) -0.0002(3)
C14 0.0141(3) 0.0162(4) 0.0175(4) 0.0079(3) -0.0001(3) 0.0010(3)
C15 0.0143(3) 0.0191(4) 0.0153(4) 0.0043(3) 0.0037(3) 0.0016(3)
C16 0.0165(4) 0.0141(3) 0.0154(4) 0.0021(3) 0.0009(3) 0.0004(3)
 
_geom_special_details
;
 All esds (except the esd in the dihedral angle between two l.s. planes)
 are estimated using the full covariance matrix.  The cell esds are taken
 into account individually in the estimation of esds in distances, angles
 and torsion angles; correlations between esds in cell parameters are only
 used when they are defined by crystal symmetry.  An approximate (isotropic)
 treatment of cell esds is used for estimating esds involving l.s. planes.
;
 
loop_
 _geom_bond_atom_site_label_1
 _geom_bond_atom_site_label_2
 _geom_bond_distance
 _geom_bond_site_symmetry_2
 _geom_bond_publ_flag
I1 C1 2.1149(9) . ?
I2 C4 2.1133(9) . ?
F1 C2 1.3482(11) . ?
F2 C3 1.3487(11) . ?
F3 C5 1.3439(11) . ?
F4 C6 1.3496(11) . ?
C1 C6 1.3858(13) . ?
C1 C2 1.3870(13) . ?
C2 C3 1.3828(13) . ?
C3 C4 1.3889(13) . ?
C4 C5 1.3875(13) . ?
C5 C6 1.3833(13) . ?
N1 C11 1.4721(13) . ?
N1 C13 1.4756(13) . ?
N1 C15 1.4775(13) . ?
N2 C12 1.4705(13) . ?
N2 C16 1.4731(13) . ?
N2 C14 1.4781(12) . ?
C11 C12 1.5507(13) . ?
C11 H11A 0.9900 . ?
C11 H11B 0.9900 . ?
C12 H12A 0.9900 . ?
C12 H12B 0.9900 . ?
C13 C14 1.5517(13) . ?
C13 H13A 0.9900 . ?
C13 H13B 0.9900 . ?
C14 H14A 0.9900 . ?
C14 H14B 0.9900 . ?
C15 C16 1.5505(13) . ?
C15 H15A 0.9900 . ?
C15 H15B 0.9900 . ?
C16 H16A 0.9900 . ?
C16 H16B 0.9900 . ?
 
loop_
 _geom_angle_atom_site_label_1
 _geom_angle_atom_site_label_2
 _geom_angle_atom_site_label_3
 _geom_angle
 _geom_angle_site_symmetry_1
 _geom_angle_site_symmetry_3
 _geom_angle_publ_flag
C6 C1 C2 116.62(8) . . ?
C6 C1 I1 121.34(7) . . ?
C2 C1 I1 121.84(7) . . ?
F1 C2 C3 118.35(8) . . ?
F1 C2 C1 120.13(8) . . ?
C3 C2 C1 121.52(8) . . ?
F2 C3 C2 118.05(8) . . ?
F2 C3 C4 120.09(8) . . ?
C2 C3 C4 121.86(9) . . ?
C5 C4 C3 116.57(8) . . ?
C5 C4 I2 121.29(7) . . ?
C3 C4 I2 122.11(7) . . ?
F3 C5 C6 118.37(8) . . ?
F3 C5 C4 120.16(8) . . ?
C6 C5 C4 121.46(9) . . ?
F4 C6 C5 118.15(8) . . ?
F4 C6 C1 119.87(8) . . ?
C5 C6 C1 121.96(9) . . ?
C11 N1 C13 109.05(8) . . ?
C11 N1 C15 109.01(8) . . ?
C13 N1 C15 108.43(8) . . ?
C12 N2 C16 108.72(8) . . ?
C12 N2 C14 109.06(8) . . ?
C16 N2 C14 108.95(8) . . ?
N1 C11 C12 110.01(8) . . ?
N1 C11 H11A 109.7 . . ?
C12 C11 H11A 109.7 . . ?
N1 C11 H11B 109.7 . . ?
C12 C11 H11B 109.7 . . ?
H11A C11 H11B 108.2 . . ?
N2 C12 C11 110.18(7) . . ?
N2 C12 H12A 109.6 . . ?
C11 C12 H12A 109.6 . . ?
N2 C12 H12B 109.6 . . ?
C11 C12 H12B 109.6 . . ?
H12A C12 H12B 108.1 . . ?
N1 C13 C14 110.08(8) . . ?
N1 C13 H13A 109.6 . . ?
C14 C13 H13A 109.6 . . ?
N1 C13 H13B 109.6 . . ?
C14 C13 H13B 109.6 . . ?
H13A C13 H13B 108.2 . . ?
N2 C14 C13 109.91(8) . . ?
N2 C14 H14A 109.7 . . ?
C13 C14 H14A 109.7 . . ?
N2 C14 H14B 109.7 . . ?
C13 C14 H14B 109.7 . . ?
H14A C14 H14B 108.2 . . ?
N1 C15 C16 110.12(8) . . ?
N1 C15 H15A 109.6 . . ?
C16 C15 H15A 109.6 . . ?
N1 C15 H15B 109.6 . . ?
C16 C15 H15B 109.6 . . ?
H15A C15 H15B 108.2 . . ?
N2 C16 C15 109.95(8) . . ?
N2 C16 H16A 109.7 . . ?
C15 C16 H16A 109.7 . . ?
N2 C16 H16B 109.7 . . ?
C15 C16 H16B 109.7 . . ?
H16A C16 H16B 108.2 . . ?
 
loop_
 _geom_torsion_atom_site_label_1
 _geom_torsion_atom_site_label_2
 _geom_torsion_atom_site_label_3
 _geom_torsion_atom_site_label_4
 _geom_torsion
 _geom_torsion_site_symmetry_1
 _geom_torsion_site_symmetry_2
 _geom_torsion_site_symmetry_3
 _geom_torsion_site_symmetry_4
 _geom_torsion_publ_flag
C6 C1 C2 F1 -178.98(9) . . . . ?
I1 C1 C2 F1 -4.06(13) . . . . ?
C6 C1 C2 C3 0.60(14) . . . . ?
I1 C1 C2 C3 175.51(7) . . . . ?
F1 C2 C3 F2 -1.74(14) . . . . ?
C1 C2 C3 F2 178.68(9) . . . . ?
F1 C2 C3 C4 178.59(9) . . . . ?
C1 C2 C3 C4 -0.99(15) . . . . ?
F2 C3 C4 C5 -179.37(9) . . . . ?
C2 C3 C4 C5 0.30(14) . . . . ?
F2 C3 C4 I2 -1.62(13) . . . . ?
C2 C3 C4 I2 178.04(7) . . . . ?
C3 C4 C5 F3 -178.60(9) . . . . ?
I2 C4 C5 F3 3.64(13) . . . . ?
C3 C4 C5 C6 0.74(14) . . . . ?
I2 C4 C5 C6 -177.02(7) . . . . ?
F3 C5 C6 F4 0.09(14) . . . . ?
C4 C5 C6 F4 -179.26(9) . . . . ?
F3 C5 C6 C1 178.21(9) . . . . ?
C4 C5 C6 C1 -1.15(15) . . . . ?
C2 C1 C6 F4 178.53(9) . . . . ?
I1 C1 C6 F4 3.59(13) . . . . ?
C2 C1 C6 C5 0.45(14) . . . . ?
I1 C1 C6 C5 -174.50(7) . . . . ?
C13 N1 C11 C12 57.93(10) . . . . ?
C15 N1 C11 C12 -60.28(10) . . . . ?
C16 N2 C12 C11 58.21(10) . . . . ?
C14 N2 C12 C11 -60.47(10) . . . . ?
N1 C11 C12 N2 2.24(12) . . . . ?
C11 N1 C13 C14 -60.50(10) . . . . ?
C15 N1 C13 C14 58.07(10) . . . . ?
C12 N2 C14 C13 57.77(10) . . . . ?
C16 N2 C14 C13 -60.77(10) . . . . ?
N1 C13 C14 N2 2.32(11) . . . . ?
C11 N1 C15 C16 57.29(11) . . . . ?
C13 N1 C15 C16 -61.30(10) . . . . ?
C12 N2 C16 C15 -61.15(10) . . . . ?
C14 N2 C16 C15 57.61(10) . . . . ?
N1 C15 C16 N2 3.08(12) . . . . ?
 
_refine_diff_density_max    0.804
_refine_diff_density_min   -1.162
_refine_diff_density_rms    0.110

_shelx_res_file
;
TITL dabco   u17_st21
    new.res
    created by SHELXL-2018/3 at 11:50:57 on 13-May-2019
CELL  0.71073    6.77971   10.82624   11.36217   107.3260    92.9637   104.7718
ZERR     2    0.00009    0.00017    0.00017    0.0012    0.0012    0.0012
LATT   1
SFAC  C  H  F  I  N
UNIT     24  24  8  4  4
OMIT -2
OMIT      0   0   1
TEMP -173
SIZE      0.27    0.07    0.03
ACTA
PLAN  -30
OMIT -3 91
BOND $H
CONF
HTAB
L.S.     5
WGHT    0.010000
FVAR       0.38330
I1    4    0.749924    0.442937    0.730253    11.00000    0.00990    0.01442 =
         0.01698    0.00583    0.00196    0.00031
I2    4   -0.213942    0.021013    0.766798    11.00000    0.01023    0.01437 =
         0.01675    0.00592    0.00187    0.00002
F1    3    0.568480    0.331415    0.949341    11.00000    0.01445    0.02901 =
         0.01660    0.00905   -0.00494   -0.00285
F2    3    0.204360    0.175342    0.964105    11.00000    0.01778    0.02710 =
         0.01428    0.01107    0.00267    0.00096
F3    3   -0.029596    0.132594    0.549989    11.00000    0.01482    0.02239 =
         0.01597    0.00690   -0.00489   -0.00205
F4    3    0.338412    0.282570    0.533054    11.00000    0.01822    0.02455 =
         0.01438    0.00962    0.00191   -0.00041
C1    1    0.466854    0.309931    0.739751    11.00000    0.01064    0.01357 =
         0.01498    0.00540    0.00137    0.00075
C2    1    0.423733    0.280950    0.848227    11.00000    0.01128    0.01650 =
         0.01344    0.00535   -0.00081    0.00048
C3    1    0.233231    0.201248    0.856296    11.00000    0.01253    0.01536 =
         0.01237    0.00572    0.00106    0.00118
C4    1    0.074581    0.147885    0.757190    11.00000    0.01072    0.01299 =
         0.01462    0.00487    0.00131    0.00049
C5    1    0.117213    0.178093    0.649143    11.00000    0.01139    0.01452 =
         0.01363    0.00463   -0.00047    0.00048
C6    1    0.308934    0.256077    0.640638    11.00000    0.01324    0.01474 =
         0.01306    0.00574    0.00170    0.00143
N1    5    1.097901    0.639114    0.732685    11.00000    0.01099    0.01411 =
         0.01475    0.00422    0.00102    0.00052
N2    5    1.421757    0.834815    0.760666    11.00000    0.01083    0.01366 =
         0.01551    0.00547   -0.00003    0.00025
C11   1    1.281819    0.590016    0.726411    11.00000    0.01436    0.01431 =
         0.02345    0.00642    0.00290    0.00307
AFIX  23
H11A  2    1.268020    0.518568    0.645681    11.00000   -1.20000
H11B  2    1.294607    0.550661    0.793725    11.00000   -1.20000
AFIX   0
C12   1    1.477103    0.707980    0.740349    11.00000    0.01159    0.01699 =
         0.02035    0.00738    0.00261    0.00369
AFIX  23
H12A  2    1.576139    0.716864    0.811608    11.00000   -1.20000
H12B  2    1.544109    0.688766    0.664188    11.00000   -1.20000
AFIX   0
C13   1    1.083707    0.700480    0.633859    11.00000    0.01323    0.01984 =
         0.01472    0.00562   -0.00194   -0.00016
AFIX  23
H13A  2    0.958752    0.732077    0.636187    11.00000   -1.20000
H13B  2    1.072397    0.632196    0.551474    11.00000   -1.20000
AFIX   0
C14   1    1.277379    0.821174    0.652480    11.00000    0.01413    0.01620 =
         0.01745    0.00788   -0.00009    0.00102
AFIX  23
H14A  2    1.346068    0.806440    0.576759    11.00000   -1.20000
H14B  2    1.236123    0.905226    0.666324    11.00000   -1.20000
AFIX   0
C15   1    1.119205    0.743918    0.854442    11.00000    0.01435    0.01908 =
         0.01529    0.00428    0.00373    0.00165
AFIX  23
H15A  2    1.123961    0.703844    0.921935    11.00000   -1.20000
H15B  2    0.998469    0.779927    0.858431    11.00000   -1.20000
AFIX   0
C16   1    1.318876    0.860117    0.872932    11.00000    0.01648    0.01412 =
         0.01544    0.00205    0.00094    0.00036
AFIX  23
H16A  2    1.284657    0.946783    0.889403    11.00000   -1.20000
H16B  2    1.412727    0.866653    0.945634    11.00000   -1.20000
AFIX   0
HKLF 4 1 1 0 0 0 1 0 0 0 1 0.75


REM  dabco   u17_st21
REM wR2 = 0.0337, GooF = S = 0.997, Restrained GooF = 0.997 for all data
REM R1 = 0.0177 for 9751 Fo > 4sig(Fo) and 0.0259 for all 12807 data
REM 181 parameters refined using 0 restraints

END

WGHT      0.0180      0.0000

REM Instructions for potential hydrogen bonds
EQIV $1 -x+2, -y+1, -z+1
HTAB C12 F4_$1
EQIV $2 -x+1, -y+1, -z+2
HTAB C15 F2_$2
EQIV $3 x+1, y+1, z
HTAB C16 F2_$3

REM Highest difference peak  0.804,  deepest hole -1.162,  1-sigma level  0.110
Q1    1   0.7621  0.4498  0.7894  11.00000  0.05    0.80
Q2    1  -0.2269  0.0162  0.7062  11.00000  0.05    0.80
Q3    1  -0.1953  0.0146  0.8229  11.00000  0.05    0.77
Q4    1   0.7380  0.4753  0.8095  11.00000  0.05    0.72
Q5    1   0.7635  0.4125  0.6483  11.00000  0.05    0.71
Q6    1   0.3358  0.2475  0.8577  11.00000  0.05    0.63
Q7    1   0.3934  0.2818  0.6795  11.00000  0.05    0.61
Q8    1   0.0812  0.1582  0.6961  11.00000  0.05    0.60
Q9    1   0.4384  0.2928  0.7936  11.00000  0.05    0.59
Q10   1   0.2112  0.2092  0.6385  11.00000  0.05    0.59
Q11   1   0.7981  0.3928  0.7314  11.00000  0.05    0.55
Q12   1  -0.2078  0.0670  0.7808  11.00000  0.05    0.55
Q13   1   0.1456  0.1829  0.8198  11.00000  0.05    0.53
Q14   1   0.8998  0.4318  0.7382  11.00000  0.05    0.48
Q15   1   1.4318  0.7829  0.7559  11.00000  0.05    0.47
Q16   1  -0.1607 -0.0290  0.7763  11.00000  0.05    0.46
Q17   1   1.1986  0.7476  0.6461  11.00000  0.05    0.45
Q18   1   1.3069  0.8158  0.7142  11.00000  0.05    0.45
Q19   1   0.0925  0.2509  0.5121  11.00000  0.05    0.43
Q20   1   1.0951  0.6842  0.7972  11.00000  0.05    0.41
Q21   1  -0.1456  0.1222  0.4799  11.00000  0.05    0.41
Q22   1   0.8756  0.4763  0.7084  11.00000  0.05    0.40
Q23   1  -0.4981 -0.1244  0.7470  11.00000  0.05    0.39
Q24   1   1.6070  0.7092  0.7712  11.00000  0.05    0.39
Q25   1   0.8949  0.4937  0.7613  11.00000  0.05    0.39
Q26   1  -0.0171  0.2151  0.5659  11.00000  0.05    0.39
Q27   1   0.7203  0.5509  0.6548  11.00000  0.05    0.38
Q28   1   1.3545  0.8587  0.7281  11.00000  0.05    0.38
Q29   1  -0.0628  0.0146  0.7738  11.00000  0.05    0.38
Q30   1   0.7455  0.3941  0.7227  11.00000  0.05    0.37
;
_shelx_res_checksum   52156

_shelx_hkl_file
;
  -3  -4   5 1145.49   20.97   0
  -3  -2   1  658.40    8.32   0
  -1  -8  11  170.66   15.05   0
  -1  -1   2  219.42    5.53   0
   1  -6  10  243.51   14.49   0
   1  -5   9    0.83    5.30   0
   1  -1   3   63.95    3.47   0
   2  -6  10  325.50   16.33   0
   3  -3   6   55.35    5.48   0
   4  -9  12   18.31   11.71   0
  -2  -8  10  126.78   15.22   0
  -1  -7  10  289.30   16.44   0
  -1  -2   4   19.91    2.97   0
   0  -9  12  117.31   14.78   0
   3  -9  12   13.99   14.34   0
   4  -8  11  378.09   19.87   0
   4  -7  10    9.51   10.16   0
   4  -5   8    3.08    5.31   0
  -3  -6   7 1300.04   27.69   0
  -3  -3   3   10.90    3.35   0
  -2 -10  11    3.90   12.13   0
  -2  -7   9  806.76   25.93   0
  -2  -4   6 1780.83   27.74   0
  -1  -6   9  638.71   21.42   0
  -1  -5   8   45.19    7.05   0
   0  -8  11  232.42   17.87   0
   0  -3   6   61.18    5.86   0
   1  -9  12   46.71   13.07   0
   2  -9  12  235.07   20.00   0
   2  -3   6   42.91    5.51   0
   3  -4   7  749.78   18.92   0
  -3  -9   9  256.29   18.61   0
  -1  -9  11  389.05   21.61   0
   0  -7  10  297.32   17.50   0
   1  -8  11  314.95   20.47   0
   2  -8  11  379.16   21.49   0
   3  -8  11   90.65   12.48   0
  -2  -9  10  179.51   15.79   0
   0  -6   9  438.44   17.91   0
   0  -5   8  108.16    9.14   0
   1  -7  10   41.07   10.36   0
   2  -4   7  557.92   16.68   0
   3  -7  10   11.57    8.17   0
   3  -6   9  702.86   22.06   0
   3  -5   8   33.16    6.70   0
  -3  -8   8   -0.11    7.55   0
  -1  -8  10   74.61   11.15   0
  -1  -3   5    2.29    2.69   0
   0  -9  11  159.86   17.31   0
   0  -2   4 4485.01   33.28   0
   1  -6   9  539.85   19.56   0
   1  -5   8   23.95    7.65   0
   1  -4   7 1916.33   29.82   0
   2  -7  10    9.74    7.37   0
   2  -6   9  454.26   18.66   0
   2  -5   8   92.63    9.43   0
   4  -9  11    7.50   10.57   0
  -3  -7   7  321.46   16.27   0
  -3  -4   4    2.30    3.36   0
  -2 -10  10    2.84   13.81   0
  -2  -8   9   24.38    9.07   0
  -2  -3   4    4.11    2.46   0
   3  -9  11  160.38   17.83   0
   4  -8  10   47.11   12.26   0
   4  -4   6  714.25   16.82   0
  -3  -9   8  610.49   24.62   0
  -3  -5   5   59.99    6.49   0
  -2  -7   8   98.34   10.18   0
  -1  -9  10  441.13   23.26   0
  -1  -6   8  227.90   12.98   0
  -1  -4   6  396.99   13.40   0
   0  -8  10  137.50   12.88   0
   1  -9  11  450.21   22.65   0
   1  -2   4 1239.05   17.39   0
   2  -9  11   83.99   12.83   0
   4  -7   9    2.50    9.16   0
  -2  -9   9  360.29   21.31   0
  -2  -4   5   34.04    4.85   0
   0 -10  11    0.89   10.12   0
   0  -7   9  263.26   16.26   0
   3  -8  10  422.79   20.27   0
  -3  -8   7    9.07    9.29   0
   0  -6   8  660.14   21.17   0
   0  -3   5  199.78    8.44   0
   0  -1   2   15.81    1.73   0
   1 -10  11   17.00   13.75   0
   2  -8  10  126.12   12.77   0
   3 -10  11    7.51   13.36   0
  -3  -3   2 2244.97   20.93   0
  -2 -10   9    2.76   12.53   0
  -2  -8   8  268.64   16.81   0
  -2  -2   2 7204.70   33.98   0
  -1 -10  10   50.22   11.85   0
  -1  -2   3 4995.86   31.90   0
   0  -9  10  221.05   16.32   0
   0  -4   6  906.30   19.61   0
   1  -7   9  160.24   12.27   0
   2  -7   9   44.85    8.25   0
   2  -3   5   18.06    4.08   0
   3  -6   8 1260.40   27.65   0
   3  -4   6  845.87   18.53   0
   4  -9  10  174.35   17.00   0
  -3  -7   6 1043.77   25.09   0
  -1  -7   8  544.36   19.90   0
   1  -9  10  165.45   16.11   0
   1  -6   8  609.46   19.74   0
   2  -6   8  430.97   16.78   0
  -2 -11   9  196.01   17.95   0
  -1 -11  10  110.10   16.15   0
   0 -10  10   22.99   14.24   0
   0  -8   9  272.87   15.99   0
   1  -4   6  395.66   13.15   0
   2  -9  10  272.57   17.66   0
   2  -4   6 1018.67   20.47   0
   2  -1   2   59.55    2.78   0
   3  -9  10    6.06    8.96   0
   4  -3   4    9.38    3.55   0
  -3  -5   4 2202.79   28.87   0
  -2  -9   8  514.98   21.89   0
  -1  -5   6 1137.40   23.58   0
  -1  -3   4 1014.82   17.11   0
   4 -10  10   12.93   13.82   0
   4  -7   8    5.45    9.37   0
  -3  -8   6    2.02    9.18   0
  -2  -3   3  588.68   12.07   0
  -1 -10   9    0.68   12.90   0
  -1  -4   5 3293.54   34.96   0
   0  -7   8  157.05   11.64   0
   1 -10  10   33.89   10.92   0
   1  -8   9  300.72   16.51   0
   2  -8   9  348.37   17.53   0
   3  -8   9   62.35    9.97   0
   4  -6   7  684.90   20.61   0
  -2 -10   8   35.74   10.65   0
  -2  -8   7  105.22   12.49   0
  -2  -4   4 1620.17   23.17   0
   0  -9   9  299.99   17.46   0
   0  -6   7  420.47   16.50   0
   2 -10  10   34.34   12.03   0
   3 -10  10  183.19   16.95   0
   3  -7   8   65.51   10.24   0
   4  -5   6   16.53    5.15   0
   0  -2   3   72.58    4.10   0
   1 -11  10   52.24   12.63   0
   1  -7   8  415.86   17.37   0
   4 -11  10  328.31   21.98   0
   4  -9   9    9.78    8.95   0
  -2 -12   8   78.58   17.30   0
  -1  -9   8  602.28   23.16   0
  -1  -1   1    0.32    0.99   0
   0 -10   9   10.24   11.63   0
   0  -5   6   36.29    5.67   0
   1  -9   9  739.77   25.82   0
   1  -6   7  707.44   20.78   0
   2  -9   9  111.01   14.35   0
   3 -11  10    4.86   10.41   0
   3  -9   9  240.49   16.22   0
   5 -10   9   20.58   10.12   0
  -3  -6   4    1.21    5.61   0
  -2  -9   7  692.29   24.07   0
  -2  -7   6   77.07    8.60   0
   0  -4   5  229.04    9.66   0
   0  -3   4  160.66    7.13   0
   2  -6   7  912.81   22.79   0
   3  -5   6  193.62   10.02   0
   4  -8   8   98.79   11.12   0
  -1 -10   8    1.97    8.97   0
   1 -10   9    1.26    8.29   0
   1  -5   6  261.71   11.48   0
   2  -5   6    0.39    5.13   0
   2  -2   3  385.64    8.62   0
   4 -10   9   36.28   10.81   0
   5  -9   8    3.02   10.36   0
  -3  -5   3   57.32    6.36   0
  -2 -10   7   97.16   12.46   0
  -1 -11   8  185.22   18.38   0
  -1  -8   7    9.31    6.39   0
  -1  -5   5  116.95    8.46   0
   0  -9   8  657.33   23.71   0
   1  -4   5 2037.24   27.15   0
   1  -3   4  346.30   10.16   0
   2  -8   8  116.71   11.02   0
   2  -4   5 1556.82   23.80   0
   2  -3   4   32.80    4.18   0
   3 -10   9    2.02    8.96   0
   4  -7   7   83.87    9.34   0
  -3  -4   2    5.44    3.31   0
  -3  -3   1    0.60    2.04   0
  -1 -12   8  175.07   19.49   0
   1 -11   9  592.23   26.10   0
   4 -11   9    2.79   13.89   0
   5  -8   7    3.50    9.03   0
  -2  -5   4  246.13   10.15   0
  -1  -9   7  271.20   17.20   0
  -1  -4   4  219.20    8.88   0
   0 -10   8    3.20   10.47   0
   1 -12   9    6.79   12.27   0
   1  -9   8  108.76   11.41   0
   1  -7   7  657.39   20.55   0
   2 -11   9    7.58   11.34   0
   3 -11   9  516.39   24.64   0
   4  -9   8  807.16   26.33   0
  -2  -9   6  749.61   24.18   0
  -1  -7   6  937.03   23.57   0
  -1  -3   3   95.76    5.12   0
  -1  -2   2   37.68    2.75   0
   0  -8   7  130.38   10.99   0
   2  -9   8  811.59   26.03   0
   3  -9   8   41.63    9.36   0
  -2 -10   6   88.57   13.47   0
  -2  -4   3   23.24    3.36   0
  -1 -10   7    5.79    8.33   0
   0 -11   8  644.46   26.47   0
   1 -10   8   24.55   10.70   0
   4 -10   8   10.95   12.49   0
   4  -5   5    1.23    4.05   0
   4  -2   2 2165.56   17.35   0
   5  -7   6    7.15    6.06   0
  -3  -6   3   59.86    7.07   0
  -2 -11   6  288.35   19.79   0
  -2  -3   2   19.75    2.96   0
  -2  -2   1    0.60    1.35   0
  -1 -11   7  942.21   31.74   0
   0 -12   8   12.75   11.87   0
   0  -5   5  323.00   12.01   0
   1  -8   7  155.51   12.72   0
   2 -10   8   13.35   11.50   0
   3 -10   8  111.16   15.26   0
   4  -3   3   23.36    3.85   0
   5 -11   8   46.73   12.45   0
   5  -9   7  326.02   19.01   0
  -2  -8   5    5.67    7.86   0
  -1 -12   7   61.47   13.72   0
  -1  -8   6   -1.17    5.39   0
  -1  -6   5  691.32   18.36   0
   0  -9   7  460.21   19.56   0
   1 -11   8  107.88   13.43   0
   2  -8   7  410.79   17.46   0
   4 -11   8  383.11   22.82   0
  -2  -6   4  213.57   10.45   0
   0 -10   7   37.09   11.83   0
   0  -4   4 1328.47   20.68   0
   1 -12   8   54.53   13.62   0
   1  -5   5  495.39   14.54   0
   3 -11   8   13.48   12.64   0
   4  -7   6  634.55   20.20   0
  -1  -9   6  427.20   18.52   0
   0 -11   7   72.69   14.30   0
   1  -9   7  613.67   22.20   0
   2 -12   8   -0.72   11.32   0
   2  -5   5  245.11   10.54   0
   3 -12   8    1.19   14.29   0
   4 -12   8    2.01   11.78   0
   4  -9   7    5.58    7.70   0
   5 -10   7    3.78   11.15   0
  -3  -5   2 1169.86   19.06   0
  -2 -10   5  123.20   14.74   0
  -1 -10   6    2.82   10.22   0
   0 -12   7   56.94   14.89   0
   0  -8   6   37.38    9.11   0
   0  -3   3  583.36   11.97   0
   1  -7   6  482.44   17.04   0
   2  -9   7  232.10   14.53   0
   2  -7   6  828.26   22.39   0
   3  -9   7  795.51   25.04   0
   3  -7   6   10.61    5.39   0
   3  -4   4 1038.60   18.23   0
  -2 -11   5  114.48   13.17   0
  -2  -5   3 1917.04   25.81   0
  -1 -11   6  203.57   16.15   0
   0  -6   5  907.30   20.81   0
   1  -4   4  364.05   10.96   0
   2  -4   4 2542.31   28.47   0
   4 -10   7   55.91   10.86   0
   1 -12   7    2.68   12.97   0
   1 -11   7 1028.08   31.65   0
   3 -10   7    0.05    7.32   0
   3  -3   3   29.60    3.13   0
   4  -8   6  123.28   11.92   0
  -1  -8   5   26.31    6.46   0
  -1  -4   3 1395.68   20.13   0
   0  -2   2 3121.80   21.96   0
   1  -8   6  439.38   17.38   0
   1  -6   5  232.71   11.56   0
   2 -11   7    7.69   10.96   0
   3  -6   5  741.15   19.24   0
   4 -11   7    1.56    8.97   0
   5 -12   7    4.01   11.52   0
   5  -9   6   19.63    8.13   0
   5  -7   5  251.46   12.72   0
  -3  -6   2    3.65    4.61   0
  -3  -4   1  635.85   12.13   0
  -2  -8   4   44.90    7.68   0
  -1  -6   4  105.69    8.34   0
   0 -11   6  237.25   18.08   0
   0 -10   6   20.78    7.84   0
   1  -3   3   23.59    2.95   0
   2 -12   7   62.87   12.53   0
   2  -8   6   67.73    8.48   0
   2  -6   5  539.44   16.23   0
   2  -3   3   45.93    4.13   0
   3 -12   7    5.89   13.03   0
   4 -12   7   13.32   11.68   0
   4  -5   4    8.21    5.04   0
  -2 -10   4  105.63   13.23   0
  -2  -9   4  307.68   15.58   0
  -1 -10   5   36.29   11.09   0
   0 -12   6   25.67   10.69   0
   0  -5   4  379.21   12.22   0
   1  -9   6  241.78   14.31   0
   4  -9   6  421.75   18.67   0
   5 -10   6   87.01   11.66   0
  -2  -6   3   28.98    5.13   0
  -2  -4   2   75.54    4.78   0
  -1 -12   5   52.41   12.03   0
  -1 -11   5  445.07   21.26   0
   1 -10   6   69.32   11.53   0
   2  -9   6  959.25   26.61   0
   3  -9   6   85.15    9.78   0
   4  -7   5  262.50   12.94   0
   5  -8   5   -0.39    8.01   0
   5  -6   4  945.56   21.12   0
   0  -8   5    4.85    5.37   0
   1 -13   6    0.44   11.99   0
   1 -12   6  298.42   21.25   0
   1 -11   6   93.68   11.97   0
   1  -5   4  694.35   16.48   0
   1  -2   2  533.94    9.18   0
   3  -5   4  272.24   10.92   0
   4 -10   6    3.48    8.13   0
   5 -11   6   41.37   10.97   0
  -2  -7   3 1540.66   27.62   0
  -1  -3   2 1523.72   17.55   0
   0  -9   5  508.09   20.21   0
   2 -11   6  723.46   27.28   0
   2 -10   6   11.61    7.29   0
   2  -2   2 4128.95   25.08   0
   3 -10   6    3.57    6.92   0
   4 -11   6  714.70   27.74   0
   5 -12   6    1.35   11.16   0
  -1 -13   4    2.78   14.61   0
  -1  -8   4    3.55    7.05   0
  -1  -5   3  174.69    8.08   0
   0 -13   5    6.43   12.23   0
   0 -12   5  216.80   19.53   0
   0 -11   5   57.56   12.67   0
   0 -10   5  177.61   14.41   0
   0  -6   4  505.94   15.11   0
   0  -4   3  489.36   11.92   0
   1  -8   5  224.70   13.60   0
   2 -13   6  335.43   21.95   0
   2 -12   6    7.24   10.83   0
   3 -12   6   51.73   15.31   0
   3 -11   6   11.24    8.79   0
   4 -12   6    2.22    9.70   0
   5  -9   5  862.79   26.16   0
  -3  -5   1   82.61    5.61   0
  -3  -3   0 2625.58   19.46   0
  -1 -12   4  322.08   19.79   0
  -1  -9   4  755.20   23.47   0
   4  -6   4  133.42    9.25   0
   6 -11   5   27.12   10.21   0
  -2 -10   3  238.04   15.01   0
  -2  -9   3  449.52   17.92   0
  -2  -5   2  238.09    9.27   0
  -1 -11   4   70.48   11.34   0
  -1 -10   4  218.46   14.69   0
   1 -13   5  117.37   18.31   0
   1  -9   5 1446.14   31.57   0
   2  -8   5   58.25    7.79   0
   3  -8   5    9.37    5.66   0
   4  -9   5    6.12    8.53   0
   5 -10   5    3.80    8.11   0
   5  -7   4    6.42    5.59   0
   6 -12   5   16.21   11.59   0
  -2  -3   1 1951.94   18.45   0
   1 -12   5    3.47    9.52   0
   1 -11   5  817.99   27.44   0
   1 -10   5   36.96    8.39   0
   1  -6   4  242.95   10.80   0
   1  -4   3 2903.60   28.67   0
   3  -9   5 1137.49   28.83   0
   3  -6   4 1578.85   26.60   0
   4  -3   2   33.21    3.71   0
  -1  -6   3  268.54   10.95   0
   0 -13   4   57.04   14.04   0
   2 -13   5    9.48   14.81   0
   2 -10   5   87.17   11.79   0
   2  -6   4  304.05   12.00   0
   2  -4   3 1048.91   17.48   0
   4 -10   5   35.83    8.97   0
   5 -12   5    0.46   10.05   0
  -2  -6   2   15.07    5.34   0
  -1 -12   3   75.02   14.73   0
  -1  -2   1 2476.88   17.53   0
   0 -12   4   24.83   10.67   0
   0 -11   4  624.61   25.17   0
   0  -8   4   19.04    5.89   0
   2 -11   5    1.70    7.39   0
   3 -12   5    1.09   12.08   0
   3 -10   5    5.28    6.79   0
   4 -12   5  104.97   14.59   0
   4 -11   5    4.29    8.71   0
   5  -8   4  312.58   14.85   0
   6 -10   4   20.07   10.98   0
  -1 -11   3  218.84   17.16   0
  -1  -7   3  531.37   16.37   0
  -1  -4   2  344.42    9.77   0
   0 -10   4   48.00    8.68   0
   0  -5   3 2337.56   28.13   0
   0  -3   2  125.14    5.49   0
   4  -5   3    8.88    4.59   0
   6 -11   4  500.86   24.06   0
  -2  -9   2  421.34   18.45   0
  -2  -8   2   31.30    8.15   0
  -1 -10   3   98.94   11.14   0
  -1  -8   3   27.95    6.20   0
   1 -13   4   10.79   11.83   0
   1  -8   4  135.56   11.16   0
   4  -8   4   65.26    9.10   0
   5  -9   4    6.44    7.26   0
   5  -6   3   90.53    7.52   0
   6 -12   4   19.42   11.67   0
  -3  -4   0    6.85    2.95   0
   0 -13   3   -2.85   11.54   0
   1 -12   4  470.90   23.00   0
   1 -11   4   57.98   12.03   0
   1  -9   4  228.13   14.22   0
   2 -13   4  206.53   20.59   0
   5 -10   4   13.47    8.49   0
  -1 -12   2  505.15   24.86   0
   0 -12   3  582.58   26.70   0
   0  -6   3   51.56    5.75   0
   1  -5   3  594.27   14.44   0
   2 -12   4    9.41   12.86   0
   2  -8   4    8.09    5.35   0
   3 -13   4   20.28   15.83   0
   3  -8   4   74.23    8.23   0
   3  -5   3  370.41   11.73   0
   3  -3   2   46.27    3.48   0
   4  -9   4 1010.84   26.62   0
   5 -12   4   36.56   11.64   0
   5 -11   4   39.54   10.59   0
  -2  -4   1    0.52    1.79   0
   0 -11   3   86.22   13.34   0
   2 -11   4  847.99   27.55   0
   2 -10   4   -2.34    6.18   0
   2  -9   4  982.08   25.83   0
   2  -5   3  379.52   11.77   0
   3 -12   4   75.39   12.45   0
   3 -11   4    5.26   10.25   0
   3 -10   4   64.33   10.97   0
   3  -9   4   88.94    9.49   0
   4 -12   4    7.61    9.74   0
   4 -11   4  614.49   24.36   0
   4 -10   4    1.18    7.18   0
   4  -6   3  872.94   19.86   0
   6  -9   3   -0.33    7.15   0
  -1  -5   2 2404.37   27.64   0
   0  -8   3   37.11    7.79   0
   1 -13   3  141.96   16.59   0
   1  -3   2   98.11    4.71   0
   2  -3   2  152.01    6.01   0
   6 -12   3   35.94   14.95   0
   6 -11   3   51.43   13.41   0
   6 -10   3   36.77    9.64   0
  -1 -10   2  164.03   14.98   0
   0 -13   2   33.39   13.25   0
   1 -12   3   31.00   10.61   0
   1  -6   3  287.18   11.29   0
   4  -4   2  648.16   13.79   0
   5  -8   3    0.77    7.58   0
   5  -5   2   74.30    7.01   0
  -2  -9   1  244.33   13.87   0
  -2  -5   1 2326.77   26.58   0
  -1 -12   1   64.43   15.18   0
  -1  -9   2  398.43   17.71   0
  -1  -6   2   21.38    4.38   0
   0  -4   2 1739.06   21.16   0
   2 -13   3   28.76   12.71   0
   3  -6   3  635.91   16.59   0
   5 -12   3   18.60   13.34   0
   5  -9   3 1092.71   28.82   0
  -2  -8   1   66.01    8.02   0
  -2  -7   1 1191.36   23.89   0
  -2  -6   1    3.78    4.86   0
  -1  -8   2  216.71   11.78   0
  -1  -7   2  950.16   21.23   0
   0 -12   2   17.20   10.35   0
   1 -10   3   12.90    6.95   0
   1  -9   3  905.13   25.05   0
   1  -8   3   11.60    7.23   0
   2 -12   3  293.23   18.84   0
   3 -13   3  203.16   19.06   0
   5 -11   3  733.78   26.75   0
   5 -10   3    1.58    7.83   0
  -1 -11   1  142.79   15.52   0
   1 -13   2    7.31   12.24   0
   2 -11   3   26.63    8.50   0
   3 -12   3   -0.88    9.05   0
   4 -11   3   16.11   11.03   0
   4  -9   3   28.95    8.69   0
   4  -8   3  405.81   16.06   0
  -1  -3   1   40.66    3.05   0
   0 -10   2   86.12   11.67   0
   0  -5   2  653.20   14.84   0
   2 -10   3   94.68   10.42   0
   2  -9   3  238.26   13.54   0
   2  -8   3    9.89    5.29   0
   3 -11   3  688.32   25.25   0
   3 -10   3    4.07    6.57   0
   3  -9   3 1289.29   30.09   0
   3  -8   3    8.90    5.40   0
   3  -4   2 1721.90   21.78   0
   4 -10   3   11.05    7.33   0
   5  -6   2  497.50   15.57   0
   6  -9   2  456.07   20.03   0
  -1 -10   1  113.28   13.81   0
   0  -2   1   53.05    2.79   0
   1  -4   2 1097.71   16.95   0
   2 -13   2   57.60   14.02   0
   4  -5   2  248.94   10.16   0
   6 -10   2    0.90    8.10   0
   0 -12   1  457.85   22.98   0
   0  -9   2  394.69   16.64   0
   0  -8   2   70.64    9.07   0
   0  -6   2  299.23   11.28   0
   1 -11   2    5.40    8.07   0
   2 -12   2   14.44   12.44   0
   2  -4   2 1095.54   17.13   0
   5 -12   2  112.58   15.12   0
  -1  -9   1  720.46   22.21   0
   0  -7   2 1637.53   27.72   0
   1 -10   2  234.58   15.51   0
   3 -12   2  353.93   20.61   0
   4 -12   2   11.82   10.05   0
   5 -11   2    7.66    9.26   0
   5 -10   2    3.78   10.41   0
   5  -8   2  201.87   13.68   0
  -2  -8   0  318.25   14.89   0
  -1 -11   0   10.52    9.15   0
  -1  -8   1  172.67   11.73   0
  -1  -4   1 3959.22   30.94   0
   0 -11   1   42.95   10.38   0
   1 -12   1   36.92   13.68   0
   1  -9   2  199.15   13.36   0
   1  -5   2 1058.02   18.62   0
   2 -11   2  421.69   20.10   0
   3 -11   2    0.40   10.03   0
   3  -5   2  796.17   16.88   0
   4  -6   2  117.89    7.89   0
   5  -9   2   13.65    7.46   0
   5  -4   1  550.17   12.69   0
  -3  -3  -1    2.60    2.20   0
  -1  -7   1  317.17   13.37   0
   0 -12   0    3.89   14.27   0
   1  -8   2   33.07    7.87   0
   1  -6   2  216.80   10.27   0
   2 -10   2   22.95    7.50   0
   2  -5   2  564.75   13.94   0
   4 -10   2    4.77    7.09   0
  -2  -7   0  594.74   17.16   0
  -1  -6   1   38.06    5.06   0
  -1  -5   1 1008.35   17.79   0
   0 -10   1  544.11   21.08   0
   2 -12   1  615.43   28.01   0
   3 -10   2  151.68   12.39   0
   3  -6   2  316.18   11.90   0
   4  -9   2  916.02   25.33   0
   4  -8   2   -0.68    4.95   0
   5 -12   1   15.21   13.37   0
   6 -10   1   13.05   11.23   0
   6  -9   1    1.73    9.57   0
   6  -8   1  126.67   12.15   0
  -2  -6   0   17.89    5.44   0
  -1 -11  -1   18.63   12.20   0
   0  -9   1  194.19   13.59   0
   1 -11   1  149.42   13.80   0
   1  -2   1 8331.40   32.91   0
   2  -8   2    1.69    4.84   0
   2  -6   2  388.47   12.89   0
   2  -2   1 1112.03   12.39   0
   3 -12   1    0.82   12.25   0
   4 -12   1  303.67   22.16   0
   5  -5   1  271.94   10.94   0
  -2  -5   0  280.10    9.68   0
  -2  -4   0   94.80    5.04   0
  -1  -9   0  344.59   17.47   0
   0 -11   0  183.20   15.27   0
   0  -3   1 1031.27   13.91   0
   1 -12   0  501.25   25.53   0
   1 -10   1   49.28   10.38   0
   2 -11   1   34.08   12.11   0
   4  -1   0   35.23    2.06   0
   0  -8   1  111.03    9.14   0
   3 -11   1  573.65   23.60   0
   4 -11   1   14.94    9.08   0
   5 -10   1    2.12    8.20   0
   5  -6   1   52.57    7.84   0
  -2  -8  -1  196.31   12.08   0
   2 -12   0   13.68   10.37   0
   4  -4   1 1209.09   18.57   0
   5 -12   0  248.37   19.83   0
   5  -9   1 1114.68   28.72   0
   5  -8   1   22.08    6.99   0
   5  -7   1  810.98   21.19   0
   6 -11   0  422.94   22.64   0
  -3  -8   6    1.83    7.96   0
  -2  -8   6  213.14   12.61   0
  -1  -6   5  716.24   17.65   0
   0 -10   6   12.16    6.89   0
   0  -5   4  389.44   11.65   0
   2 -11   5    7.58    7.38   0
   2  -8   4    6.48    6.57   0
   2  -2   0 1932.51   13.75   0
   3 -11   4    3.10    9.22   0
   3  -8   3   13.25    6.68   0
   3  -6   2  314.28   10.84   0
   4 -11   3   16.08    8.10   0
   4  -4  -1  414.57    8.69   0
   4  -3  -2  667.07    8.27   0
   0 -12   6   27.53   13.74   0
   0 -11   6  232.32   15.88   0
   1  -9   5 1406.84   29.88   0
   2 -13   5    0.12   10.56   0
   3 -12   4   84.20   13.61   0
   4 -13   3   22.22   11.08   0
   4 -12   3  242.64   16.24   0
  -3 -10   6   96.24   13.71   0
  -3  -9   6  518.11   20.24   0
  -2  -9   6  745.10   23.47   0
  -2  -6   5  126.84    9.03   0
  -2  -1   2   -0.03    0.89   0
  -1 -11   6  194.82   16.87   0
  -1 -10   6    2.15    7.15   0
   1  -2   1 8124.17   30.89   0
   3 -13   4   17.19    9.99   0
   4  -9   2  888.49   22.63   0
   4  -7   1  151.64    8.59   0
  -3 -11   6  288.93   18.92   0
  -2 -12   6  115.94   17.48   0
  -2 -10   6  106.78   11.99   0
  -1 -12   6  493.56   24.07   0
  -1  -3   3   96.95    5.05   0
   0  -8   5    6.14    5.12   0
   1  -5   3  606.55   14.16   0
   2  -9   4  981.37   24.63   0
   3  -9   3 1246.68   27.08   0
   4 -10   2    0.56    8.21   0
  -3  -4   4    1.26    4.02   0
   1 -13   5  102.87   15.32   0
   1 -12   5    1.70    9.79   0
   1 -11   5  835.37   26.55   0
   2 -10   4    0.53    7.66   0
   2  -5   2  563.96   13.33   0
   3  -7   2  180.41    9.84   0
  -2  -7   5 1773.02   30.55   0
  -1  -5   4  916.86   17.86   0
   0  -9   5  497.38   18.53   0
   0  -4   3  496.63   11.53   0
   2 -13   4  194.40   18.62   0
   2 -12   4    3.31   10.96   0
   2 -11   4  785.35   25.41   0
   3 -11   3  706.14   24.82   0
   4 -13   2  185.26   16.03   0
   4 -12   2   11.95    8.93   0
   4  -6   0   68.97    6.16   0
  -3  -7   5  201.77   11.54   0
  -1  -8   5   37.21    6.74   0
   0 -12   5  196.70   17.99   0
   0 -11   5   59.31   10.37   0
   1  -8   4  135.06    9.62   0
   3 -13   3  204.37   17.46   0
   3 -12   3    2.91    8.41   0
  -3  -8   5   15.74    9.18   0
  -2  -8   5    6.96    6.18   0
  -1 -12   5   50.41   14.78   0
  -1  -9   5  657.22   21.51   0
   1  -9   4  212.03   13.38   0
   2  -8   3   11.31    6.77   0
   3  -4   0 1215.20   15.82   0
   4  -9   1   47.00    8.74   0
  -3 -10   5  209.96   16.93   0
  -3  -9   5  306.53   16.38   0
  -2 -11   5  113.49   16.17   0
  -2 -10   5  136.84   14.53   0
  -2  -9   5  404.20   17.83   0
  -2  -5   4  237.15    9.75   0
  -1 -10   5   29.25    8.51   0
   1 -13   4    0.10   11.50   0
   1 -10   4  107.38   12.22   0
   1  -6   3  278.47   10.72   0
   1  -4   2 1128.79   16.72   0
  -1  -6   4  102.06    7.41   0
   1 -11   4   49.13    9.22   0
   2 -13   3   39.92   14.04   0
   2  -9   3  229.22   12.67   0
   3  -9   2   42.43    6.98   0
   4 -13   1   19.95   10.40   0
   4 -12   1  311.11   20.16   0
   4 -11   1   15.11   10.97   0
   4 -10   1   52.43    8.66   0
   4  -5  -1  165.88    7.09   0
   0  -5   3 2413.43   28.10   0
   2 -11   3   21.92    8.09   0
   2 -10   3   86.30    9.63   0
   2  -6   2  378.50   12.06   0
   3 -13   2   -0.13   10.51   0
   3 -12   2  404.27   21.57   0
   3 -11   2   -0.19   10.03   0
   3 -10   2  148.42   11.50   0
  -1  -4   3 1388.75   19.54   0
   0 -12   4   23.86   10.24   0
   0 -11   4  615.69   24.66   0
   0 -10   4   57.52   10.96   0
   0  -9   4  931.10   24.85   0
   0  -3   2  122.01    5.05   0
  -3  -3   3   11.41    3.22   0
  -1 -12   4  343.86   21.08   0
   3  -7   1 1293.71   23.57   0
   4 -13   0   96.50   16.50   0
  -3 -11   4  100.44   14.16   0
  -2 -11   4  222.22   18.41   0
  -2  -7   4  584.24   18.27   0
  -1 -11   4   67.71   11.35   0
  -1 -10   4  227.72   15.79   0
  -1  -9   4  780.59   23.96   0
  -1  -8   4    6.88    5.36   0
   1 -12   3   32.84   11.23   0
   2 -13   2   57.46   15.68   0
   2  -7   2 1310.84   23.97   0
   3 -13   1  110.54   17.35   0
   4 -12   0   13.92   12.75   0
   4  -9   0 1262.47   27.67   0
  -3 -10   4  338.45   18.72   0
  -3  -8   4   14.10    8.70   0
  -3  -7   4  930.56   22.87   0
  -2 -10   4  117.82   12.65   0
  -2  -8   4   42.41    7.63   0
   0  -6   3   46.34    5.47   0
   1 -11   3  549.24   22.08   0
   1 -10   3   15.23    6.85   0
   1  -9   3  910.06   24.11   0
   2 -12   2   22.10   13.11   0
   2  -8   2    0.75    6.45   0
   3 -12   1    4.76   11.52   0
   4 -11   0  207.29   14.57   0
   4 -10   0   14.16    7.25   0
   0 -12   3  567.44   26.30   0
   2 -11   2  459.57   20.23   0
   2 -10   2   16.39    8.47   0
   2  -9   2 1477.24   29.99   0
   3 -11   1  575.82   22.24   0
   3 -10   1    2.85    8.58   0
   3  -9   1 1003.93   24.53   0
   4  -6  -1  168.49    8.03   0
   4  -4  -2  239.60    6.96   0
  -2  -4   3   24.34    3.40   0
  -1 -12   3   61.27   14.95   0
  -1  -5   3  176.42    8.12   0
   0 -11   3   94.06   13.27   0
   1  -3   1  718.16   11.24   0
   2  -5   1  760.32   14.98   0
  -3  -4   3  890.95   16.83   0
   0 -10   3  381.38   17.86   0
   0  -9   3  386.52   16.59   0
   0  -8   3   40.31    6.72   0
   1  -6   2  215.89    9.98   0
   2  -3   0   53.97    3.16   0
   4 -12  -1  232.52   18.31   0
   4  -7  -1  124.59    9.10   0
  -3 -11   3   80.72   13.80   0
  -2 -11   3   66.45   12.25   0
  -1 -11   3  210.49   16.11   0
  -1  -6   3  280.84   11.33   0
   1 -11   2    0.49    9.26   0
   2 -12   1  616.53   26.56   0
   3 -12   0  358.43   21.36   0
   3  -6   0  593.31   14.54   0
   4 -11  -1   -1.20    7.81   0
  -2 -10   3  239.35   17.91   0
  -2  -5   3 1905.11   26.28   0
  -1 -10   3  107.16   11.42   0
  -1  -9   3 1126.37   28.71   0
   0 -12   2    9.96   12.84   0
   1 -10   2  233.28   15.26   0
   1  -7   2 1269.40   24.08   0
   2  -6   1  382.05   12.10   0
   3 -11   0    8.81   10.59   0
   4 -10  -1  510.85   19.62   0
   4  -9  -1   14.55    6.45   0
  -3  -9   3  297.50   16.71   0
  -3  -5   3   51.35    5.84   0
  -2  -9   3  458.26   20.06   0
  -2  -6   3   24.88    5.97   0
  -1 -12   2  491.29   26.52   0
  -1  -8   3   31.25    6.58   0
   1  -9   2  216.96   12.75   0
   1  -8   2   26.50    5.90   0
   2 -11   1   25.70    8.82   0
   2 -10   1  181.26   13.79   0
   2  -7   1  377.03   13.74   0
   3 -10   0  185.35   14.55   0
   3  -7   0  418.25   13.68   0
  -3  -7   3  269.38   14.45   0
  -2  -8   3   13.40    5.96   0
  -2  -7   3 1477.16   28.14   0
   1 -12   1   41.75   14.67   0
   2  -8   1    2.78    4.67   0
   3  -9   0   20.18    6.14   0
   4 -12  -2    2.37   10.12   0
   4  -5  -2  494.29   11.52   0
  -3 -11   2   21.77   12.12   0
  -2 -11   2   61.23   14.55   0
  -1 -11   2   51.05   13.41   0
   0 -10   2   95.21   10.62   0
   0  -5   2  682.06   14.96   0
   0  -2   1   54.95    2.82   0
   1  -4   1  766.80   13.74   0
   2 -12   0   18.70   12.63   0
   3 -12  -1    8.50    9.79   0
   3  -4  -1  322.56    8.30   0
   4 -11  -2   84.36   11.46   0
   0 -12   1  449.54   24.86   0
   0  -9   2  378.50   16.62   0
   1 -11   1  134.22   13.02   0
   4 -10  -2    8.49    9.52   0
   4  -6  -2    1.38    4.41   0
  -4  -2   2  961.75   13.57   0
  -3  -2   2   17.01    2.74   0
  -2 -10   2  217.83   17.39   0
  -1 -10   2  165.42   13.48   0
   0  -8   2   64.44    7.68   0
   1 -10   1   50.43   10.31   0
   2 -11   0  537.88   22.46   0
   2  -4   0 3080.46   26.24   0
   3 -11  -1  298.65   17.63   0
   3  -2  -2  302.55    5.04   0
   4 -12  -3  343.71   20.70   0
   4  -9  -2 1136.24   27.17   0
  -3  -9   2  414.52   20.63   0
  -1  -9   2  398.58   17.56   0
  -1  -4   2  336.58    9.75   0
   0 -11   1   36.84    9.78   0
   1 -12   0  480.40   23.82   0
   1  -5   1  389.52   11.41   0
   2 -10   0   13.35    8.75   0
   3 -12  -2  518.97   25.72   0
   3 -10  -1    9.44    7.50   0
   4 -11  -3    8.28   11.19   0
   4  -8  -2    0.37    5.10   0
  -4  -8   2  365.39   17.83   0
  -2 -11   1   33.43   14.79   0
  -2  -9   2  386.32   18.19   0
  -2  -3   2   20.62    3.20   0
  -1 -11   1  146.24   17.46   0
  -1  -8   2  210.71   12.31   0
   1  -8   1    8.07    6.57   0
   2 -12  -1  581.11   25.99   0
   2  -9   0  995.72   25.87   0
  -3  -8   2   78.16    9.88   0
  -2  -8   2   36.48    8.56   0
  -1  -6   2   20.10    4.74   0
  -1  -5   2 2382.50   28.66   0
   0 -12   0   15.98   12.50   0
   0 -10   1  536.29   21.39   0
   1 -11   0    4.62    8.24   0
   1  -6   1   71.33    6.15   0
   2  -8   0   23.37    7.03   0
   2  -5   0 3279.53   31.03   0
   3 -11  -2    4.72   11.11   0
   3  -8  -1    6.00    5.24   0
   3  -7  -1 2615.60   34.23   0
   3  -6  -1  313.71   10.98   0
   4 -10  -3  274.37   17.03   0
  -4  -6   2   13.12    7.19   0
  -4  -3   2   20.97    3.50   0
  -3  -7   2 1264.00   28.19   0
  -2  -7   2  472.91   17.27   0
  -1  -1   1    0.25    0.66   0
   0  -9   1  210.47   14.13   0
   1 -12  -1    5.88   14.40   0
   2 -11  -1    3.81    8.49   0
   2  -7   0  619.15   17.05   0
   2  -6   0    0.66    3.27   0
  -4  -5   2   15.00    5.01   0
  -3  -3   2 2311.72   23.79   0
  -2 -10   1  297.01   18.20   0
  -2  -6   2   13.44    4.65   0
  -2  -5   2  240.58   10.37   0
  -2  -4   2   75.09    5.19   0
   0 -11   0  195.01   15.85   0
   0  -3   1  991.31   13.73   0
   1 -10   0  742.75   24.62   0
   1  -2   0 1394.33   12.51   0
   2 -12  -2   -3.15   11.12   0
   3 -10  -2  366.91   19.18   0
   4  -9  -3   -1.09    6.29   0
  -3  -5   2 1135.35   21.71   0
  -3  -4   2    6.30    3.43   0
  -2 -11   0   21.87   15.34   0
  -1 -11   0    3.69    9.69   0
  -1  -9   1  711.45   23.97   0
   0  -8   1  106.77    9.30   0
   2 -10  -1  271.21   15.74   0
   3 -11  -3  120.26   15.65   0
   4  -8  -3   21.46    6.37   0
  -4  -8   1   75.00   10.80   0
  -2  -9   1  249.12   15.58   0
   0 -10   0  118.03   13.25   0
   1  -9   0  208.79   13.01   0
   2 -11  -2   57.23   13.57   0
   2  -9  -1  105.07   11.08   0
   2  -2  -1  707.05    8.44   0
   3  -9  -2   17.43    7.08   0
   4 -10  -4    3.45    7.89   0
   4  -6  -3    2.71    4.75   0
   4  -5  -3  187.84    8.25   0
  -3 -10   0  369.47   21.97   0
  -1 -10   0  514.06   23.56   0
  -1  -8   1  162.27   11.29   0
   0 -11  -1    7.44   12.26   0
   0  -6   1  181.78    9.28   0
   0  -5   1 1500.22   22.45   0
   0  -4   1  202.20    7.47   0
   1  -8   0    5.98    7.15   0
  -4  -9   0   39.77   11.81   0
  -2 -10   0  184.74   15.81   0
  -2  -8   1   78.20    9.09   0
  -1 -11  -1   16.63   13.76   0
   0  -9   0  314.08   16.80   0
   1 -10  -1   58.49    9.61   0
   2  -8  -1   69.20    8.86   0
   3 -11  -4    2.25   13.53   0
   3 -10  -3   13.17    8.45   0
   3  -3  -2  375.54    7.82   0
   4  -9  -4  364.98   17.03   0
  -1  -7   1  299.60   13.35   0
   1 -11  -2    4.07    9.43   0
   2 -11  -3    1.33   11.88   0
   2 -10  -2    5.69    7.68   0
  -4  -6   1    3.79    8.24   0
  -3 -10  -1  400.18   25.08   0
  -3  -9   0  131.45   13.71   0
  -2  -9   0  128.26   14.74   0
  -2  -7   1 1183.79   26.25   0
  -1  -9   0  344.78   17.25   0
  -1  -6   1   37.63    6.82   0
   1  -9  -1  610.24   22.20   0
   1  -6   0   52.14    5.70   0
   1  -3   0 4163.98   27.09   0
   3  -9  -3  537.57   21.00   0
   4  -8  -4    3.34    6.00   0
  -4  -8   0  468.23   21.11   0
  -2 -10  -1  419.02   23.57   0
  -1 -10  -1  197.17   17.30   0
  -1  -2   1 2480.43   18.80   0
   0 -11  -2    6.38   10.05   0
   0  -8   0  154.63   10.93   0
   1  -5   0  701.58   15.10   0
   1  -4   0  139.58    6.14   0
   2  -9  -2  866.96   24.94   0
   2  -3  -1  208.47    6.16   0
   3 -11  -5    4.22   11.33   0
   3 -10  -4  627.70   24.14   0
   3  -5  -2  714.07   14.83   0
  -4  -9  -1   79.35   13.91   0
  -1  -8   0  283.46   15.40   0
  -1  -5   1 1014.90   19.21   0
   1 -11  -3   41.95   11.59   0
   2 -11  -4   64.27   13.58   0
   2 -10  -3  401.86   19.98   0
   2  -5  -1 1948.17   24.61   0
   2  -4  -1 1260.44   17.40   0
   3  -8  -3   15.83    7.88   0
  -3  -9  -1   57.82   14.00   0
  -2  -8   0  310.36   15.84   0
  -1  -4   1 4162.26   34.26   0
  -1  -3   1   41.77    3.38   0
   0  -9  -1  206.83   13.85   0
   1  -8  -1   14.71    5.93   0
   2  -8  -2   76.61    9.76   0
   4  -6  -4   28.59    6.21   0
  -4  -7   0   91.05   10.76   0
  -4  -4   1    0.31    4.99   0
  -3  -5   1   85.11    7.30   0
  -2 -10  -2  297.38   22.39   0
  -2  -9  -1  151.15   16.15   0
  -2  -5   1 2405.02   30.87   0
  -1 -10  -2  330.76   21.56   0
   0 -10  -2   77.33   11.50   0
   1  -9  -2   32.82    9.55   0
   3 -10  -5    0.60    8.97   0
   3  -9  -4   -1.68    7.24   0
  -3  -7   0  615.44   21.83   0
  -2  -4   1    1.45    3.70   0
  -1  -7   0  834.75   21.92   0
   0  -6   0  235.62   10.66   0
   1 -10  -3   82.61   11.99   0
   2 -10  -4    6.66    9.24   0
   2  -9  -3  109.11   11.09   0
  -4  -6   0  143.80   12.28   0
  -3  -4   1  592.24   14.66   0
  -2  -7   0  582.32   19.35   0
   0 -10  -3  617.22   26.93   0
   0  -8  -1  130.82   10.60   0
   3 -10  -6  472.28   23.34   0
  -3  -9  -2    2.21   10.91   0
  -3  -8  -1  444.02   20.49   0
  -2  -8  -1  191.92   14.78   0
  -2  -3   1 2000.18   21.91   0
  -1 -10  -3   85.32   16.57   0
   0  -5   0  486.60   13.22   0
   1  -8  -2  291.58   15.53   0
   3  -9  -5  184.87   14.19   0
   3  -8  -4  139.25   11.09   0
   3  -6  -3   31.32    5.26   0
  -4  -2   1   47.17    4.54   0
  -3  -6   0   26.74    8.08   0
  -3  -3   1    0.40    2.53   0
  -2  -9  -2  212.54   16.41   0
  -2  -2   1    0.46    1.33   0
  -1  -9  -2  102.49   11.94   0
   1  -6  -1    1.60    3.70   0
   2  -9  -4  334.87   17.59   0
   2  -8  -3  387.89   16.44   0
   2  -6  -2    0.65    4.77   0
  -4  -1   1  581.96    9.73   0
  -3  -9  -3   12.21   15.34   0
   0 -10  -4   80.48   13.24   0
   0  -4   0  587.63   12.83   0
   2 -10  -6   26.40   15.08   0
   3  -9  -6    5.07   12.09   0
   3  -7  -4   96.57    9.76   0
   3  -5  -3 1530.46   22.77   0
  -3  -7  -1  196.41   13.52   0
  -3  -2   1  682.90   11.77   0
   0  -9  -3   70.06   10.40   0
   0  -8  -2  142.98   11.37   0
   1 -10  -5   39.20   11.48   0
   1  -7  -2  869.50   22.36   0
   1  -5  -1  495.21   13.16   0
   3  -8  -5   27.50    8.03   0
  -4  -8  -3  113.64   17.40   0
  -3  -1   1  115.27    4.19   0
  -2  -9  -3  138.56   14.85   0
  -2  -8  -2  111.11   13.24   0
  -2  -7  -1 1138.72   27.48   0
  -1  -9  -3   16.26    9.20   0
  -1  -8  -2  372.88   17.61   0
   0  -3   0   90.34    4.55   0
   1  -9  -4   32.82    9.29   0
   1  -8  -3   42.55    9.75   0
   2  -9  -5   24.57    9.53   0
   2  -8  -4  103.01   11.50   0
   2  -5  -2 1454.74   22.18   0
   3  -9  -7   93.12   14.72   0
  -4  -7  -2   47.69   10.48   0
  -4  -6  -1   21.81    7.66   0
  -2  -5   0  292.49   11.68   0
   0  -6  -1   16.83    4.90   0
   3  -4  -3  126.26    6.14   0
  -4  -4   0    1.51    4.41   0
  -3  -8  -3  480.15   24.22   0
  -2  -9  -4   41.26   12.86   0
  -1  -9  -4   11.73   12.66   0
   0  -9  -4  127.28   13.50   0
   0  -7  -2  530.67   18.70   0
   1  -4  -1  287.78    8.93   0
   2  -9  -6  100.55   12.94   0
  -3  -6  -1   80.42    9.03   0
  -2  -8  -3   83.08   13.99   0
  -2  -6  -1    8.36    6.58   0
  -1  -8  -3  483.08   21.34   0
  -1  -4   0  215.56    8.41   0
   0  -8  -3  459.23   19.14   0
   1  -6  -2    2.72    4.21   0
   2  -8  -5  500.97   21.08   0
   2  -6  -3   21.69    6.40   0
   2  -4  -2  895.90   15.34   0
   3  -3  -3  506.47    9.93   0
  -4  -7  -3  169.23   16.94   0
  -3  -4   0    7.17    3.72   0
  -2  -7  -2  136.24   11.34   0
  -1  -9  -5   24.61   13.95   0
  -1  -7  -2  519.54   18.82   0
   0  -9  -5   35.50   11.85   0
   1  -9  -6    5.84   12.26   0
   1  -8  -4  102.92   10.61   0
   1  -7  -3  960.96   23.99   0
   2  -9  -7    0.36   10.74   0
   3  -8  -7    9.34    8.42   0
  -4  -6  -2  514.51   20.50   0
  -3  -8  -4  187.70   16.85   0
   0  -9  -6   13.98   14.52   0
   3  -5  -4 1078.94   20.42   0
  -4  -3   0   27.81    4.72   0
  -3  -7  -3  199.97   16.44   0
  -2  -8  -4  188.62   15.91   0
  -1  -8  -4  498.74   22.78   0
  -1  -3   0 2364.99   23.47   0
   0  -7  -3  675.87   21.70   0
   1  -8  -5   38.74   10.68   0
   2  -8  -6   85.62   11.42   0
   2  -3  -2  252.06    7.21   0
   3  -8  -8  233.46   16.53   0
   3  -7  -6  108.80   10.45   0
  -4  -7  -4   33.92   12.07   0
  -3  -6  -2    1.79    5.95   0
  -2  -7  -3  350.52   18.17   0
  -1  -5  -1  271.17   11.16   0
   1  -5  -2 1344.82   22.42   0
   2  -5  -3  575.29   14.87   0
  -5  -6  -4   15.17   10.91   0
  -4  -6  -3   46.19   12.70   0
  -3  -3   0 2656.19   28.80   0
  -2  -8  -5  264.39   18.76   0
  -1  -8  -5  362.25   21.85   0
  -1  -7  -3  463.82   18.57   0
  -1  -6  -2   35.00    6.38   0
   0  -8  -5  389.55   19.54   0
   0  -4  -1  152.64    7.56   0
   1  -8  -6  382.74   21.33   0
   2  -8  -7  470.60   21.74   0
  -4  -5  -2   26.35    8.95   0
  -2  -3   0   15.68    2.87   0
   2  -8  -8   42.65   11.99   0
   3  -4  -4  111.38    6.78   0
  -4  -2   0 1115.17   17.95   0
  -2  -7  -4   77.82   12.30   0
  -1  -7  -4  235.34   15.56   0
   0  -8  -6  144.12   14.42   0
   0  -7  -4  713.09   22.66   0
   1  -8  -7  105.90   14.06   0
   1  -2  -1 9627.82   34.88   0
   2  -7  -6  393.27   17.71   0
   3  -7  -8   47.52    9.78   0
   3  -6  -6   21.99    6.44   0
   3  -5  -5 1335.71   24.04   0
  -3  -7  -5   27.45   11.67   0
  -3  -6  -3   17.02    7.60   0
  -3  -4  -1   36.21    6.30   0
  -1  -4  -1  199.47    8.94   0
  -1  -2   0   31.56    2.91   0
   0  -8  -7  174.89   16.24   0
   0  -6  -3    1.25    4.68   0
   1  -7  -5  369.29   16.85   0
   1  -4  -2  257.74    9.34   0
   2  -2  -2 1918.64   15.48   0
  -5  -5  -4  448.10   22.68   0
  -3  -5  -2  940.29   23.43   0
  -2  -7  -5  299.46   19.42   0
  -2  -6  -3   98.05    9.73   0
  -2  -4  -1    8.40    4.71   0
  -1  -6  -3   86.09    8.68   0
   0  -7  -5  305.46   17.21   0
   1  -6  -4  158.61   10.29   0
   2  -7  -7   93.22   11.28   0
   2  -6  -5   98.54    8.63   0
   3  -6  -7   16.88    9.28   0
  -4  -6  -5   27.67   10.72   0
  -4  -5  -3 1160.06   28.98   0
  -3  -6  -4   54.21   12.22   0
   0  -3  -1 1572.52   18.94   0
   1  -7  -6  180.44   13.35   0
   1  -5  -3 1132.77   21.69   0
   2  -7  -8  210.25   16.93   0
   2  -5  -4  728.75   17.61   0
  -5  -5  -5    0.32   12.60   0
  -5  -4  -3  118.75   12.61   0
  -4  -4  -2  182.98   11.24   0
  -3  -2   0   16.85    2.68   0
  -2  -7  -6  112.29   14.64   0
  -1  -7  -6  137.27   15.00   0
   0  -7  -6  272.28   17.59   0
   0  -6  -4    8.96    7.42   0
   1  -7  -7  225.76   17.46   0
   2  -7  -9    4.69   12.00   0
   3  -6  -8  178.85   14.11   0
  -3  -6  -5  515.28   23.59   0
  -3  -5  -3   20.91    7.85   0
  -1  -6  -4  224.33   14.06   0
   1  -7  -8   89.83   14.42   0
   1  -6  -5  159.47   11.76   0
   2  -6  -6   54.25    8.10   0
   3  -6  -9   39.79   11.19   0
   3  -3  -4  697.45   12.67   0
  -4  -5  -4   14.67    8.38   0
  -1  -7  -7    9.80    9.56   0
   0  -7  -8  264.41   20.63   0
   0  -7  -7   84.36   11.93   0
   0  -4  -2  232.01    9.21   0
   1  -7  -9   64.13   12.63   0
   3  -4  -5   39.23    4.93   0
  -5  -4  -4    1.10    9.78   0
  -4  -1   0   40.17    3.57   0
  -3  -6  -6   70.26   12.10   0
  -3  -3  -1    0.42    3.12   0
  -2  -6  -5  100.26   10.98   0
   0  -6  -5   33.45    7.25   0
   1  -3  -2 1671.87   19.47   0
   2  -6  -7   47.41    8.54   0
   3  -5  -7  807.75   21.63   0
  -4  -5  -5  345.46   18.84   0
  -4  -4  -3    2.37    6.14   0
  -2  -3  -1  871.31   16.48   0
  -1  -6  -5  120.08   10.97   0
  -1  -4  -2   58.18    5.71   0
   1  -6  -6  191.32   12.43   0
   2  -6  -8   38.04    9.10   0
   2  -4  -4  120.64    6.99   0
   2  -3  -3 1470.76   18.23   0
  -2  -6   1    4.31    3.66   0
   0 -10  -3  591.78   23.81   0
   0  -9  -2  473.73   20.04   0
   1  -9  -3  251.29   15.49   0
   2  -7  -3  350.37   15.27   0
   2  -4  -2  883.35   17.43   0
   2  -3  -2  248.98    8.82   0
   2  -2  -2 1900.76   20.34   0
   3  -8  -6  351.46   21.22   0
   3  -7  -5  737.90   24.54   0
   4  -7  -8  438.92   22.80   0
   4  -6  -7   28.75    8.72   0
   4  -4  -6   53.49    7.58   0
   4  -2  -6  631.10   16.90   0
  -1  -4   1 4118.43   26.61   0
   0  -5   0  507.99   12.49   0
   1 -10  -5   35.55   14.02   0
   1  -5  -1  523.26   13.74   0
   2  -9  -5   26.90    9.71   0
   3  -1  -4   12.90    3.16   0
   4  -5  -7  105.63   12.23   0
  -1 -10  -3   98.01   12.46   0
   0 -10  -4   79.61   14.96   0
   2  -9  -6  105.85   16.23   0
   2  -6  -3   16.66    6.77   0
   3  -8  -7   13.50   10.08   0
   3  -6  -5    0.51    7.84   0
   3  -3  -4  739.30   17.19   0
   3  -2  -4  925.57   17.28   0
   4  -6  -8    2.33    8.73   0
  -1  -9  -2   91.47   11.89   0
  -1  -8  -1  303.52   13.81   0
  -1  -3   1   39.12    2.45   0
   0  -9  -3   79.32   12.58   0
   1  -9  -4   20.74    8.72   0
   1  -8  -3   47.92    8.03   0
   1  -4  -1  279.66    9.13   0
   2  -8  -5  495.55   21.96   0
   3  -7  -6   88.91   10.77   0
   4  -6  -9  153.79   15.76   0
   4  -4  -7    0.82    6.09   0
  -1 -10  -4  220.53   19.53   0
   0 -10  -5  542.80   25.89   0
   0  -8  -2  134.37   10.35   0
   0  -4   0  594.68   11.76   0
   1  -3  -1 1345.33   17.43   0
   2  -7  -4  825.99   23.85   0
   3  -5  -5 1292.30   27.79   0
   4  -1  -7  409.03   13.90   0
  -2  -7   0  582.17   15.73   0
  -1  -6   0    1.10    3.97   0
   1  -9  -5  223.05   16.69   0
   1  -2  -1 9903.93   40.30   0
   2  -8  -6   85.46   13.49   0
   2  -5  -3  557.94   16.24   0
   3  -6  -6   17.96    7.07   0
   4  -5  -9  150.32   13.99   0
  -1  -9  -3   21.26   11.54   0
   0  -9  -4  115.81   12.90   0
   0  -6  -1   15.20    4.28   0
   0  -3   0   94.91    4.45   0
   1  -9  -6    9.83   12.95   0
   1  -8  -4   84.11   10.07   0
   2  -7  -5  146.76   13.11   0
   2  -6  -4   11.89    7.49   0
   3  -7  -8   54.97   11.71   0
   4  -5 -10  273.18   18.83   0
   4  -3  -8  435.57   17.97   0
   2  -8  -7  468.00   23.24   0
   3  -7  -9  244.75   19.64   0
   3  -6  -7   23.13    8.15   0
   3  -5  -6  611.22   20.82   0
   3  -3  -5  328.32   12.76   0
   3   1  -5   24.87    2.95   0
   4  -4  -9    8.95    8.02   0
   4  -2  -8  201.50   12.38   0
   0  -9  -5   28.89   10.56   0
   0  -7  -2  520.60   17.13   0
   1  -8  -5   39.81   11.11   0
   1  -5  -2 1315.69   22.83   0
   2  -7  -6  380.71   19.57   0
   2   1  -3  381.50    5.67   0
   3  -6  -8  171.92   16.03   0
   4  -4 -11   49.16   14.24   0
   4  -4 -10    2.92    8.62   0
   4  -3  -9  249.25   16.15   0
  -1  -9  -4   17.58    9.45   0
   0  -9  -6   18.31   13.73   0
   1  -7  -4  366.30   17.37   0
   2  -6  -5  106.26   11.34   0
   2  -3  -3 1465.15   21.60   0
   3  -6  -9   42.27   14.35   0
   3  -5  -7  792.71   24.95   0
   3  -4  -6  108.75   10.22   0
   3  -2  -5  658.33   15.60   0
   3  -1  -5  137.19    7.05   0
  -2  -8  -2  101.87   10.14   0
  -2  -6   0   23.81    5.47   0
  -1  -9  -5   29.16   13.25   0
  -1  -5   0 2372.67   25.76   0
   0  -8  -4  315.87   16.82   0
   0  -5  -1 2357.07   28.12   0
   1  -8  -6  370.93   19.94   0
   2  -7  -7   83.73   11.51   0
   2  -2  -3  294.82    9.10   0
   4  -3 -11  298.36   19.71   0
   4  -2  -9   95.11    9.56   0
  -1  -8  -3  508.55   19.67   0
   0  -7  -3  647.28   20.64   0
   1  -8  -7  111.71   14.90   0
   1  -4  -2  261.24    9.50   0
   2  -7  -8  211.54   17.50   0
   2  -1  -3  804.95   12.77   0
   2   0  -3  413.12    7.75   0
   4  -2 -10   59.99   10.95   0
  -2  -9  -5   -0.83    9.04   0
  -2  -4   1    1.54    2.15   0
  -1  -9  -6    5.94   11.62   0
  -1  -7  -2  512.60   17.25   0
  -1  -6  -1   10.15    4.91   0
   0  -8  -5  389.76   19.43   0
   0  -6  -2   77.52    7.17   0
   2  -7  -9    6.42   11.97   0
   2  -6  -6   59.81    8.81   0
   2  -5  -5  793.09   22.12   0
   2  -4  -4  117.93    8.03   0
   3  -5 -10  129.12   16.13   0
   3  -5  -9  348.58   19.06   0
   3  -4  -7    1.42    5.33   0
  -2  -8  -3   72.52   11.61   0
  -1  -8  -4  515.25   22.05   0
   0  -8  -6  143.32   16.24   0
   1  -7  -6  188.83   15.24   0
   1  -5  -3 1122.40   22.47   0
   3  -4  -8    5.20    8.33   0
   3  -2  -6  109.75    8.17   0
   0  -8  -7  185.13   19.29   0
   0  -7  -4  702.42   22.78   0
   2  -6  -8   46.95   11.87   0
  -2  -8  -4  214.71   16.46   0
  -2  -7  -2  119.54   10.61   0
  -1  -8  -5  378.21   19.66   0
  -1  -4   0  220.78    7.35   0
   1  -7  -8   90.34   16.43   0
   1  -7  -7  210.88   15.72   0
   1  -3  -2 1632.00   20.72   0
   2  -6  -9  268.17   18.41   0
   2  -5  -6  924.63   24.56   0
   3  -4 -11   30.96   13.51   0
   3  -4 -10   16.51    9.36   0
   3  -4  -9   12.29    7.94   0
   3  -1  -6  853.32   17.46   0
  -1  -8  -6  414.40   21.72   0
  -1  -7  -3  448.97   17.32   0
   0  -5  -2 1077.27   20.62   0
   1  -6  -5  154.77   11.29   0
   2  -5  -7  366.90   18.07   0
   3  -3  -8  550.64   19.21   0
   3   0  -6  425.64   11.32   0
   3   1  -6   59.27    4.62   0
  -2  -8  -5  266.34   17.52   0
  -2  -6  -1   12.59    4.69   0
  -2  -5   0  297.03    9.46   0
  -1  -8  -7  210.45   18.57   0
  -1  -6  -2   39.98    6.81   0
   1  -6  -6  184.05   14.04   0
   1  -4  -3  683.78   16.28   0
   2  -5  -8  495.15   21.50   0
   2  -2  -4 1632.06   22.45   0
  -2  -7  -3  349.56   16.71   0
  -1  -7  -4  244.41   14.38   0
   0  -7  -7   63.69   13.82   0
   0  -7  -6  263.11   16.53   0
   1  -6  -7  175.63   14.80   0
   1  -2  -2  673.56   11.92   0
   2  -5 -10  516.85   25.43   0
   2  -5  -9  327.67   18.64   0
   2  -4  -6   65.78    7.64   0
   3  -3 -12  132.93   15.24   0
   3  -3 -11  198.75   15.71   0
   3  -3 -10  261.30   16.09   0
   3  -2  -8   68.93    9.38   0
   3  -1  -7  275.60   11.72   0
   0  -7  -8  236.28   18.20   0
   0  -6  -4   10.06    5.57   0
   1  -6  -9  119.11   16.89   0
   1  -6  -8  132.99   13.39   0
   1  -5  -5  566.17   18.91   0
   2  -3  -5 1266.45   23.27   0
   3  -2 -13    3.68   13.29   0
  -1  -7  -5  176.50   13.62   0
   0  -3  -1 1540.08   18.05   0
   2  -4  -7   14.18    6.18   0
   2  -1  -4    5.99    2.91   0
   3  -2 -12    4.95   11.42   0
   3  -2 -11    5.70   10.53   0
   3  -2 -10    1.70    9.08   0
   3  -2  -9  170.19   11.81   0
   3   0  -7 1886.85   25.91   0
  -3  -4   1  634.49   10.60   0
  -1  -7  -8    4.69   14.60   0
  -1  -7  -7   10.51   13.20   0
  -1  -7  -6  137.90   13.55   0
  -1  -6  -3   92.81    8.40   0
   0  -6  -5   31.16    7.20   0
   0  -5  -3 1432.32   25.38   0
   0  -4  -2  228.43    9.23   0
   1  -5  -6  701.15   22.25   0
   1  -4  -4   23.32    4.96   0
   1  -3  -3   94.66    6.41   0
   2  -4 -11   15.86   10.07   0
   2  -4 -10   10.73   12.38   0
   2  -4  -9   27.62   10.29   0
   2  -4  -8   12.65    6.71   0
  -2  -7  -5  289.52   16.97   0
   0  -6  -6  205.04   13.74   0
   1  -5  -7  495.89   20.65   0
   2  -2  -5  124.00    7.34   0
   3  -1 -12  490.77   22.18   0
   3  -1  -9   67.18    8.11   0
   3   1  -7   22.54    4.39   0
  -3  -7  -5   23.55   10.34   0
  -2  -7  -7   63.97   15.08   0
  -2  -7  -6  103.12   13.11   0
  -1  -6  -4  224.41   13.37   0
  -1  -5  -2 1741.43   26.36   0
  -1  -3   0 2384.07   19.71   0
   0  -6  -9  206.41   18.13   0
   0  -6  -8  165.73   14.90   0
   0  -6  -7  324.34   17.81   0
   1  -5 -10   59.50   12.25   0
   1  -5  -9  105.81   12.51   0
   1  -5  -8  303.20   16.93   0
   1  -1  -2  803.28   11.00   0
   2   0  -4 3091.95   24.17   0
   3  -1 -11  219.52   14.34   0
   3  -1 -10  579.29   19.84   0
   3   0  -8  184.16    9.57   0
  -2  -6  -3  104.60   10.25   0
  -1  -4  -1  197.76    7.89   0
   2  -3 -12  202.59   17.27   0
   2  -3  -8  319.22   15.77   0
  -2  -4   0  101.31    5.50   0
  -1  -6  -5  103.21   10.18   0
   0  -5  -5  741.84   21.68   0
   1  -4  -6   -1.28    6.47   0
   2  -3 -10  135.89   12.71   0
   3   0 -10  154.96   11.74   0
   3   1  -8  302.57   11.20   0
  -1  -6  -8  131.46   14.49   0
  -1  -6  -7  302.60   17.97   0
  -1  -6  -6   51.36    9.47   0
   0  -4  -3   -1.18    3.31   0
   1  -4 -11  113.81   14.39   0
   1  -4  -7    7.24    7.55   0
   1  -3  -4 2050.11   27.43   0
   1  -2  -3  741.87   13.92   0
   2  -1  -5  433.50   11.55   0
  -3  -6  -3   17.54    6.61   0
  -1  -5  -3  368.35   13.54   0
   0  -5 -10  100.76   14.19   0
   0  -5  -8  175.23   15.70   0
   1  -4 -10  148.60   14.31   0
   1  -4  -9  143.56   12.79   0
   1  -4  -8    7.31    6.56   0
   2  -2 -12    2.38    9.40   0
   2  -2 -11    5.13   10.68   0
   2   1  -4    1.30    1.51   0
  -3  -5  -1   76.23    6.38   0
  -2  -6  -7  145.67   16.82   0
  -2  -6  -6  387.41   20.47   0
  -2  -6  -5   97.02   10.86   0
  -2  -5  -2  441.08   14.31   0
   0  -3  -2  392.21   10.29   0
   1  -3 -12  287.11   22.20   0
   1  -3  -5  479.52   15.23   0
   2  -2 -10    6.50    7.38   0
   2  -2  -9   50.02    7.79   0
   2  -2  -8  113.89    9.23   0
  -3  -6  -5  517.80   22.10   0
  -1  -5  -4 2254.85   34.72   0
   0  -4  -4   20.02    4.83   0
   2  -1  -6    3.15    3.31   0
  -3  -6  -7  300.43   19.72   0
  -3  -6  -6   79.87   11.87   0
  -1  -5  -9  193.57   18.40   0
  -1  -5  -5  237.15   13.02   0
  -1  -4  -2   51.05    5.05   0
   0  -4 -11   64.04   14.57   0
   1  -3 -11  236.52   17.23   0
   1  -3 -10 1135.94   32.55   0
   2   0  -5  260.81    8.14   0
  -3  -5  -2  953.01   21.17   0
  -1  -5  -8  583.22   23.82   0
  -1  -5  -7  206.51   14.29   0
  -1  -5  -6  555.77   20.31   0
   0  -4 -10  132.79   14.31   0
   0  -4  -9   13.77   10.07   0
   1  -3  -9  514.09   20.34   0
   1   0  -2   11.87    1.30   0
   2  -1 -11  435.66   19.30   0
   2  -1 -10  174.53   13.71   0
   2  -1  -7  608.47   16.41   0
   2   0 -13   22.95   12.10   0
  -3  -4   0    2.53    2.50   0
  -2  -5  -9  110.05   17.56   0
  -2  -4  -1    1.86    3.52   0
   0  -4  -8   81.07   10.06   0
   0  -4  -7   21.18    6.83   0
   0  -4  -6   66.34    7.96   0
   0  -3  -3 2115.74   26.08   0
   1  -2 -12    5.11    9.34   0
   2  -1  -9  775.51   21.60   0
   2   2  -4 2304.00   14.02   0
  -2  -5  -8   16.71   10.00   0
  -2  -5  -5  769.98   23.39   0
  -2  -5  -4  274.70   13.24   0
  -1  -4  -3  211.96    9.76   0
  -1  -3  -1  273.78    7.87   0
   1  -2 -11    7.36   11.14   0
   1  -1  -3  523.90   10.24   0
   2   0 -12   63.64   10.43   0
   2   0  -6  561.03   13.41   0
  -3  -5  -8  179.83   18.48   0
  -2  -5  -7  323.33   18.02   0
  -2  -5  -6  118.97   11.54   0
  -1  -4 -10   55.07   12.06   0
   0  -3 -11  348.96   20.61   0
   1  -2 -10   11.84   10.00   0
   1  -2  -5 1198.21   21.13   0
   1  -1 -13   86.63   14.26   0
   2   0 -11    3.01    7.00   0
   2   1 -13  246.98   17.51   0
  -3  -5  -7   21.68    9.97   0
  -3  -5  -6  598.32   23.72   0
  -3  -5  -5   64.30   11.13   0
  -1  -4  -9   61.17   11.10   0
   0  -3 -10   56.03   10.38   0
   0  -3  -4  393.65   12.64   0
   1  -2  -9  156.48   11.63   0
   1  -2  -8    2.25    6.80   0
   1  -2  -6  189.86    9.79   0
   2   0 -10  246.87   13.34   0
   2   0  -9   57.06    8.70   0
   2   0  -8 1293.41   24.39   0
   2   0  -7  119.14    7.32   0
   2   1  -5   62.15    3.73   0
  -4  -5  -6   10.63    9.06   0
  -2  -4  -2   79.11    6.14   0
  -1  -4  -8   14.95    7.68   0
  -1  -4  -7   99.12   10.22   0
  -1  -4  -6    9.77    7.90   0
  -1  -4  -5    3.56    4.82   0
   0  -3  -9  352.44   17.71   0
   0  -3  -5 1492.40   26.28   0
   0  -2 -12   11.66   12.98   0
   0  -2  -2 3254.52   25.85   0
   1  -1 -12  515.44   22.93   0
   2   1 -12   40.26    8.96   0
  -3  -4  -1   33.74    5.43   0
  -3  -3   1    1.96    1.77   0
  -2  -4  -9   37.90   13.44   0
  -2  -3   0   11.85    1.98   0
  -1  -3 -11   65.54   13.02   0
   0  -3  -8  144.96   11.44   0
   1  -1 -11   77.32   10.58   0
   1  -1  -4 1145.29   17.22   0
   1   0 -13   33.86   13.89   0
  -2  -4  -8  548.49   23.87   0
  -2  -4  -3   24.75    5.80   0
  -1  -3 -10  644.25   27.23   0
  -1  -3  -2 3471.95   30.95   0
   0  -2 -11    1.91    8.61   0
   1  -1 -10  633.13   22.47   0
   2   1 -10   20.11    7.58   0
   2   1  -6   37.67    3.62   0
  -3  -4  -9  234.64   19.01   0
  -2  -4  -7   25.08    8.01   0
   0  -2 -10   98.08   13.02   0
   1  -1  -9   57.47    9.01   0
   1   0 -12    0.91   10.65   0
   1   1 -14  365.61   21.28   0
  -4  -4  -8  300.69   21.42   0
  -3  -4  -8    7.81    9.58   0
  -3  -4  -2    8.18    5.18   0
  -2  -4  -6   55.22    8.22   0
  -2  -4  -5   11.60    5.58   0
  -1  -3  -9   73.84   10.39   0
   0  -2  -3   49.37    4.14   0
   0  -1 -12   19.28   12.55   0
   1  -1  -8 1526.19   28.85   0
   1  -1  -6 1295.98   22.54   0
   1  -1  -5  342.77   10.70   0
   2   1  -8    3.03    3.90   0
  -4  -4  -7    2.37   11.61   0
  -3  -4  -7  167.39   14.17   0
  -2  -3 -10   18.13   10.43   0
  -1  -3  -8 1120.69   29.07   0
  -1  -3  -3  185.86    8.31   0
  -1  -2 -11   80.06   14.71   0
   0  -2  -9   10.13    6.58   0
   1   0  -3 4727.77   26.39   0
   1   1 -13    0.28    8.75   0
   2   2 -11   10.20    6.16   0
   2   2  -5   14.33    2.37   0
  -3  -4  -6    2.25    7.21   0
  -3  -4  -4    1.70    5.46   0
  -2  -3  -9  714.57   27.28   0
  -1  -3  -7  141.44   10.93   0
  -1  -3  -6 2103.02   34.65   0
  -1  -3  -4 1149.68   21.84   0
   0  -2  -8    3.91    5.53   0
   0  -2  -7   30.75    7.36   0
   0  -2  -4 1043.97   18.53   0
   0  -1 -11  857.03   27.70   0
   0   0 -13    3.62    9.63   0
   1   2 -14    5.38   10.05   0
  -4  -4  -5    0.09    6.86   0
  -1  -2 -10    2.00    7.82   0
   0  -2  -5    2.45    3.55   0
   1   0 -10    8.97    5.95   0
   1   1 -12  526.40   21.32   0
   2   2  -9    9.13    6.11   0
  -3  -3  -9    5.36    9.43   0
  -2  -3  -8   38.12    8.88   0
  -2  -2 -11   -0.27    9.95   0
  -1  -1 -12  570.32   25.69   0
   0  -1 -10   54.43    8.96   0
   0   0 -12    2.22   11.32   0
   1   2 -13  327.13   19.27   0
   2   2  -8 1394.74   22.15   0
   2   2  -6 4478.93   30.47   0
  -5  -3  -8  251.82   21.12   0
  -3  -3  -8  725.26   27.43   0
  -1  -2  -9   18.85    7.43   0
  -1  -2  -1 2606.08   20.92   0
   0  -1  -9 1796.42   34.78   0
   1   1 -11   -0.23    6.71   0
  -4  -3  -8   -2.08    9.35   0
  -2  -3  -6   23.94    6.41   0
  -2  -3  -2   18.83    3.30   0
  -2  -2 -10   49.61   10.96   0
  -1  -2  -8    3.29    7.73   0
  -1  -1 -11    1.81    8.51   0
   0   0 -11    4.03   10.58   0
   0   1 -13  589.15   25.30   0
   1   0  -7 1204.16   22.36   0
  -5  -3  -7   19.93   10.01   0
  -4  -3  -7  489.30   22.67   0
  -3  -3  -7    5.07    7.30   0
  -3  -2 -10    6.05   11.01   0
  -2  -3  -4   35.93    5.59   0
  -2  -2  -9    8.17   10.07   0
   0  -1  -8   35.45    6.59   0
   0  -1  -2    9.22    1.80   0
   0   2 -14  146.85   15.97   0
   1   0  -6    4.23    3.12   0
   1   1 -10  236.51   12.93   0
   1   2 -12    0.45    7.21   0
  -3  -3  -6 1180.15   28.43   0
  -2  -1 -11  847.77   31.15   0
  -1  -2  -7   25.46    6.33   0
  -1  -1 -10  584.43   22.51   0
  -1   0 -12    0.26    9.21   0
   0   0 -10  902.67   26.00   0
   0   1 -12   -0.17   10.46   0
   1   3 -13   -0.23    7.63   0
   2   3  -9   88.91    6.80   0
  -4  -3  -6   -0.19    7.37   0
  -3  -3  -5    1.63    5.54   0
  -3  -3  -1   -0.44    2.65   0
  -3  -2  -9  148.93   14.42   0
  -2  -2  -8  133.03   12.75   0
  -1  -2  -2   26.99    3.05   0
  -1   1 -13   -0.81   13.58   0
   0   2 -13    3.03   11.49   0
   2   3  -8   -0.11    3.76   0
  -4  -2  -9    0.01    9.93   0
  -3  -3  -3    1.84    4.82   0
  -3  -3  -2 2350.46   28.66   0
  -2   0 -12   17.08   14.55   0
  -1  -2  -5   77.07    6.82   0
  -1  -2  -4    2.69    3.30   0
  -1  -1  -9    2.84    6.16   0
  -1   0 -11   41.28   11.46   0
   0  -1  -4    1.26    3.11   0
   0  -1  -3  579.98   11.28   0
   0   3 -14    4.92   12.93   0
   1   3 -12  222.56   15.43   0
  -5  -2  -8    9.20   14.10   0
  -4  -3  -4    0.31    5.55   0
  -3  -2  -8    0.62    7.44   0
  -2  -2  -7    4.62    5.73   0
  -2  -1 -10    1.77    7.82   0
   0   0  -9    8.95    5.67   0
   0   1 -11  761.50   24.45   0
   1   1  -8  417.32   13.85   0
   1   2 -10   -1.10    7.33   0
   2   3  -6    5.36    2.37   0
  -4  -3  -2    1.64    4.04   0
  -4  -2  -8   54.51   11.13   0
  -1  -1  -8  923.17   24.29   0
  -1   1 -12  455.93   21.90   0
   0   2 -12  226.12   16.66   0
   1   1  -7   -0.82    4.08   0
  -5  -2  -7   16.94   11.94   0
  -4  -1 -10   53.92   13.54   0
  -3  -2  -7  111.59   10.67   0
  -2  -2  -6    5.59    5.12   0
  -2  -1  -9 1108.94   29.73   0
  -2   0 -11    0.38    8.50   0
  -1   0 -10   -1.40    6.28   0
  -1   2 -13  111.99   15.88   0
   0   1 -10    3.19    7.35   0
   0   3 -13  280.71   18.82   0
   0   4 -14  171.91   17.29   0
   1   3 -11   10.46    6.43   0
  -4  -2  -7    0.70    7.96   0
  -3  -1  -9   27.37   11.40   0
  -3   0 -11    5.66   13.01   0
  -1  -1  -7    8.44    5.05   0
   1   1  -6   37.45    3.95   0
  -5  -2  -6    1.34   10.25   0
  -5  -1  -9  117.93   15.79   0
  -4  -1  -9  626.56   25.77   0
  -3  -2  -6    0.17    5.35   0
  -2  -2  -4 1182.96   22.27   0
  -2  -1  -8   -1.13    5.76   0
  -2   1 -12   30.56   11.01   0
  -1   0  -9    2.56    7.54   0
  -1   1 -11    4.75    7.37   0
   0   0  -7   13.63    4.56   0
   0   2 -11    5.43    6.76   0
   1   1  -5   17.58    3.15   0
   1   1  -3    7.25    1.48   0
  -4  -2  -6    3.24    7.05   0
  -2  -2  -3   -0.11    3.53   0
  -2   0 -10   13.78    7.71   0
  -1   2 -12   13.16   12.31   0
   0   3 -12    9.11   10.08   0
   1   1  -4   26.49    2.45   0
   1   2  -8    2.22    4.83   0
  -5  -2  -5    6.24    7.23   0
  -5  -1  -8  711.86   28.32   0
  -4  -2  -5   29.22    8.75   0
  -3  -2  -5  158.98   10.29   0
  -3  -1  -8 1311.31   31.88   0
  -3   0 -10    0.53   10.96   0
  -2  -2  -1    0.51    1.57   0
  -2  -1  -7 1883.87   34.11   0
  -1   4 -14   25.96   14.54   0
   0   0  -6 1690.38   25.12   0
   0   4 -13   94.21   11.88   0
   1   4 -11 1506.48   29.63   0
  -4  -1  -8   29.45    9.54   0
  -4   0 -10   -0.58    9.64   0
  -2   0  -9    4.43    8.39   0
  -1  -1  -5    4.87    3.65   0
  -1   0  -8    2.97    5.14   0
  -1   1 -10 1096.68   28.31   0
  -5  -2  -4   13.17    6.57   0
  -4  -2  -4   -1.47    7.32   0
  -3  -1  -7   47.86    9.35   0
  -3   1 -11  112.42   16.60   0
  -2   2 -12  188.58   16.15   0
  -1  -1  -4 1818.27   24.22   0
  -1   2 -11  485.58   21.18   0
   0   0  -5   37.49    4.34   0
   1   2  -7 2037.01   25.92   0
   1   3  -9    0.60    5.58   0
  -5  -1  -7  125.94   13.14   0
  -5   0  -9    3.61   13.98   0
  -4  -1  -7  795.71   25.18   0
  -3  -2  -3  351.34   12.08   0
  -2   3 -13  428.93   22.87   0
  -1   3 -12  515.94   23.16   0
   0   3 -11  127.65   10.96   0
   0   5 -13    4.38   11.27   0
   2   4  -6 1710.64   15.91   0
  -6   0  -8   -0.11   13.70   0
  -4  -2  -3   27.73    6.64   0
  -4   0  -9   16.13    9.58   0
  -3  -2  -2    3.99    3.54   0
  -3   2 -12   10.76   11.85   0
  -2   1 -10   50.57    9.11   0
  -1  -1  -3    3.73    2.20   0
  -1   1  -9   56.00    7.97   0
  -1   5 -14   48.66   12.45   0
   0   0  -4 3760.52   30.00   0
   0   1  -7 1628.39   26.13   0
   0   2  -9   20.80    7.22   0
  -5  -1  -6  865.09   26.26   0
  -3  -2  -1 1015.84   16.15   0
  -3  -1  -6  992.28   24.42   0
  -2   2 -11   33.40   11.98   0
   1   2  -6    1.10    2.81   0
  -5   0  -8   11.91    9.51   0
  -4  -2  -2    3.67    3.94   0
  -4  -1  -6  119.59   10.85   0
  -4   0  -8   -0.08    9.86   0
  -4   1 -10  114.92   14.00   0
  -3  -2   0   17.26    2.53   0
  -3   0  -8   30.91    7.79   0
  -2   3 -12   40.49   13.12   0
  -1  -1  -2 1710.34   18.08   0
  -1   2 -10   82.85    9.40   0
   0   0  -3   23.75    2.54   0
   0   3 -10    8.81    5.86   0
   1   3  -8   37.09    5.03   0
  -3   2 -11   86.74   12.54   0
  -2   0  -7   28.95    6.24   0
  -2   1  -9  545.39   20.25   0
  -2   4 -13  160.62   15.68   0
  -1  -1  -1    0.10    1.08   0
  -1   1  -8  895.68   22.39   0
  -1   3 -11   42.64    8.65   0
   0   4 -11   90.21    9.79   0
  -1   2  -5 3928.89   28.21   0
  -1   3  -7  125.76    6.50   0
  -1  -9  -6    7.48   10.82   0
  -1  -9  -5   17.63   10.29   0
  -1  -9  -4   10.05    8.25   0
  -2  -4  -8  520.68   22.73   0
  -2  -4  -7   21.05    7.24   0
  -2  -4  -6   60.28   10.01   0
  -2  -3  -9  696.23   25.93   0
  -2  -3  -8   42.86    8.27   0
  -2  -3  -6   18.46    5.98   0
  -2  -2  -9    2.99    6.86   0
  -2  -2  -8  125.07   10.67   0
  -2  -2  -7    1.40    5.16   0
  -2  -2  -6    5.81    6.31   0
  -2  -1  -8    1.85    5.21   0
  -2  -1  -7 1946.39   32.77   0
  -1  -9  -3   27.18    8.34   0
  -1  -2  -1 2668.76   22.55   0
  -2  -5  -8   25.49   11.76   0
  -2  -5  -7  331.10   17.59   0
  -2  -5  -6  122.48   11.16   0
  -2  -5  -5  818.36   24.11   0
  -2  -4  -9   47.62   10.68   0
  -2  -4  -5   14.69    5.79   0
  -2  -3 -10   14.82    9.26   0
  -2  -2 -10   41.47    9.80   0
  -2  -1 -10   -0.47    7.03   0
  -2   0  -9    0.00    6.99   0
  -1 -10  -5   96.77   14.09   0
  -1 -10  -4  198.77   17.89   0
  -1  -9  -2  100.48   10.21   0
  -1  -5   0 2341.31   25.81   0
  -2  -6  -8  328.15   21.87   0
  -2  -6  -7  128.68   13.53   0
  -2  -6  -5  101.64   12.00   0
  -2  -5  -9  116.33   14.89   0
  -2  -5  -4  287.80   14.54   0
  -2  -4 -10  173.94   16.74   0
  -2  -4  -4    3.23    4.69   0
  -2  -2 -11   -1.71    9.55   0
  -2  -1 -11  871.65   27.81   0
  -2   0 -11   -0.36   10.56   0
  -2   0 -10   15.39    7.47   0
  -1 -10  -3   85.25   11.31   0
  -1  -7   0  828.72   18.64   0
  -2  -7  -7   70.89   15.23   0
  -2  -7  -6  107.71   14.67   0
  -2  -1 -12    2.28   10.01   0
  -2  -1  -5 1858.57   28.00   0
  -2   0 -12   13.92   12.05   0
  -2   0  -6  751.74   18.16   0
  -2   1 -11  673.92   23.25   0
  -2   1 -10   48.30    8.18   0
  -1 -10  -2  307.62   17.42   0
  -1  -9  -1  375.89   15.63   0
  -1   2  -4 1304.12   14.45   0
  -2  -7  -5  285.78   16.85   0
  -2  -7  -4   75.31   11.45   0
  -1  -8   0  284.08   12.04   0
  -2  -8  -6  309.67   20.09   0
  -2  -1  -4    2.51    3.40   0
  -2   0 -13   -0.78   10.03   0
  -2   0  -5   37.32    4.91   0
  -2   1 -13  427.33   22.03   0
  -2   2 -11   37.19    9.46   0
  -2   2 -10  254.26   13.09   0
  -2   2  -9   31.22    6.27   0
  -1  -3   0 2349.94   21.22   0
  -1  -1  -1   -0.26    1.74   0
  -2  -7  -3  324.24   15.88   0
  -2  -2  -3    1.09    3.24   0
  -2   1  -6  125.77    7.62   0
  -2   2 -12  184.75   13.35   0
  -2   2  -8  438.04   14.33   0
  -2  -9  -5    1.39   10.56   0
  -2  -8  -3   73.85   11.90   0
  -2  -6  -2  538.83   17.41   0
  -2   2  -7  176.51    9.47   0
  -1  -6   1   42.26    4.78   0
  -2  -9  -4   49.65   11.08   0
  -2  -7  -2  118.69   10.17   0
  -2  -3  -2   22.83    5.13   0
  -3  -5  -8  173.00   18.82   0
  -3  -5  -7   23.27   13.06   0
  -3  -4  -8    4.51    8.79   0
  -3  -3  -9    4.35    8.95   0
  -3  -3  -8  699.76   25.21   0
  -3  -3  -7   12.20    7.08   0
  -3  -2 -10    1.96    9.88   0
  -3  -2  -9  160.81   14.16   0
  -3  -2  -8    2.01    6.87   0
  -3  -1 -10  415.59   21.49   0
  -3  -1  -9   23.35   10.25   0
  -2  -9  -3  128.00   12.96   0
  -2  -8  -2  101.26   10.52   0
  -2  -1  -3  762.83   15.84   0
  -2   1  -5  741.90   15.82   0
  -1  -5   1 1009.06   15.46   0
  -3  -4  -6    0.36    6.42   0
  -3  -3  -6 1153.97   28.74   0
  -3  -2  -6    1.78    7.13   0
  -3  -1 -11   -0.22   10.11   0
  -3  -1  -8 1356.58   31.19   0
  -3  -1  -7   43.22    8.89   0
  -3   0 -10    2.44   10.23   0
  -3   0  -9  178.34   14.07   0
  -2  -9  -2  224.63   15.96   0
  -1  -2   0   33.00    2.84   0
   0  -7   3  779.30   10.76   0
  -3  -6  -6   68.50   11.72   0
  -3  -6  -5  437.87   21.66   0
  -3  -5  -5   46.83    8.85   0
  -3  -4  -5  145.56   11.58   0
  -3  -3  -5   -0.36    5.36   0
  -3   0 -12    5.52   13.32   0
  -3   0 -11    0.80    8.65   0
  -3   0  -8   19.48    6.53   0
  -2  -8  -1  195.22   13.12   0
  -2  -7  -1 1182.70   25.49   0
  -2  -4  -1    3.51    4.78   0
  -2  -2  -2 1347.13   20.93   0
  -3  -7  -6   51.65   12.79   0
  -3  -7  -5   21.54   12.25   0
  -3  -5  -4  950.25   26.85   0
  -3  -4  -4    1.97    7.19   0
  -3  -2  -5  147.51   10.37   0
  -3  -1  -6 1017.42   24.51   0
  -3   1 -12  372.61   21.32   0
  -3   1 -11   99.05   11.80   0
  -3   1  -9   83.26   10.93   0
  -1  -4   1 4099.48   28.03   0
  -3  -7  -4  198.50   16.77   0
  -3  -6  -4   57.07    9.63   0
  -3  -3  -4 1617.66   30.56   0
  -2  -9  -1  125.22   11.31   0
  -2  -3  -1  879.99   17.21   0
  -2   3  -7   62.16    5.56   0
   0  -6   3   50.61    2.69   0
  -3  -8  -4  175.87   17.75   0
  -3  -6  -3   14.65    8.72   0
  -3  -5  -3   24.24    8.55   0
  -3  -1  -5    0.10    4.67   0
  -3   0  -6   32.94    6.12   0
  -3   2 -12    6.40   10.53   0
  -3   2 -11   69.03   10.14   0
  -3   2 -10   66.88   10.80   0
  -2  -1  -2   36.06    4.42   0
  -3  -7  -3  186.31   14.15   0
  -3  -4  -3  366.75   15.20   0
  -3   1  -7  126.95    9.31   0
  -2  -8   0  307.21   13.80   0
  -2  -6   0   19.72    4.65   0
  -1   2  -3 3276.63   19.74   0
  -3  -9  -4   -0.65   11.07   0
  -4  -4  -7    0.47   12.00   0
  -4  -3  -8   -0.37    9.11   0
  -4  -3  -7  499.31   23.77   0
  -4  -2  -9    1.12   10.26   0
  -4  -2  -8   51.22   12.96   0
  -4  -1 -10   47.83   14.56   0
  -4  -1  -9  633.40   26.08   0
  -3  -9  -3   10.43   12.81   0
  -3  -7  -2  858.35   26.04   0
  -3  -6  -2    5.15    5.90   0
  -2  -4   0   93.67    6.69   0
  -2  -2  -1    1.34    2.23   0
  -2   3  -6   44.57    4.17   0
  -1  -6   2   18.95    3.06   0
  -1   0  -1 2472.32   17.07   0
  -4  -5  -6    6.24   10.48   0
  -4  -4  -6  213.15   15.85   0
  -4  -3  -6   -1.45    9.12   0
  -4  -2  -7    1.12    7.25   0
  -4   0 -11   13.34   14.05   0
  -4   0 -10    5.11   11.66   0
  -3  -8  -2  292.94   16.72   0
  -3   3  -9   66.57    9.05   0
  -1  -3   1   40.61    2.77   0
  -4  -6  -5   16.00   12.60   0
  -4  -4  -5   -4.46   10.06   0
  -4  -2  -6    0.54    8.41   0
  -4   0  -9   11.01    8.42   0
  -3  -9  -2    6.87   11.16   0
  -1   3  -4  270.85    5.72   0
  -4  -3  -5 1551.79   34.37   0
  -4   0  -8    2.06    7.08   0
  -4   1 -11  500.06   23.07   0
  -4   1 -10  114.59   12.64   0
  -3  -7  -1  202.36   14.34   0
  -3  -6  -1   72.03    9.79   0
  -3   0  -4  306.26   11.95   0
  -3   1  -5  210.42   10.14   0
  -2  -7   1 1244.76   23.22   0
  -2   4  -7  549.46   13.11   0
  -1  -5   2 2491.97   21.84   0
  -4  -7  -4   25.74   13.37   0
  -4  -5  -4   11.40    8.17   0
  -4  -4  -4   98.33   11.96   0
  -4  -2  -5   20.21    7.02   0
  -4  -1  -6  110.27   10.43   0
  -4   0  -7    9.40    6.39   0
  -4   1  -9  580.00   22.18   0
  -3  -8  -1  424.11   18.48   0
  -2  -3   0   18.75    3.18   0
  -2   2  -4 2954.11   27.06   0
  -4  -3  -4    0.87    5.90   0
  -4   1  -8  389.11   17.66   0
  -4   2 -12   75.88   12.69   0
  -4   2 -11   16.21    9.10   0
  -3  -9  -1   61.26   10.36   0
  -3  -2  -2    0.17    3.81   0
  -2  -5   1 2441.77   28.52   0
  -4  -7  -3  136.18   15.79   0
  -4  -6  -3   40.67    9.83   0
  -4  -2  -4    1.42    7.14   0
  -4   0  -6  217.50   12.84   0
  -4   2  -9   57.12   11.12   0
  -2  -1  -1 3086.38   27.66   0
  -4  -8  -3  107.33   14.48   0
  -4  -4  -3    4.33    6.11   0
  -3  -8   0  112.56   12.39   0
  -3  -7   0  599.60   20.06   0
  -3   1  -4  328.14   12.06   0
  -5  -3  -7   22.29   12.15   0
  -4  -7  -2   49.86   12.30   0
  -4  -3  -3 1067.23   26.46   0
  -4   0  -5   42.54    8.68   0
  -4   2  -8  636.38   21.03   0
  -4   3 -10  248.06   16.07   0
  -3   0  -3 3276.90   35.53   0
  -5  -4  -6    2.60   11.09   0
  -5  -2  -7   17.09    9.93   0
  -5   0  -9   -0.73   12.79   0
  -4  -5  -2   26.65    7.57   0
  -4   3  -9  274.52   15.60   0
  -3  -1  -2 1552.03   24.59   0
  -2  -4   1    1.27    2.24   0
  -2  -2   0 4290.05   32.73   0
  -5  -5  -5   -1.00   11.03   0
  -5  -2  -6    1.90    8.18   0
  -5  -1  -7  132.62   13.73   0
  -5   0  -8    2.16    8.57   0
  -5   1 -10  318.88   21.62   0
  -4  -9  -2   -3.16   10.29   0
  -4  -4  -2  173.89   11.84   0
  -4  -2  -3   24.88    6.32   0
  -4   2  -7  410.36   16.24   0
  -2  -7   2  477.91   14.10   0
  -1  -4   2  332.90    7.30   0
  -5  -5  -4  411.40   22.98   0
  -5  -3  -5   27.59    9.58   0
  -5   0  -7    0.77    9.92   0
  -5   1  -9  105.15   13.44   0
  -4  -3  -2    0.39    7.13   0
  -4   3  -8   60.16    9.60   0
  -3  -4   0    7.72    4.22   0
  -3  -2  -1 1002.74   19.97   0
  -5  -4  -4    2.73    8.62   0
  -5  -2  -5    4.90    7.55   0
  -5   1  -8  381.46   20.48   0
  -5   2 -11   18.65   11.20   0
  -5   2 -10   95.11   14.64   0
  -4  -8  -1  125.02   13.05   0
  -4  -6  -1   16.50    7.69   0
  -4  -5  -1 1703.46   33.87   0
  -4   0  -4  913.43   22.51   0
  -4   1  -5  370.16   14.81   0
  -4   2  -6  657.47   19.76   0
  -3  -8   1  207.95   12.46   0
  -3  -7   1  176.27   11.79   0
  -1  -2   1 2408.47   17.07   0
  -5  -6  -3  499.54   24.91   0
  -5  -3  -4  636.09   23.84   0
  -5  -1  -5  187.62   14.60   0
  -5   0  -6   14.73   10.17   0
  -5   2  -9  114.14   14.34   0
  -3   1  -3    3.39    3.23   0
  -2   1  -2   62.97    4.05   0
  -5  -5  -3   -3.39    8.43   0
  -5  -2  -4    8.33    6.93   0
  -5   1  -7  158.45   13.06   0
  -4  -4  -1    0.93    5.10   0
  -4  -2  -2   -0.76    4.62   0
  -4   3  -7  121.38    9.65   0
  -4   4  -9  305.85   14.58   0
  -3   2  -4  331.48   11.06   0
  -2  -3   1 2028.42   22.68   0
  -2   0  -1  264.66    7.76   0
  -5  -3  -3   69.66   11.66   0
  -5   2  -8  167.78   13.62   0
  -5   3 -10  147.52   15.28   0
  -4  -8   0  430.11   20.61   0
  -4  -7   0   95.27   12.19   0
  -3  -5   1   89.37    7.29   0
  -3  -1  -1   13.75    4.65   0
  -2  -5   2  222.25    8.41   0
  -2   3  -4   33.71    3.12   0
  -2   5  -7    2.30    3.16   0
  -5  -7  -2  223.18   17.86   0
  -5  -6  -2   12.21    9.53   0
  -5  -5  -2  758.79   27.10   0
  -5   0  -5  136.85   11.53   0
  -5   1  -6  409.22   17.98   0
  -5   3  -9  253.64   17.10   0
  -4  -6   0  133.61   11.26   0
  -4  -3  -1 1521.21   29.06   0
  -4   4  -8  289.74   14.52   0
  -5  -4  -2    1.01    9.37   0
  -5  -2  -3  213.91   13.73   0
  -5   2  -7  171.69   12.82   0
  -4  -5   0   16.83    6.42   0
  -2  -1   0   13.37    2.44   0
  -6  -1  -6  171.40   17.53   0
  -6   0  -7   22.51   12.93   0
  -5   3  -8  233.46   15.84   0
  -3  -2   0   13.54    3.83   0
  -3   4  -6  934.91   18.24   0
  -6  -2  -5    1.95    9.46   0
  -6   1  -8  441.01   22.96   0
  -5  -7  -1   11.02   10.27   0
  -5  -6  -1  494.54   21.75   0
  -5  -3  -2 1693.52   35.19   0
  -5  -1  -3   63.99   10.34   0
  -5   0  -4  162.37   11.81   0
  -5   2  -6  244.72   14.93   0
  -4  -4   0    0.88    4.78   0
  -1   5  -6  261.79    5.25   0
  -6  -3  -4   99.87   13.44   0
  -6  -1  -5  497.32   23.86   0
  -6   0  -6   63.35   11.44   0
  -6   2  -9   16.48   11.18   0
  -5  -5  -1   -1.57    7.79   0
  -4  -7   1  930.59   25.23   0
  -4  -6   1    4.22    7.79   0
  -3  -6   2    3.52    4.51   0
  -3   1  -2  300.46   10.48   0
  -3   2  -3  773.57   16.10   0
  -2  -7   3 1505.09   22.06   0
  -2  -4   2   75.55    4.76   0
  -6  -4  -3    3.23   10.53   0
  -6  -2  -4   -1.07    8.49   0
  -6   2  -8   40.37   13.29   0
  -5  -4  -1   51.79    8.82   0
  -5  -2  -2   33.25    7.40   0
  -5   3  -7  447.93   18.23   0
  -3   5  -7    0.84    4.39   0
  -2  -2   1   -0.09    2.47   0
  -1   1  -1    1.68    0.84   0
  -1   2  -2  470.64    6.50   0
  -6  -3  -3  676.69   26.10   0
  -6   0  -5   28.43   11.34   0
  -6   1  -6  333.88   20.39   0
  -5  -6   0    2.12   10.14   0
  -5  -3  -1  115.37   11.63   0
  -5   0  -3  105.39   11.03   0
  -5   2  -5  419.43   17.53   0
  -4  -5   1 1223.92   26.43   0
  -3  -3   1    0.22    3.17   0
  -3   0  -1 1864.32   24.59   0
  -3   3  -4   47.23    4.75   0
  -6  -5  -2    4.48   10.85   0
  -6  -2  -3    0.33   10.29   0
  -6  -1  -4  205.67   15.14   0
  -6   2  -7   39.51    9.91   0
  -6   3  -9  104.10   13.67   0
  -5  -1  -2  546.14   19.89   0
  -5   3  -6  106.26   10.88   0
  -3  -5   2 1153.32   21.63   0
  -2  -6   3   27.28    3.95   0
  -6   3  -8  144.34   15.56   0
  -2   5  -6    0.87    2.76   0
  -1   0   0   17.66    1.70   0
  -6  -6  -1    1.12   13.35   0
  -6  -3  -2  137.01   13.60   0
  -6   0  -4   92.99   11.18   0
  -6   1  -5  437.37   20.07   0
  -6   2  -6  147.50   14.80   0
  -5  -4   0   -1.80    6.05   0
  -5  -2  -1  793.17   22.91   0
  -5   4  -7  541.53   19.79   0
  -4  -7   2  121.56   11.63   0
  -1   3  -3   18.14    1.39   0
  -6  -5  -1  477.20   22.67   0
  -6   3  -7  142.05   15.33   0
  -5  -7   1   31.01   11.33   0
  -5   2  -4  548.06   19.01   0
  -4  -6   2   16.88    8.34   0
  -4   1  -2  144.08    8.73   0
  -4   2  -3 1364.62   24.43   0
  -6  -4  -1    1.86    8.49   0
  -6  -2  -2   13.48    7.86   0
  -5  -3   0 1166.89   27.62   0
  -5   0  -2   40.74    6.98   0
  -5   3  -5   34.75    6.68   0
  -4   3  -4    5.21    4.02   0
  -3  -2   1  683.85   15.30   0
  -2  -5   3 1948.55   22.30   0
  -2  -3   2   18.91    2.69   0
  -2   3  -3   41.61    3.13   0
  -7   0  -5   25.69   12.08   0
  -6   2  -5  380.38   18.26   0
  -6   4  -8  124.41   12.69   0
  -5  -5   1    0.68    6.80   0
  -5  -1  -1  119.33    9.78   0
  -5   5  -8    6.06    6.49   0
  -3  -6   3   63.12    7.14   0
  -3   5  -6  182.19    8.03   0
  -2   0   0 3741.15   27.15   0
  -7  -2  -3   -1.85   13.84   0
  -6  -6   0  108.74   13.52   0
  -6  -5   0    0.40   12.10   0
  -6  -1  -2  378.33   18.11   0
  -6   3  -6  213.65   14.68   0
  -3   1  -1  153.87    7.49   0
  -3   2  -2  680.00   14.33   0
  -7   0  -4   53.16   13.81   0
  -7   1  -5  294.49   20.41   0
  -6  -4   0   53.05   12.40   0
  -6  -2  -1   14.47   10.25   0
  -6   4  -7  365.42   19.04   0
  -5  -2   0   54.64    7.69   0
  -2   4  -4 2580.62   21.64   0
  -7   2  -6  192.43   16.78   0
  -7   3  -7  299.23   21.05   0
  -6   2  -4  457.74   19.75   0
  -5   1  -2  636.33   19.24   0
  -5   2  -3  739.83   20.65   0
  -5   3  -4    0.53    6.22   0
  -5   5  -7    4.87    6.02   0
  -4   5  -6   18.85    6.49   0
  -3  -3   2 2293.22   27.77   0
  -2  -1   1   45.10    3.40   0
  -1  -1   1    0.97    0.88   0
  -7  -2  -2    0.01   10.28   0
  -6  -6   1   -1.22   12.32   0
  -6  -3   0  128.33   13.64   0
  -6   0  -2  723.03   23.55   0
  -6   3  -5  138.35   11.87   0
  -6   5  -8   91.19   13.33   0
  -5  -6   2   -1.32    6.80   0
  -5  -3   1   49.48    8.71   0
  -4   2  -2 2325.28   31.00   0
  -3  -5   3   49.87    5.61   0
  -7   0  -3   83.82   14.36   0
  -7   1  -4  227.14   16.74   0
  -7   2  -5   68.22   11.62   0
  -6  -1  -1  838.12   25.30   0
  -5  -5   2 1516.21   32.16   0
  -4  -6   3    0.37    6.70   0
  -4   1  -1   56.18    5.97   0
  -4   3  -3   28.24    4.86   0
  -3  -1   1  112.25    6.70   0
  -7  -3  -1   76.75   13.34   0
  -7  -1  -2  542.99   24.18   0
  -7   3  -6   65.33   11.67   0
  -6  -2   0  102.08   11.96   0
  -4   0   0 1747.11   27.03   0
  -4   4  -4  610.96   16.22   0
  -2  -4   3   23.19    3.28   0
  -7  -2  -1    4.20   11.67   0
  -6  -4   1   -0.96    7.81   0
  -6   2  -3  427.44   17.96   0
  -6   3  -4  165.29   13.63   0
  -6   5  -7    4.03    7.40   0
  -5  -4   2    1.63    8.12   0
  -5  -2   1  417.29   16.64   0
  -5   5  -6    3.74    5.51   0
  -4  -3   2   18.30    4.86   0
  -3   5  -5  287.32    9.57   0
  -7  -4   0    2.44   10.71   0
  -7   0  -2  103.64   14.88   0
  -7   1  -3  306.52   18.17   0
  -7   2  -4  181.85   14.93   0
  -7   3  -5  185.58   16.53   0
  -6   0  -1  689.89   22.53   0
  -6   4  -5  590.34   21.83   0
  -5   3  -3   24.79    5.71   0
  -2   5  -5  251.06    6.83   0
  -7  -1  -1  427.48   22.64   0
  -7   4  -6  401.59   21.95   0
  -7   5  -8    2.08    9.52   0
  -6  -6   2  183.84   14.68   0
  -6  -3   1  921.53   26.82   0
  -6  -1   0  175.19   13.54   0
  -5  -6   3  102.04   11.70   0
  -5   0   0  226.12   12.62   0
  -5   4  -4 1034.34   23.83   0
  -4   5  -5    1.19    3.92   0
  -3  -2   2   16.94    3.54   0
  -2  -6   4  228.26    7.73   0
  -1  -6   4  107.23    4.06   0
  -7  -5   1   22.98   14.38   0
  -6  -5   2   35.84    9.55   0
  -6   5  -6   26.11    7.84   0
  -5  -3   2  922.29   23.41   0
  -3  -6   4   -0.08    4.91   0
  -7  -4   1    0.80   12.97   0
  -7  -2   0    0.24    9.50   0
  -7   2  -3  111.06   12.26   0
  -7   3  -4   27.22   11.38   0
  -7   5  -7  104.96   13.02   0
  -6  -4   2   23.99   10.47   0
  -6  -2   1   41.72    8.19   0
  -6   3  -3  133.64   12.17   0
  -5  -5   3    4.89    8.22   0
  -5  -1   1  484.54   16.77   0
  -5   5  -5   10.26    5.51   0
  -3   1   0  157.57    7.35   0
  -3   2  -1 2909.20   28.56   0
  -3   3  -2   48.16    4.68   0
  -7   0  -1  187.13   14.49   0
  -6   0   0  763.33   23.63   0
  -6   4  -4  120.33   11.83   0
  -4   1   0   39.78    6.01   0
  -4   2  -1  779.58   17.64   0
  -4   3  -2   27.64    4.69   0
  -1  -2   2   37.22    2.11   0
  -7  -3   1  261.53   17.50   0
  -7  -1   0  556.91   23.97   0
  -7   5  -6    6.55   10.66   0
  -6  -6   3   -0.80   10.32   0
  -5   2  -1  853.30   21.57   0
  -5   3  -2    6.69    6.17   0
  -4   4  -3  506.97   14.20   0
  -3   0   1 5589.29   40.26   0
  -3   4  -3 1202.02   18.17   0
  -2   1   0   24.18    2.57   0
  -2   2  -1 1117.72   14.10   0
  -7  -5   2  455.05   23.99   0
  -7   2  -2  743.05   26.02   0
  -6   5  -5    9.10    6.94   0
  -5  -4   3  254.96   13.29   0
  -4   0   1  658.83   16.50   0
  -3  -3   3    8.04    3.16   0
  -2   3  -2  156.13    5.33   0
  -7  -4   2    0.34   11.62   0
  -7  -2   1  101.94   12.34   0
  -7   3  -3   87.82   11.12   0
  -7   4  -4  975.54   29.47   0
  -6  -5   3  897.79   26.67   0
  -5   0   1 1304.79   26.56   0
  -4  -3   3  849.47   19.34   0
  -4   5  -4   10.48    4.84   0
  -2  -5   4  250.00    7.65   0
  -2  -3   3  594.98   11.12   0
  -2   0   1  123.64    5.22   0
  -7   0   0  217.50   15.04   0
  -7   5  -5   23.06   10.82   0
  -6   1   0  268.94   15.12   0
  -6   2  -1  282.64   14.33   0
  -6   3  -2  249.49   13.57   0
  -6   4  -3 1033.96   26.32   0
  -6   6  -6  101.45   10.21   0
  -5   5  -4    6.88    4.92   0
  -3  -1   2  930.69   16.69   0
  -3   5  -4  267.95    8.89   0
  -7  -3   2  994.63   30.95   0
  -7  -1   1  237.03   17.65   0
  -6  -4   3   -0.35    7.06   0
  -5  -3   3   62.84    7.79   0
  -5  -1   2  564.39   18.23   0
  -2   4  -3 1023.64   12.98   0
  -8   1  -1  152.61   17.71   0
  -8   2  -2   95.78   13.84   0
  -8   3  -3    6.54   10.33   0
  -7  -5   3   21.98   12.82   0
  -7   3  -2    1.12   10.08   0
  -7   6  -6  521.27   22.08   0
  -6   0   1  555.88   19.59   0
  -6   5  -4   60.78    8.53   0
  -5   6  -5  213.47   11.86   0
  -8   0   0   52.58   14.84   0
  -8   4  -4   29.57   11.50   0
  -7  -2   2   85.15   13.22   0
  -7   1   0   98.49   11.15   0
  -7   4  -3  153.91   13.08   0
  -6  -3   3 1158.12   28.78   0
  -4  -4   4  572.61   16.17   0
  -4  -2   3   95.74    7.83   0
  -4   2   0 1625.87   25.00   0
  -4   3  -1   11.28    4.74   0
  -4   6  -5  812.74   17.34   0
  -2  -1   2   -0.23    2.10   0
  -8   5  -5    2.78   10.40   0
  -7  -4   3   21.43   10.25   0
  -7   0   1  224.18   16.19   0
  -7   5  -4    2.53    7.65   0
  -6  -5   4    2.88   10.34   0
  -6   3  -1   21.71    7.79   0
  -5  -4   4   16.49    8.33   0
  -5  -2   3 1413.29   27.52   0
  -4   1   1   14.99    5.02   0
  -3  -2   3 1727.21   22.74   0
  -8   2  -1  511.83   24.43   0
  -7   6  -5    3.16    9.70   0
  -6   2   0  538.18   18.84   0
  -6   4  -2  249.00   13.22   0
  -3   2   0  702.11   14.11   0
  -3   6  -5  750.64   13.80   0
  -8   1   0  344.64   20.38   0
  -8   4  -3  499.80   23.15   0
  -8   5  -4   42.70   13.58   0
  -7  -1   2  296.14   16.98   0
  -7   3  -1   24.82   10.21   0
  -6  -4   4   11.51   10.02   0
  -6  -2   3  144.25   11.46   0
  -6   1   1  203.18   12.32   0
  -6   5  -3   33.97    7.18   0
  -5   0   2  233.73   11.65   0
  -4   0   2 1598.55   25.04   0
  -4   5  -3    9.90    4.47   0
  -3   1   1   59.50    4.75   0
  -1  -5   4  922.90    9.83   0
  -8   0   1  181.06   16.30   0
  -7  -5   4  463.78   22.63   0
  -7   1   1   63.58   11.12   0
  -7   2   0  970.51   27.56   0
  -7   4  -2  519.64   20.59   0
  -7   5  -3    8.60    9.66   0
  -6   0   2  743.05   22.13   0
  -4  -3   4    3.09    5.06   0
  -8   6  -5  414.87   21.10   0
  -7  -2   3  180.11   14.27   0
  -6   6  -4   74.47    8.79   0
  -5  -1   3   83.36    8.69   0
  -4  -5   5  791.51   19.01   0
  -2  -2   3    8.33    2.42   0
  -8  -1   2  393.03   21.53   0
  -8   2   0   79.92   12.01   0
  -8   3  -1   -1.33    8.39   0
  -8   4  -2   51.74   11.49   0
  -7  -4   4   24.93   10.03   0
  -7   0   2  312.59   16.93   0
  -6  -3   4  178.46   12.64   0
  -6  -1   3  185.29   12.03   0
  -5  -5   5    5.30    5.75   0
  -1   1   0    2.93    0.86   0
  -1   2  -1 8117.24   25.26   0
  -8   1   1   73.48   11.84   0
  -8   5  -3   -1.41    8.63   0
  -6   3   0    4.02    5.25   0
  -6   4  -1 1296.52   27.95   0
  -6   7  -5    2.09    8.25   0
  -8   0   2  197.49   16.50   0
  -8   6  -4    1.90    9.37   0
  -7  -3   4  473.43   20.82   0
  -7  -1   3  294.11   16.64   0
  -7   3   0   15.07    7.20   0
  -7   4  -1   31.51    8.22   0
  -7   5  -2    5.22    9.23   0
  -7   7  -5   78.17   10.17   0
  -6   1   2  119.91    9.95   0
  -5  -4   5  403.00   16.02   0
  -5  -2   4  146.92    9.69   0
  -5   1   2   31.44    5.80   0
  -4   2   1 1544.66   24.16   0
  -4   3   0    3.23    3.35   0
  -3  -1   3    0.49    3.11   0
  -8   3   0   33.24   12.05   0
  -8   4  -1  978.89   30.75   0
  -7   1   2    7.43    7.05   0
  -6  -4   5   18.25   10.07   0
  -6  -2   4  652.15   21.16   0
  -6   6  -3 1010.21   25.00   0
  -4  -4   5    6.79    4.43   0
  -4  -2   4 1630.13   25.55   0
  -4   1   2   51.04    6.16   0
  -4   4  -1 1274.32   21.49   0
  -1   0   1  887.54    8.96   0
  -8  -1   3  234.19   17.65   0
  -8   2   1  596.69   24.61   0
  -8   5  -2   24.83    9.27   0
  -7  -2   4   57.62   10.14   0
  -7   6  -3    1.32    7.03   0
  -5   0   3  872.54   21.07   0
  -4   5  -2  249.64   10.11   0
  -2   1   1   13.54    2.13   0
  -2   3  -1  724.29   11.09   0
  -8   1   2   83.84   11.95   0
  -8   6  -3  526.69   22.72   0
  -7  -4   5  159.20   13.66   0
  -7   0   3  480.64   20.01   0
  -7   7  -4    2.02    8.93   0
  -6   7  -4  207.02   12.85   0
  -8   0   3  382.77   21.77   0
  -8   7  -4  125.15   14.87   0
  -7   3   1    1.90    8.26   0
  -6  -3   5  700.40   21.96   0
  -6  -1   4   46.30    7.62   0
  -6   3   1   22.21    6.20   0
  -6   4   0  219.62   12.25   0
  -6   5  -1   39.48    7.94   0
  -5  -3   5   70.48    7.78   0
  -3  -2   4    7.59    3.65   0
  -2  -3   4    4.95    2.26   0
  -2   0   2 3130.02   24.04   0
  -8   3   1   15.52   12.06   0
  -8   5  -1   12.25   11.55   0
  -7  -3   5  128.23   12.58   0
  -7  -1   4  325.34   17.13   0
  -7   2   2  656.62   22.48   0
  -7   5  -1    1.22    6.47   0
  -4   6  -3  891.22   17.79   0
  -3   2   1 1162.17   17.77   0
  -3   3   0  253.92    8.40   0
  -8   2   2   55.52   11.52   0
  -7   1   3    7.16    6.83   0
  -7   6  -2  968.91   26.47   0
  -6   1   3    2.58    5.19   0
  -6   6  -2   75.31    8.47   0
  -3   1   2  419.67   10.93   0
  -3   4  -1  835.96   14.69   0
   1 -12   5    4.65    8.10   0
   1 -11   4   48.92    8.82   0
   1 -10   3   15.61    7.66   0
   1  -5   0  712.58   14.93   0
   2 -10   2   14.89    6.34   0
   3 -10   1   -1.33    5.77   0
   4 -11   1   16.58   10.28   0
   6  -7  -2 1113.87   25.12   0
   1 -13   6    4.98    9.66   0
   2  -9   1  184.81   11.54   0
   4  -8  -1   81.37    8.35   0
   5 -12   1   20.72   12.87   0
   5  -9  -1  745.31   23.93   0
   5  -7  -2   36.55    7.97   0
   6 -11   0  399.32   20.67   0
  -1 -10   6    0.43    8.14   0
  -1  -6   3  268.28    9.42   0
   0 -11   5   65.53   10.86   0
   0  -5   1 1511.65   20.65   0
   1  -9   2  203.01   11.63   0
   1  -2  -1 9999.99   36.81   0
   3 -13   3  209.95   18.79   0
   3  -9   0   17.13    6.16   0
   4 -10   0    8.89    6.89   0
   5 -11   0   26.63   11.39   0
   5  -4  -3  318.97   10.90   0
  -1  -9   5  614.47   17.98   0
  -1  -4   2  340.12    8.22   0
   0 -12   6   15.64    8.28   0
   0 -10   4   44.11    7.71   0
   2 -13   4  175.43   15.11   0
   2 -12   3  306.94   17.55   0
   3 -12   2  376.91   19.46   0
   4  -2  -3 1284.46   15.38   0
   4  -1  -3   10.71    1.84   0
   6 -10  -1   54.51   10.13   0
   6  -8  -2    1.74    6.37   0
  -1  -8   4    3.44    4.58   0
   1 -13   5  115.48   15.06   0
   1 -12   4  449.14   21.28   0
   1  -8   1    5.83    4.67   0
   2  -6  -1   15.73    4.21   0
   3 -11   1  579.70   21.97   0
   4 -12   1  297.50   18.10   0
   4  -9  -1   11.01    6.05   0
   4  -7  -2 1251.64   25.69   0
   4  -3  -3  477.00   11.20   0
   5 -10  -1    1.18    9.68   0
   5  -8  -2    6.73    7.82   0
   0  -2   0  299.70    5.90   0
   1  -3  -1 1363.50   16.37   0
   2 -10   1  189.53   12.44   0
   2  -2  -2 1948.08   17.46   0
   2  -1  -2   14.62    1.40   0
   3 -10   0  171.89   13.67   0
   3  -8  -1    7.25    5.07   0
   4 -11   0  226.49   16.77   0
  -1  -7   3  563.44   14.74   0
   3  -6  -2  331.11   12.34   0
   5 -12   0  239.93   17.66   0
   6 -11  -1   18.18   10.03   0
  -2  -7   5 1769.37   23.99   0
  -1 -10   5   30.62    7.00   0
  -1  -5   2 2461.13   25.03   0
   0 -13   6  425.91   21.73   0
   0 -12   5  216.28   14.66   0
   0 -11   4  625.60   21.47   0
   0  -3   0   94.26    4.27   0
   1  -9   1 1718.12   31.90   0
   1  -4  -1  281.53    8.70   0
   2 -13   3   28.92    9.95   0
   2  -9   0  963.87   24.33   0
   3 -13   2    0.14   10.13   0
   3 -12   1    0.78   11.37   0
   4 -10  -1  531.00   20.57   0
   4  -8  -2    1.55    6.51   0
   5  -9  -2    3.79    8.83   0
  -1  -9   4  775.96   20.15   0
   0 -10   3  362.94   15.76   0
   1 -13   4    5.36   12.13   0
   1 -12   3   26.13   10.93   0
   2 -11   1   27.74   10.43   0
   2  -4  -2  896.05   15.91   0
   3  -9  -1  413.52   16.80   0
   4 -12   0   21.43   12.49   0
   4  -5  -3  190.97    9.12   0
   6 -10  -2    2.28   10.97   0
   0  -9   2  382.22   15.76   0
   0  -4   0  574.36   11.73   0
   1 -11   2   -0.48    8.72   0
   1  -5  -1  508.13   13.25   0
   3 -11   0    3.21    6.99   0
   3  -7  -2  254.95   11.88   0
  -1  -6   2   18.75    3.75   0
   1  -8   0   11.07    4.92   0
   2 -10   0   18.68    6.68   0
   2  -8  -1   75.06    7.75   0
   2  -5  -2 1498.74   22.81   0
   4 -11  -1    5.23   10.25   0
   5 -10  -2   83.19   10.85   0
  -1 -11   5  445.24   17.90   0
   0 -13   5    1.77    9.09   0
   0 -12   4   29.65    8.94   0
   0 -11   3   91.92   11.89   0
   0  -5   0  506.10   12.67   0
   1 -10   1   44.59    7.62   0
   2 -13   2   54.15   11.86   0
   3 -10  -1   11.75    6.58   0
   3  -8  -2  229.02   13.03   0
   3  -4  -3  133.12    7.19   0
   3  -3  -3  532.11   11.34   0
   3  -2  -3 1593.76   16.72   0
   5  -8  -3   10.01    6.54   0
   6 -11  -2  209.91   16.09   0
  -1 -10   4  242.76   13.01   0
   0  -8   1  110.49    8.42   0
   1 -13   3  144.22   14.73   0
   2 -12   1  613.11   23.82   0
   2  -6  -2    3.12    3.79   0
   3 -12   0  369.34   19.56   0
   4  -7  -3  178.87   10.74   0
   6  -9  -3   23.54    8.08   0
  -1  -9   3 1072.42   24.25   0
  -1  -7   2  931.01   19.19   0
   0 -10   2   92.03    9.29   0
   0  -6   0  226.16    9.97   0
   1  -9   0  214.31   12.23   0
   2 -11   0  535.83   22.01   0
   2  -9  -1  101.22    9.42   0
   3  -5  -3 1455.47   23.25   0
   4 -10  -2    7.40    7.44   0
   5 -11  -2   59.75   11.57   0
   5  -9  -3  551.78   21.61   0
  -2  -4   3   22.53    2.77   0
  -1  -3   1   37.67    2.65   0
   0 -13   4   60.80   13.42   0
   1 -11   1  150.76   12.45   0
   2  -7  -2 1053.93   22.79   0
   3  -9  -2   24.48    6.76   0
   3  -1  -3   34.37    2.39   0
   4  -8  -3   32.01    7.20   0
   6 -10  -3   69.92   11.19   0
  -1 -11   4   65.33   11.38   0
  -1  -4   1 3942.62   28.90   0
  -1  -2   1 2380.36   14.75   0
   2 -13   1    8.77   10.50   0
   2 -10  -1  279.73   16.24   0
   4 -11  -2   92.30   13.55   0
   5  -6  -4  120.43    8.75   0
  -2  -5   3 1871.16   20.50   0
  -1 -10   3   98.63   10.78   0
  -1  -5   1 1013.39   16.83   0
   0 -11   2  401.54   18.08   0
   1 -13   2    4.77    9.81   0
   1 -10   0  711.88   22.38   0
   1  -8  -1   15.33    6.70   0
   2 -12   0    9.74   11.90   0
   2  -8  -2   82.72    8.24   0
   3 -12  -1    7.49   11.32   0
   3 -10  -2  410.57   18.39   0
   3  -7  -3  753.55   19.97   0
   4  -9  -3    3.18    6.56   0
   5 -10  -3    9.27    8.12   0
   5  -7  -4    7.81    7.28   0
   1 -12   1   31.20   10.17   0
   3  -8  -3   13.37    7.10   0
   4  -5  -4  846.85   18.45   0
   4  -4  -4  445.25   12.29   0
   0 -13   3   -2.13   11.06   0
   0 -10   1  557.36   19.60   0
   0  -8   0  151.73    9.78   0
   1  -9  -1  595.57   20.23   0
   1  -5  -2 1334.91   21.58   0
   1  -4  -2  252.01    8.75   0
   1  -3  -2 1719.44   19.50   0
   2 -11  -1    2.93    7.10   0
   2  -9  -2  915.28   25.32   0
   2  -4  -3  164.70    7.90   0
   4 -10  -3  268.21   16.00   0
   4  -6  -4   32.63    6.02   0
   5 -11  -3  256.41   17.43   0
   5  -8  -4   78.74    9.29   0
  -1 -12   4  330.37   17.07   0
  -1 -11   3  211.23   14.79   0
  -1  -7   1  314.84   12.43   0
   0 -12   2   11.69    8.49   0
   0  -4  -1  153.83    6.95   0
   1 -11   0   -2.05    6.93   0
   2  -5  -3  580.87   14.92   0
   2  -3  -3 1529.02   19.20   0
   3 -11  -2    0.06    7.79   0
   3  -9  -3  537.14   20.43   0
   4  -7  -4 1359.45   27.36   0
   5  -9  -4    2.48   10.04   0
  -2  -7   3 1458.81   22.99   0
   0 -11   1   42.72   11.47   0
   0  -9   0  280.63   13.71   0
   0  -5  -1 2323.91   27.53   0
   0  -3  -1 1523.00   17.52   0
   1 -13   1   25.95   11.50   0
   1  -2  -2  692.74   10.61   0
   2 -10  -2    9.13    8.57   0
   4 -11  -3   15.27   11.11   0
   4  -8  -4   -0.75    7.83   0
   4  -2  -4  847.53   12.63   0
  -1  -8   1  162.71   10.45   0
   1 -12   0  505.65   23.20   0
   1 -10  -1   58.27    8.69   0
   2 -12  -1  581.61   23.93   0
   2  -7  -3  367.35   14.33   0
   2  -2  -3  295.03    7.50   0
   3 -12  -2  465.25   22.83   0
   3 -10  -3   12.02    9.69   0
   3  -5  -4 1067.05   20.95   0
   3  -4  -4  112.57    7.10   0
   5 -10  -4  280.87   18.41   0
  -1 -12   3   59.46   11.94   0
   0 -13   2   29.96   10.83   0
   0 -10   0  118.04   12.26   0
   1  -8  -2  262.10   13.04   0
   2  -8  -3  393.75   15.98   0
   3  -7  -4   94.34    9.36   0
   3  -6  -4    0.64    4.12   0
   4  -9  -4  383.06   17.71   0
  -1  -9   1  736.40   21.68   0
   0  -8  -1  115.23    9.97   0
   0  -2  -1   43.25    2.75   0
   2 -11  -2   75.15   10.93   0
   3 -11  -3  117.63   14.55   0
   3  -3  -4  725.44   13.88   0
   4 -10  -4    2.88   10.18   0
   5  -7  -5  672.24   20.69   0
  -2  -9   3  446.40   15.73   0
  -2  -5   2  223.60    8.04   0
  -1 -11   2   49.16    9.08   0
  -1  -5   0 2294.52   26.55   0
  -1  -4   0  213.58    7.41   0
   1  -9  -2   37.84    7.34   0
   2  -9  -3  103.45   10.15   0
   3  -8  -4  132.99   10.55   0
   5  -8  -5    6.32    6.79   0
  -2  -7   2  454.40   14.27   0
  -2  -4   2   77.33    4.06   0
  -1 -10   1  118.10   12.15   0
   0 -11   0  173.61   13.58   0
   1 -12  -1    9.32   12.14   0
   2 -12  -2   -0.59   10.16   0
   2 -10  -3  403.42   19.75   0
   3  -9  -4    2.35    6.62   0
   4 -11  -4   75.84   14.67   0
   4  -7  -5  121.27   10.95   0
   5  -9  -5  335.57   18.19   0
  -1 -12   2  488.58   22.05   0
  -1  -8   0  271.69   13.23   0
  -1  -3   0 2277.78   20.39   0
   1 -10  -2  538.63   20.79   0
   1  -5  -3 1112.20   20.78   0
   1  -4  -3  699.96   15.31   0
   1  -1  -2  814.93    9.25   0
   3  -2  -4  963.03   13.90   0
   4  -8  -5  184.50   13.78   0
   4  -4  -5  356.86   11.89   0
   5 -10  -5    8.74   11.34   0
   0 -12   0   23.14    9.55   0
   0  -5  -2 1104.17   20.11   0
   1  -7  -3  989.31   23.06   0
   2 -11  -3   -0.32   10.71   0
   2  -7  -4  837.56   21.85   0
   4  -9  -5    2.64   10.44   0
  -2  -9   2  418.25   16.79   0
  -1 -11   1  126.42   12.04   0
  -1  -9   0  326.93   15.04   0
   0  -7  -2  527.95   16.76   0
   0  -4  -2  231.43    8.61   0
   1 -11  -2    9.18    9.34   0
   1  -8  -3   45.95    7.32   0
   1  -3  -3   90.85    5.55   0
   2  -8  -4  100.31    9.56   0
   2  -1  -3  798.34    9.76   0
   3 -11  -4   -1.33   11.88   0
   3  -6  -5    2.42    5.75   0
   0 -11  -1    7.89    8.19   0
   0  -8  -2  125.14    9.79   0
   2  -9  -4  334.23   16.65   0
   2  -3  -4 1092.77   17.53   0
   3  -8  -5   19.35    9.41   0
   4 -10  -5  281.34   17.52   0
  -2 -10   2  226.59   14.35   0
  -2  -6   1    0.05    4.57   0
  -1 -12   1   55.05   10.63   0
  -1 -10   0  490.82   19.52   0
  -1  -6  -1   11.24    5.29   0
   0  -9  -2  452.88   18.10   0
   1 -10  -3   87.51   13.09   0
   2 -10  -4    7.89   11.28   0
   3  -4  -5   39.79    5.53   0
  -2  -5   1 2306.58   25.74   0
  -1  -8  -1  316.32   14.90   0
  -1  -7  -1  562.76   16.94   0
  -1  -2   0   33.45    2.51   0
   0 -12  -1  580.08   24.82   0
   0 -10  -2   83.64   12.09   0
   0  -1  -1  554.56    7.05   0
   3 -10  -5    1.52   11.26   0
   5  -9  -6    4.60    8.58   0
  -2  -9   1  251.69   14.17   0
  -1 -11   0    2.71    7.80   0
  -1  -9  -1  374.30   17.31   0
  -1  -4  -1  193.26    7.77   0
   1 -11  -3   44.25   10.40   0
   1  -7  -4  392.53   16.23   0
   1  -6  -4  159.53    9.79   0
   1  -2  -3  743.62   12.33   0
   2 -11  -4   57.27   12.25   0
   4  -8  -6   13.90    7.66   0
   4  -7  -6  877.85   23.59   0
   4  -6  -6   11.44    5.80   0
  -2  -4   1    1.41    1.75   0
   0 -11  -2    8.70    9.50   0
   0  -7  -3  656.19   19.40   0
   1  -8  -4   97.80    9.68   0
   2  -7  -5  133.57   10.24   0
   2  -6  -5  107.13    8.67   0
   4  -9  -6  275.40   16.42   0
   4  -5  -6  384.85   13.82   0
  -2 -10   1  314.22   15.79   0
  -1 -12   0  404.71   20.87   0
  -1 -10  -1  190.36   13.81   0
   0  -8  -3  488.27   18.22   0
   1  -9  -4   29.33    8.03   0
   1  -4  -4   22.50    4.23   0
   2  -9  -5   21.27    8.30   0
   2  -2  -4 1601.78   18.58   0
   4 -10  -6    4.76    9.84   0
  -1 -11  -1   10.89   11.23   0
   0  -9  -3   80.63    9.87   0
   0  -4  -3    0.58    3.02   0
   0  -2  -2 3265.74   24.46   0
   1 -10  -4  846.90   27.54   0
   2 -10  -5  247.31   16.65   0
   2  -4  -5  147.65    8.16   0
   3  -9  -6   -1.92   10.15   0
   3  -8  -6  335.89   16.89   0
   3  -7  -6   90.37    9.70   0
   3  -6  -6   19.80    6.22   0
   3  -1  -4   13.71    1.84   0
   4  -4  -6   50.78    5.71   0
  -2 -11   1   25.10    8.71   0
  -2  -8   0  299.75   13.71   0
  -2  -6   0   23.69    4.55   0
  -1  -8  -2  412.45   16.57   0
  -1  -7  -2  479.48   16.53   0
   0 -10  -3  610.64   23.43   0
  -3  -5   3   49.30    4.45   0
  -2  -9   0  126.37   10.84   0
  -2  -3   1 1997.98   18.24   0
   0 -11  -3    5.12    9.82   0
   1  -7  -5  382.23   16.87   0
   1  -3  -4 2064.12   24.89   0
  -2 -10   0  206.64   13.99   0
  -1 -10  -2  317.62   17.56   0
  -1  -4  -2   46.71    5.64   0
   0  -8  -4  301.58   16.49   0
   0  -6  -4    6.52    6.68   0
   0  -3  -3 2121.51   24.56   0
   1  -9  -5  206.07   15.97   0
   1  -8  -5   30.78    7.48   0
   1  -6  -5  161.87   10.43   0
   2  -8  -6   83.99   11.90   0
   2  -3  -5 1276.69   20.27   0
   3  -4  -6  103.60    7.56   0
   4  -9  -7    1.41    9.01   0
   4  -8  -7  279.29   15.94   0
   4  -7  -7   17.78    7.37   0
   4  -6  -7   30.40    8.54   0
  -2 -11   0   17.39    8.85   0
  -2  -4   0   91.39    5.33   0
  -1 -11  -2   11.17   12.52   0
   0  -9  -4  118.22   11.88   0
   1 -10  -5   43.16   13.62   0
   2  -6  -6   61.25    7.58   0
  -3  -6   2    3.31    3.43   0
  -2  -9  -1  121.45   13.03   0
  -2  -7  -1 1119.79   24.30   0
  -1  -8  -3  483.79   19.56   0
  -1  -7  -3  464.14   17.65   0
   0 -10  -4   95.34   12.19   0
   1  -4  -5    6.55    5.05   0
   3  -9  -7   90.66   14.68   0
   3  -8  -7   16.39    8.24   0
   3  -7  -7  407.40   18.64   0
  -2 -10  -1  442.74   20.81   0
  -1  -9  -3   20.08    8.15   0
  -1  -6  -3  102.54    8.39   0
  -1  -2  -1 2558.00   20.90   0
   1  -1  -3  524.90    8.81   0
   3  -6  -7   18.69    6.88   0
  -3  -8   1  220.44   12.80   0
  -2 -11  -1   -0.52   11.60   0
  -1 -10  -3   91.20   12.51   0
  -1  -3  -2 3457.83   30.61   0
   1  -8  -6  383.46   19.80   0
   1  -7  -6  208.08   14.07   0
   2  -1  -4    5.68    1.95   0
   3  -5  -7  832.14   21.75   0
  -3  -6   1   41.17    6.25   0
   0  -9  -5   33.82   11.75   0
   0  -6  -5   38.21    8.47   0
   0  -2  -3   46.63    3.89   0
   1  -9  -6   13.05    8.88   0
   1  -6  -6  197.07   12.00   0
   1  -3  -5  472.71   13.45   0
   2  -9  -7    5.21   11.98   0
   2  -8  -7  443.65   20.12   0
   2  -7  -7  103.71   12.80   0
   2  -2  -5  119.29    5.86   0
   4  -8  -8   22.24    9.48   0
   4  -7  -8  442.01   19.70   0
  -2  -9  -2  232.07   15.03   0
  -2  -8  -2  107.70   10.41   0
  -2  -7  -2  117.39    9.45   0
  -2  -4  -1    2.06    3.72   0
  -2  -3   0   14.90    2.39   0
  -1  -8  -4  511.34   20.98   0
  -1  -7  -4  261.25   14.77   0
   0  -3  -4  391.64   12.01   0
   0  -1  -2   11.19    2.02   0
   2  -6  -7   52.17    8.15   0
  -3  -8   0  108.05   10.77   0
  -2 -10  -2  294.12   17.54   0
  -2  -6  -2  558.79   17.06   0
  -1  -9  -4    8.46    8.24   0
  -1  -6  -4  221.69   12.16   0
   2  -5  -7  378.37   16.03   0
   2  -3  -6  663.38   15.84   0
   3  -8  -8  228.62   16.24   0
  -3  -9   0  119.88   11.03   0
  -3  -7   0  609.94   17.98   0
  -1  -1   0  996.49    8.80   0
  -3  -4   2    6.28    2.25   0
  -1  -3  -3  178.60    8.42   0
   0  -9  -6   15.64   12.93   0
   0  -7  -6  268.97   16.03   0
   1  -8  -7  131.57   13.12   0
   1  -7  -7  222.81   14.55   0
   2  -4  -7   17.78    6.18   0
   3  -2  -6  110.58    6.05   0
  -2 -10  -3  581.01   25.61   0
  -2  -9  -3  130.66   12.84   0
  -2  -7  -3  339.66   15.56   0
  -2  -6  -3   95.98    9.59   0
  -1  -9  -5   33.93   12.24   0
  -1  -8  -5  357.05   19.69   0
  -1  -2  -2   25.09    2.90   0
   0  -6  -6  218.69   12.99   0
   1  -6  -7  184.96   12.42   0
   1  -2  -5 1228.53   19.28   0
   2  -8  -8   47.35   10.49   0
   2  -7  -8  209.98   14.73   0
   3  -5  -8  328.67   14.78   0
   3  -3  -7  420.95   13.57   0
  -3  -9  -1   54.18    9.49   0
  -3  -8  -1  451.63   17.93   0
  -3  -7  -1  195.89   12.57   0
  -3  -5   0 2425.11   29.98   0
   0  -5  -6  448.66   17.23   0
   0  -2  -4 1043.13   17.38   0
   1  -5  -7  488.79   17.61   0
   1  -3  -6 1634.31   26.09   0
   2  -6  -8   50.86    9.07   0
  -3  -6  -1   71.92    8.50   0
  -3  -4   1  612.03   12.76   0
  -2  -5  -3 1085.69   23.23   0
   0  -3  -5 1505.47   24.31   0
   1  -1  -4 1160.22   15.07   0
   2  -2  -6  731.79   15.22   0
   3  -7  -9  259.28   18.14   0
   3  -4  -8   12.06    6.84   0
  -2  -9  -4   55.06   11.57   0
  -2  -8  -4  210.05   14.87   0
  -2  -7  -4   72.49   10.98   0
  -1  -5  -5  250.81   12.70   0
   0  -8  -7  194.08   15.47   0
   0  -7  -7   77.31   13.02   0
   0  -4  -6   67.28    8.47   0
   1  -8  -8  387.40   20.98   0
   1  -7  -8  105.70   13.83   0
   1  -4  -7    8.67    6.28   0
   2  -1  -5  456.26    9.90   0
   3  -6  -9   38.00   10.60   0
  -3 -10  -2  312.01   20.12   0
  -3  -9  -2    4.26    8.04   0
  -3  -8  -2  312.81   16.16   0
  -2  -6  -4  738.61   21.82   0
  -1  -8  -6  440.86   21.38   0
  -1  -7  -6  159.61   14.51   0
  -1  -3  -4 1161.81   21.06   0
   0  -6  -7  319.19   16.15   0
   0  -1  -3  602.79   10.64   0
   1  -6  -8  139.93   14.04   0
  -3  -6  -2    2.60    6.87   0
  -3  -5  -1   75.72    6.98   0
  -2  -3  -2   22.97    3.57   0
  -2  -2   0 4264.91   26.24   0
  -1  -6  -6   58.09    9.96   0
  -1  -1  -1    0.54    1.51   0
   2  -7  -9   15.28    9.17   0
   2  -4  -8   12.60    5.72   0
   3  -5  -9  371.67   17.39   0
  -2  -8  -5  280.42   18.71   0
  -2  -5  -4  291.19   13.39   0
   0  -5  -7  743.18   22.31   0
   0  -2  -5    0.98    3.99   0
   1  -5  -8  309.00   15.39   0
   1  -2  -6  205.46    8.98   0
   2  -6  -9  267.96   16.01   0
   3  -2  -7  179.48    8.18   0
  -3  -9  -3   10.71    8.94   0
  -3  -8  -3  504.16   20.92   0
  -3  -7  -3  205.39   15.19   0
  -3  -3   3    7.98    1.57   0
  -2  -7  -5  298.14   16.64   0
  -1  -5  -6  579.15   19.62   0
   0  -7  -8  241.97   18.73   0
   3  -7 -10   33.00   10.89   0
  -3  -6  -3   18.35    8.28   0
  -3  -4  -1   27.54    4.43   0
  -2  -6  -5  116.74   10.82   0
  -2  -4  -4    5.26    4.52   0
  -2  -2  -1   -0.43    2.32   0
  -1  -7  -7    6.08    9.47   0
   0  -6  -8  162.30   14.70   0
   0  -4  -7   19.04    5.95   0
   1  -7  -9   72.11   12.33   0
   1  -4  -8   -0.12    5.04   0
   1  -1  -5  397.63   10.05   0
   2  -3  -8  347.31   14.19   0
   2  -2  -7  144.47    7.99   0
   3  -6 -10   75.13   12.96   0
   3  -4  -9   12.58    6.32   0
   3  -1  -6  898.05   14.00   0
  -1  -6  -7  300.35   16.56   0
  -1  -4  -6   14.06    5.55   0
  -1  -2  -4    2.36    2.99   0
   0  -1  -4    1.63    1.97   0
   1  -6  -9  131.18   12.79   0
  -3  -8  -4  190.38   15.09   0
  -3  -7  -4  207.02   15.79   0
  -3  -5  -3   29.38    7.67   0
  -3  -3   1    0.62    1.92   0
  -2  -8  -6  328.97   19.94   0
  -2  -7  -6  114.40   13.24   0
  -1  -5  -7  226.38   15.04   0
  -1  -1  -2 1695.83   17.44   0
   0  -5  -8  158.01   12.30   0
   1  -5  -9  114.31   11.52   0
   2  -6 -10  129.35   13.68   0
   2  -4  -9   26.36    7.33   0
   2  -1  -6    3.07    2.53   0
  -3  -6  -4   63.23   11.18   0
  -3  -4  -2    2.78    3.79   0
  -3  -3   0 2527.94   25.41   0
  -2  -6  -6  402.77   18.72   0
  -2  -4  -5   15.92    6.90   0
  -2  -2  -2 1339.53   19.14   0
   0  -3  -7 1363.41   26.65   0
   0  -2  -6  525.09   14.78   0
   1  -3  -8  857.25   21.66   0
   1  -2  -7  105.36    7.47   0
  -4  -6  -1   19.52    7.62   0
  -1  -7  -8    7.98   10.76   0
  -1  -6  -8  141.10   15.68   0
  -1  -4  -7   94.51   10.47   0
   0  -6  -9  209.19   16.21   0
   2  -5 -10  569.97   21.81   0
   2   0  -4 3190.23   18.48   0
   3  -2  -8   78.63    6.55   0
  -4  -7  -2   54.56    9.00   0
  -3  -8  -5  277.20   18.64   0
  -3  -7  -5   11.72    8.81   0
  -2  -7  -7   82.67   15.02   0
  -1  -1  -3    2.76    2.70   0
   0  -5  -9  290.20   18.01   0
   0  -1  -5 2646.93   28.04   0
   1  -6 -10  127.17   14.33   0
   1  -1  -6 1331.56   20.19   0
  -4  -8  -3  111.42   14.73   0
  -4  -5   0   12.70    4.64   0
  -3  -6  -5  505.23   21.61   0
  -2  -6  -7  139.38   13.96   0
  -2  -2  -3    0.96    2.91   0
   0  -3  -8  146.34   11.30   0
   1  -5 -10   58.73   11.01   0
   2  -4 -10   -2.27    6.68   0
   3  -1  -7  288.32    9.29   0
  -4  -7  -3  157.59   14.45   0
  -4  -6  -2  510.78   18.34   0
  -2  -5  -7  327.93   18.03   0
  -2  -4  -6   71.22    8.46   0
  -1  -3  -7  140.51   11.02   0
   0  -4  -9   20.52   10.28   0
   1  -3  -9  534.05   18.58   0
   1  -2  -8    3.98    5.66   0
   2  -1  -7  638.77   14.36   0
  -3  -7  -6   68.42   12.59   0
  -3  -5  -5   61.72    9.03   0
  -3  -4  -4    4.81    4.92   0
  -1  -6  -9  340.41   20.41   0
  -1  -4  -8   17.39    6.97   0
   1  -4 -10  128.96   13.68   0
   1   0  -4    4.34    1.44   0
   2  -5 -11  170.60   14.77   0
  -4  -7  -4   26.22   12.00   0
  -4  -6  -3   45.25    8.71   0
  -4  -5  -2   26.52    6.50   0
  -3  -6  -6   85.81   12.30   0
  -2  -6  -8  334.80   21.37   0
  -2  -3  -6   19.03    7.11   0
  -1  -5  -9  218.19   17.33   0
   0  -5 -10  101.44   13.16   0
   0  -1  -6   10.96    3.67   0
   0   0  -2 6706.61   25.57   0
   1  -1  -7  228.03    9.58   0
   2  -3 -10  133.16   11.95   0
   2  -2  -9   59.82    8.71   0
  -4  -4   0    0.34    4.47   0
  -3  -5  -6  612.25   23.38   0
  -3  -4  -5  153.88   10.96   0
  -2  -5  -8   19.57   11.24   0
  -2  -4  -7   33.25    7.57   0
   0  -3  -9  371.41   16.44   0
   0  -2  -8    7.60    6.36   0
   1  -5 -11   67.66   12.29   0
   2  -4 -11   18.83   10.42   0
  -4  -6  -4  311.25   16.85   0
  -4  -4  -1    1.28    4.11   0
  -1  -4  -9   38.87    9.09   0
  -1  -2  -7   23.27    5.65   0
  -1  -1  -5    3.57    3.21   0
   0  -4 -10  133.51   12.77   0
   0   0  -3   24.56    2.28   0
   1  -3 -10 1162.55   28.49   0
   1  -2  -9  150.49   10.40   0
   2  -1  -8  241.71   10.78   0
  -4  -7  -5   72.63   12.62   0
  -3  -4  -6    3.47    8.18   0
  -2  -4  -8  573.24   22.81   0
  -2  -3  -7 1048.05   26.66   0
   1   0  -5 2993.19   24.94   0
   3   0  -5 2271.09   15.36   0
  -4  -6  -5   26.45    9.45   0
  -4  -5  -4   15.33    7.52   0
  -3  -5  -7   23.71    9.13   0
  -3  -3  -5   -1.44    6.38   0
  -3  -2  -2    2.05    3.54   0
  -3  -2  -1  992.53   16.28   0
  -3  -2   0   17.05    2.44   0
  -2  -5  -9  124.35   16.61   0
  -2  -2  -6    3.98    6.48   0
  -2  -1  -2   32.93    3.27   0
  -2  -1   0    8.71    1.42   0
   0  -3 -10   55.03   11.07   0
   0   0  -4 3801.53   27.86   0
   2  -3 -11  335.25   17.46   0
   2  -2 -10    9.20    8.04   0
  -4  -4  -3    3.72    5.61   0
  -2  -1  -3  781.73   15.11   0
  -1  -4 -10   49.85   12.76   0
  -1  -3  -9   76.34    9.64   0
  -1  -2  -8    1.30    5.15   0
   0  -4 -11   67.16   13.40   0
   0  -2  -9    5.19    5.37   0
   2  -4 -12   54.83   13.17   0
  -4  -5  -5  364.25   18.07   0
  -4  -4  -4  117.37   11.54   0
  -3  -5  -8  181.52   17.74   0
  -2  -4  -9   47.27   12.29   0
  -2  -3  -8   46.74    8.33   0
  -2  -1  -4    4.95    3.33   0
   0  -1  -8   41.85    7.14   0
   0   0  -5   40.46    4.02   0
   1  -3 -11  252.41   15.52   0
   1  -2 -10   13.53    6.68   0
   1   0  -6    4.75    2.30   0
  -4  -3  -1 1523.58   23.98   0
  -2  -2  -7    0.03    5.04   0
   1  -4 -12   42.49   11.62   0
   3   0  -6  439.52    8.44   0
  -4  -5  -6    9.17    8.84   0
  -4  -4  -5   -0.88    6.84   0
  -4  -3  -2    0.34    4.35   0
  -3  -4  -8    6.02   11.82   0
  -3  -3  -7    2.30    8.13   0
  -3  -2  -5  154.22   10.85   0
  -1  -3 -10  646.27   23.87   0
  -1  -2  -9   16.89    6.55   0
  -1   0  -3 3817.67   27.91   0
   0  -3 -11  331.28   18.59   0
   0  -2 -10   86.42    9.88   0
   0   0  -6 1647.10   22.92   0
   1   0  -7 1178.33   19.81   0
   2  -2 -11    3.16    8.35   0
   2   0  -7  113.96    6.41   0
  -4  -3   1 1953.33   21.64   0
  -2  -3  -9  723.31   24.74   0
  -2  -2  -8  123.95   10.56   0
  -1   0  -4    0.91    2.08   0
  -1   0  -2   17.04    2.02   0
   0  -1  -9 1875.83   32.26   0
   1  -2 -11    5.07    7.12   0
  -4  -3  -4   -1.64    5.45   0
  -3  -2  -6    0.81    4.99   0
  -1  -3 -11   70.12   14.28   0
  -1  -2 -10   -0.77    9.02   0
  -1   0  -5 1825.61   24.02   0
   0   0  -7   12.93    4.92   0
  -5  -5  -4  433.28   20.29   0
  -3  -4  -9  256.77   18.42   0
  -3  -2   2   16.85    1.75   0
  -2  -3 -10    8.49    8.84   0
  -2  -2  -9    5.02    8.48   0
  -1   0  -6    8.19    4.66   0
   0  -3 -12   68.53   12.55   0
   0  -2 -11    7.71    7.90   0
   1   0  -8   15.09    4.11   0
  -5  -5  -5    1.18   11.32   0
  -4  -4  -7    2.74    8.56   0
  -4  -3  -6    8.06    9.80   0
  -3  -2  -7  130.53   10.79   0
  -3  -1  -3   24.98    5.05   0
  -1  -1  -9    7.08    5.59   0
  -1   0  -1 2393.48   15.35   0
   1  -2 -12    1.46   10.91   0
  -5  -4  -3  113.34   10.33   0
  -4  -4  -8  314.24   21.45   0
  -4  -2  -2   -0.25    4.60   0
  -3  -3  -9    1.70    8.48   0
  -3  -1  -2 1618.55   21.74   0
  -2  -1  -8   -0.43    5.21   0
  -1  -2 -11   81.84   13.26   0
   1  -1 -11   85.38   11.55   0
  -5  -5  -6  307.05   19.23   0
  -5  -4  -4   -2.03    6.96   0
  -4  -2  -4    0.48    4.86   0
  -3  -2  -8   -2.78    6.30   0
  -3  -1  -1    6.73    2.77   0
  -2  -2 -10   36.37    9.39   0
  -2   0  -4  493.91   12.93   0
  -1  -1 -10  547.73   20.29   0
   0  -2 -12    1.54    9.21   0
   2   0  -9   51.20    5.87   0
  -5  -4  -5  153.20   13.20   0
  -4  -2  -5   16.61    5.85   0
  -2  -1  -9 1150.20   28.52   0
  -2   0  -5   36.41    4.98   0
  -2   0  -3   52.98    4.24   0
  -1   0  -8    2.36    4.52   0
   0  -1 -11  871.60   25.49   0
   0   0  -9   11.39    5.04   0
   0 -10  12   34.82   12.02   0
   0  -8   8  194.46   12.21   0
   0  -4   3  499.81   11.24   0
   2  -5   4  492.87   14.35   0
   3  -9  10    9.35    8.75   0
   4  -9  11    4.70   11.06   0
   4  -8   9 1095.65   30.90   0
   5  -5   6    2.02    7.33   0
  -2  -8   9   35.38    8.02   0
  -2  -6   6   17.60    4.63   0
  -1 -10  12  120.82   16.47   0
   1 -10  11   16.17   13.31   0
   1  -9   9  750.93   25.76   0
   1  -3   2   98.79    4.76   0
   2 -10  11  213.04   18.94   0
   2  -9   9  116.20   13.08   0
   2  -4   3 1035.55   17.92   0
   3  -8   8  233.09   14.36   0
   4  -6   6  132.73    9.98   0
   4  -4   4  594.05   15.75   0
   5  -6   7  122.58   11.06   0
   6  -7  10   17.96   13.12   0
  -1  -8   8   66.17    8.69   0
   0 -10  11    5.75   12.02   0
   0  -9   9  300.37   17.35   0
   0  -3   2  118.68    4.98   0
   3 -10  11   10.13   14.40   0
   4  -9  10  168.68   15.42   0
   4  -7   7   86.71    9.54   0
   4  -3   3   23.37    4.33   0
   5  -7   8    7.18    7.93   0
   5  -3   4   -0.19    3.89   0
  -1  -5   4  915.60   16.75   0
   1  -8   7  147.33   10.85   0
   2  -8   7  418.99   18.00   0
   2  -3   2  159.45    6.34   0
   3  -9   9  227.91   15.63   0
   3  -7   6   21.14    7.94   0
   4  -8   8   96.07   11.01   0
   5  -8   9   53.96   13.60   0
  -1 -10  11   44.71   10.68   0
  -1  -9   9  755.00   24.70   0
  -1  -4   3 1385.12   17.63   0
   0  -8   7  138.67   11.16   0
   1 -10  10   42.42   10.46   0
   2 -10  10   34.04   10.48   0
   3  -8   7   41.56    9.39   0
   3  -4   3 1184.29   20.15   0
   6  -7   9    4.92    9.56   0
  -1  -7   6  951.47   21.67   0
   0 -10  10   15.74    9.23   0
   1  -9   8  100.03   10.41   0
   2  -9   8  814.11   25.43   0
   3 -10  10  176.96   16.47   0
   3  -1   1  154.99    5.00   0
   4  -9   9   13.88    9.27   0
   5  -9  10    0.97   10.96   0
   5  -6   6  994.57   25.91   0
   5  -5   5    8.13    7.13   0
  -2  -8   8  283.49   13.93   0
   3  -9   8   50.33    9.18   0
   4 -10  10    8.30   13.71   0
   4  -7   6  618.85   20.35   0
   4  -6   5  803.35   21.21   0
  -1 -10  10   35.83   11.97   0
  -1  -8   7    6.05    5.72   0
   1 -11  11  317.33   20.84   0
   1 -10   9    1.41    7.82   0
   1  -6   4  247.04   11.02   0
   1  -2   1 8362.50   33.79   0
   2 -10   9  256.17   16.86   0
   3  -3   2   45.68    4.47   0
   4  -5   4   12.23    4.53   0
   5  -9   9  163.12   16.94   0
   5  -4   4 1019.22   21.34   0
   6  -8   9  514.69   24.84   0
   6  -7   8   25.93    9.26   0
  -1  -3   2 1490.98   14.95   0
   0 -11  11  105.22   13.91   0
   0 -10   9    8.51   10.61   0
   1  -8   6  422.41   16.34   0
   2  -8   6   60.45    8.02   0
   3 -10   9    0.81    8.38   0
   4  -9   8  730.77   25.76   0
  -1  -9   8  607.55   20.85   0
   1 -11  10   47.84   14.48   0
   1  -9   7  615.95   21.76   0
   1  -5   3  582.94   14.04   0
   2 -11  10  775.28   29.04   0
   2  -5   3  381.35   12.08   0
   2  -2   1 1093.38   13.54   0
   3 -11  10   18.23   14.61   0
   3  -8   6  440.73   17.73   0
   3  -7   5  420.06   15.94   0
   4 -10   9   47.52   13.74   0
   4  -4   3  500.83   13.96   0
  -2  -7   6   81.38    8.08   0
  -2  -5   4  242.96    8.67   0
   0  -5   3 2362.69   26.88   0
   0  -2   1   55.83    2.64   0
   2 -10   8   20.05   11.02   0
   3  -9   7  776.78   24.85   0
   5  -9   8    2.50   11.16   0
   5  -8   7    4.40    7.92   0
   5  -7   6    7.48    6.85   0
   5  -6   5  219.60   13.37   0
   5  -3   3   23.30    5.30   0
   6  -8   8    0.64   11.18   0
   6  -7   7    2.02    9.96   0
   6  -6   6   96.52   11.72   0
  -1 -10   9    1.67    7.77   0
   0 -11  10  666.03   26.13   0
   0  -9   7  482.20   18.51   0
   1 -10   8   30.03    8.72   0
   3 -10   8  115.29   12.48   0
   4  -9   7   -1.46    9.20   0
   4  -8   6  111.00   10.47   0
   4  -7   5  261.73   13.37   0
   6  -9   9    2.09   13.36   0
   0 -10   8    4.32    9.86   0
   1  -4   2 1074.84   16.74   0
   2 -11   9   14.92   10.76   0
   3 -11   9  509.17   25.91   0
   4 -10   8    8.55   11.61   0
   5 -10   9   16.63   11.39   0
  -2  -4   3   22.36    3.11   0
   1 -11   9  559.70   23.99   0
   2  -8   5   57.85    9.23   0
   4 -11   9   -0.57   13.63   0
   4  -3   2   32.63    3.77   0
  -3  -3   3   10.01    1.62   0
  -1  -9   7  274.76   14.26   0
   0 -11   9  142.71   15.79   0
   0  -4   2 1736.65   20.04   0
   1  -9   6  237.94   14.34   0
   1  -8   5  252.75   12.73   0
   2 -10   7   16.61   10.03   0
   2  -9   6  962.99   26.07   0
   3  -9   6   81.16    9.69   0
   3  -8   5   10.95    5.92   0
   3  -4   2 1732.14   23.51   0
   3  -2   1 2905.89   23.70   0
   4  -5   3   11.02    4.22   0
   5  -9   7  302.60   17.73   0
   6  -9   8  155.13   15.55   0
   6  -8   7  293.86   17.36   0
  -1 -10   8    0.20    9.45   0
  -1  -5   3  186.40    7.68   0
   1 -12  10   10.99   11.55   0
   1 -10   7    8.15    7.06   0
   2 -11   8  568.16   25.00   0
   2  -6   3  807.81   18.91   0
   3 -10   7   -1.15    6.78   0
   5 -10   8  481.10   23.04   0
   6  -6   5  803.86   23.50   0
   0 -12  10    4.02   13.87   0
   1 -11   8   95.52   14.78   0
   1  -6   3  295.60   11.17   0
   3 -11   8    7.20    9.11   0
   3  -6   3  628.92   17.55   0
   4 -10   7   52.31   10.39   0
   4  -9   6  370.20   17.79   0
   4  -8   5  473.35   18.42   0
   4  -1   1   56.76    3.66   0
   5  -6   4  954.60   23.25   0
   0 -10   7   43.90    8.97   0
   2 -12   9   32.68   11.31   0
   3 -12   9    1.71   11.85   0
   4 -11   8  346.61   20.51   0
   4  -7   4 1035.79   24.62   0
   6  -9   7    3.06   11.57   0
   0 -11   8  615.88   25.23   0
   1 -12   9    7.32   10.12   0
   1  -3   1  740.97   12.12   0
   2  -3   1  699.77   12.49   0
   5 -11   8   36.09   14.96   0
   5 -10   7    3.11    8.82   0
   5  -9   6   17.38    8.42   0
   6 -10   8   -3.16   10.74   0
   6  -8   6    2.03    7.94   0
  -2  -7   5 1797.50   26.80   0
   0  -6   3   47.12    5.17   0
   1  -5   2 1087.15   18.82   0
   2 -11   7    6.47   10.67   0
   2 -10   6   19.18    7.37   0
   2  -9   5  193.60   12.50   0
   2  -5   2  579.52   14.33   0
   3 -11   7  970.80   31.67   0
   3 -10   6    5.79    6.91   0
   3  -9   5 1126.89   28.29   0
   5  -8   5   -0.24    6.50   0
   5  -5   3  372.12   13.74   0
   6  -7   5    1.88    6.87   0
  -1 -10   7   14.43    9.20   0
  -1  -9   6  411.85   16.41   0
   0 -12   9   79.42   12.62   0
   1 -10   6   70.07    9.25   0
   1  -9   5 1419.58   30.01   0
   2 -12   8   -2.68   13.06   0
   3 -12   8    4.38   13.77   0
   3  -8   4   64.35    8.00   0
   3  -5   2  793.77   17.51   0
   4 -11   7    7.98   12.06   0
   4 -10   6    7.29    7.67   0
   4  -9   5    3.45    8.33   0
   5  -7   4    4.82    6.15   0
   5  -3   2    6.73    4.33   0
  -1  -7   4  981.45   20.58   0
  -1  -4   2  332.78    8.36   0
   1 -12   8   43.47   14.09   0
   3  -3   1  416.69   10.29   0
   4  -8   4   70.75    9.74   0
   4  -2   1  764.25   13.09   0
   6 -10   7  161.35   15.46   0
   6  -6   4   72.88    8.66   0
   0 -10   6   18.53   10.03   0
   0  -9   5  522.16   18.88   0
   0  -3   1 1007.38   13.09   0
   5 -11   7  690.94   27.50   0
   5 -10   6   77.89   11.70   0
   5  -9   5  864.87   27.42   0
   6  -8   5  548.37   22.57   0
   0 -11   7   59.00   10.34   0
   3 -11   6    5.88   10.29   0
  -2  -5   3 1916.22   21.63   0
  -1  -6   3  282.94    9.96   0
   0 -12   8   22.17    9.99   0
   2 -12   7   67.18   14.14   0
   2 -11   6  755.69   25.98   0
   2 -10   5   94.81   10.30   0
   2  -6   2  380.05   13.22   0
   2  -4   1  377.40   10.67   0
   3 -12   7    5.76    9.58   0
   3 -10   5   -1.89    6.32   0
   3  -9   4   81.15   10.45   0
   4 -12   7   18.38   14.39   0
   4 -11   6  696.86   26.35   0
   4 -10   5   20.99    9.97   0
   1 -11   6   78.79   12.59   0
   1 -10   5   34.17    9.12   0
   2  -9   4  992.69   25.52   0
   4  -9   4 1041.10   28.15   0
   4  -3   1   10.54    3.33   0
   6 -10   6   18.27    9.99   0
  -2  -8   5    3.95    5.33   0
  -1 -10   6    0.58    8.34   0
   1 -13   8    4.28   13.84   0
   1 -12   7    4.05    9.10   0
   1  -9   4  225.55   12.67   0
   1  -6   2  212.60    9.53   0
   1  -4   1  729.02   13.67   0
   2  -1   0   26.25    1.96   0
   3  -8   3   11.21    5.61   0
   5 -11   6   26.47   11.33   0
   5 -10   5    1.76   10.72   0
   5  -7   3  200.25   12.95   0
   6  -9   5    8.86    8.47   0
  -1  -9   5  633.38   19.44   0
   4  -8   3  402.10   17.18   0
   5  -9   4    1.42    9.11   0
   5  -5   2   73.76    7.07   0
   6  -8   4    0.24   10.02   0
   6  -6   3  986.79   24.22   0
  -2  -7   4  571.44   15.37   0
  -1  -8   4    4.72    4.94   0
   0 -12   7   68.49   13.55   0
   0 -11   6  230.37   15.13   0
   2 -12   6    0.71   11.53   0
   3 -12   6   48.34   11.28   0
   3 -11   5  708.09   25.43   0
   4 -12   6   -1.07   12.39   0
   4 -11   5   13.68   11.14   0
   6 -11   6  319.52   20.63   0
   7 -10   6   43.76   14.28   0
  -1  -5   2 2351.58   24.82   0
   0 -13   8  290.08   19.56   0
   0  -9   4  939.69   23.55   0
   0  -6   2  295.54   10.49   0
   2 -13   7    0.66   10.81   0
   2 -11   5    4.77    7.39   0
   2 -10   4   -0.28    8.57   0
   2  -5   1  747.15   16.32   0
   3 -10   4   59.05    9.11   0
   4 -10   4    5.13    9.50   0
   5 -12   6   -0.16   14.16   0
   5  -8   3    1.09    7.69   0
   6 -10   5  111.90   13.30   0
   0  -4   1  216.18    7.21   0
   1 -12   6  272.89   17.63   0
   1 -11   5  855.20   27.33   0
   3  -9   3 1267.42   29.79   0
   3  -5   1  634.78   15.59   0
   4  -7   2 1394.82   28.02   0
   5 -11   5  528.66   23.67   0
   6  -9   4  535.94   22.75   0
   6  -7   3    3.59    8.09   0
   1 -10   4   97.95    9.92   0
   2  -9   3  242.74   13.32   0
   2  -2   0 2012.37   17.96   0
   3  -1   0  149.15    4.48   0
   4  -9   3   25.58    7.19   0
   5 -10   4   13.13    8.48   0
  -1 -10   5   40.91   10.14   0
  -1  -3   1   37.84    2.78   0
   3 -13   6   31.59   12.53   0
   3 -12   5    2.16    8.83   0
   4 -12   5  103.53   15.75   0
   4  -5   1  218.37    9.89   0
   5  -3   1   24.34    3.86   0
   6 -11   5   18.48   11.24   0
   7 -10   5    3.27   12.45   0
   0 -13   7    5.75   12.90   0
   0 -12   6    9.82    8.88   0
   0 -11   5   56.57   11.50   0
   1  -9   3  865.15   23.11   0
   1  -2   0 1393.33   13.81   0
   2 -13   6  316.15   20.00   0
   2 -12   5  362.32   19.78   0
   3 -11   4    4.75    7.32   0
   3  -6   1  220.85   10.96   0
   3  -2   0  693.00   11.42   0
   4 -11   4  605.05   24.12   0
   5 -12   5   -2.26   13.36   0
   5  -9   3 1087.26   28.73   0
   6 -10   4   16.57   12.38   0
   6  -8   3  155.91   12.35   0
  -1  -9   4  758.90   20.80   0
   0 -10   4   47.94    9.79   0
   2  -3   0   56.62    4.28   0
   3 -10   3   10.22    8.67   0
   4  -8   2   -0.35    5.19   0
   5 -11   4   22.31   12.36   0
   6  -6   2   74.85    9.78   0
  -1  -6   2   17.81    4.58   0
   0  -5   1 1461.87   20.77   0
   1 -13   6    3.85   10.56   0
   1 -12   5   10.25    8.98   0
   2 -10   3  104.97   10.38   0
   3  -3   0  262.20    8.42   0
   4 -10   3   11.46    7.13   0
   5  -5   1  247.52   11.74   0
   6  -9   3    0.92    9.79   0
   0  -9   3  401.88   15.73   0
   1 -11   4   49.90    9.31   0
   1  -6   1   77.30    6.35   0
   3 -13   5  472.65   24.41   0
   3  -9   2   36.69    8.80   0
   5 -10   3   -0.20    7.49   0
   6 -11   4  489.08   24.67   0
   6  -7   2  798.97   23.39   0
   1 -10   3   16.50    6.57   0
   1  -3   0 4193.73   28.73   0
   2 -13   5    0.12   12.25   0
   2  -9   2 1481.34   31.19   0
   2  -4   0 3089.56   29.63   0
   3 -12   4   63.12   11.46   0
   3  -4   0 1282.09   20.11   0
   4 -12   4    5.76    9.36   0
   4  -9   2  894.41   25.30   0
   4  -7   1  148.53   10.75   0
   5 -12   4   39.94   14.65   0
   7 -10   4   48.07   11.56   0
  -1  -4   1 4112.19   28.78   0
   0 -13   6  454.26   22.45   0
   0 -12   5  204.68   15.24   0
   2 -12   4    1.83    8.60   0
   4 -11   3   13.10    8.26   0
   4  -3   0    0.81    3.15   0
   4  -2   0 1609.92   18.20   0
   5  -9   2   11.26    9.88   0
   6 -10   3   37.05   10.01   0
   6  -8   2   -1.27    8.63   0
  -2  -7   3 1503.36   23.24   0
  -1 -10   4  240.65   13.50   0
   0 -11   4  633.52   22.44   0
   1 -13   5  109.61   15.89   0
   1  -9   2  216.71   13.14   0
   2 -11   3   23.84    8.20   0
   5 -11   3  735.36   26.89   0
  -2  -5   2  222.92    7.41   0
  -1  -7   2  955.10   19.81   0
   0 -10   3  361.54   17.11   0
   0  -6   1  195.33    8.86   0
   1 -12   4  492.63   21.84   0
   2  -5   0 3346.33   34.01   0
   3 -13   4   20.91   13.36   0
   3 -10   2  140.96   11.83   0
   3  -8   1    5.71    5.24   0
   3  -5   0  765.26   17.16   0
   4 -10   2    5.45    6.78   0
   4  -8   1   24.02    7.86   0
   4  -4   0  756.87   16.07   0
   4  -1   0   36.87    2.58   0
   0  -2   0  289.43    5.83   0
   1 -11   3  543.65   22.12   0
   2 -10   2   19.65    7.04   0
   2  -8   1    4.01    5.05   0
   3 -12   3   -2.60   11.06   0
   4 -12   3  235.39   19.15   0
   4  -5   0  984.27   20.28   0
   5 -10   2    4.10    7.64   0
   6 -11   3   40.85   11.84   0
   6  -9   2  441.17   19.60   0
   6  -6   1  678.30   19.82   0
   7 -10   3   -0.38   11.24   0
   0 -13   5    5.86   12.35   0
   2 -13   4  191.16   17.08   0
   3  -6   0  571.43   16.22   0
   5 -12   3   24.48   11.60   0
   5  -8   1   25.96    6.96   0
   0 -12   4   28.33   11.56   0
   0  -9   2  415.34   16.50   0
   0  -3   0   91.53    4.24   0
   1 -10   2  241.15   15.06   0
   1  -5   0  681.50   15.00   0
   2 -12   3  308.25   18.37   0
   2  -6   0    1.26    3.69   0
   3 -11   2    5.82    9.73   0
   3  -9   1 1065.89   26.83   0
   4 -11   2  625.23   24.23   0
   4  -9   1   48.71    8.24   0
   6 -10   2    3.33    8.48   0
   6  -7   1    0.28    5.95   0
   7 -11   3  235.85   20.01   0
   1 -13   4    5.14   10.47   0
   2  -9   1  176.02   11.71   0
   5 -11   2   12.32    9.14   0
   5  -9   1 1132.57   29.18   0
   5  -5   0   52.73    7.12   0
   5  -4   0  872.68   17.79   0
   5  -3   0  104.80    6.07   0
   6  -8   1  110.06   12.23   0
  -1  -8   2  228.71   11.16   0
   0 -11   3   84.66   10.53   0
   0  -4   0  607.01   12.26   0
   1 -12   3   26.19    9.56   0
   1  -6   0   54.63    6.66   0
   3 -13   3  222.63   18.47   0
   4 -10   1   49.84   10.54   0
   4  -7   0 1199.20   25.75   0
   6 -11   2  570.91   25.97   0
  -1 -10   3  106.22    9.96   0
   1  -9   1 1715.14   32.75   0
   2 -13   3   25.81   13.06   0
   3 -12   2  376.03   21.64   0
   3 -10   1   -1.56    6.17   0
   4 -12   2   11.96   10.67   0
   5 -12   2  110.55   16.70   0
   5 -10   1    4.19   10.70   0
   6  -9   1   -0.32    9.70   0
   7 -10   2    1.16    9.48   0
   0 -13   4   55.17   13.99   0
   0 -10   2   91.07    9.87   0
   1 -11   2    1.28    7.09   0
   2 -10   1  183.05   12.77   0
   3  -8   0  120.07    9.74   0
   4  -8   0    6.07    5.58   0
   0  -5   0  505.98   12.61   0
   2 -12   2   19.18    9.43   0
   2  -8   0   14.81    5.54   0
   4 -11   1   13.50   10.91   0
   5  -8   0   12.13    6.41   0
   6 -10   1   10.85   11.15   0
   7 -11   2   62.73   12.97   0
  -2  -7   2  456.61   13.44   0
  -1  -9   2  422.44   15.86   0
   0 -12   3  543.36   22.28   0
   1 -13   3  125.22   14.23   0
   3 -11   1  567.06   22.75   0
   3  -9   0   23.18    6.96   0
   3  -5  -1  390.51   13.03   0
   3  -4  -1  333.39   10.69   0
   4  -9   0 1282.31   30.32   0
   5 -11   1  381.35   20.79   0
   6  -6   0   45.92    7.08   0
  -1  -7   1  291.55   11.34   0
   0  -6   0  237.02    9.87   0
   1 -12   2  501.81   23.19   0
   1 -10   1   42.35    7.85   0
   2 -11   1   33.36    9.05   0
   2  -9   0  965.25   25.80   0
   2  -5  -1 2002.69   27.26   0
   2  -4  -1 1260.04   19.55   0
   2  -3  -1  211.34    7.28   0
   3 -13   2   -4.23   10.56   0
   4  -4  -1  412.41   12.48   0
   5  -9   0    6.53    7.17   0
   6 -11   1   54.76   14.03   0
   6  -8   0    8.11    8.95   0
   0 -11   2  420.33   18.80   0
   1  -8   0    7.41    5.12   0
   2 -13   2   52.07   14.08   0
   2  -2  -1  718.85   11.35   0
   3 -12   1    1.76   11.63   0
   3 -10   0  177.18   14.26   0
   3  -2  -1 1133.61   14.89   0
   4 -12   1  296.05   19.59   0
   4 -10   0    5.46    7.07   0
   4  -3  -1  270.49    9.08   0
   5 -12   1   12.41   11.13   0
   7 -10   1    4.10    9.52   0
  -1 -10   2  167.40   12.71   0
   0 -13   3    0.83   12.06   0
   3  -7  -1 2639.63   37.43   0
   4  -7  -1  119.03    9.45   0
   5 -10   0   59.41   10.38   0
   6  -9   0  715.52   24.34   0
   1 -11   1  155.53   13.01   0
   1  -9   0  197.95   12.17   0
   1  -5  -1  511.86   13.75   0
   1  -3  -1 1350.64   17.19   0
   2 -10   0   18.73    7.20   0
   4 -11   0  219.18   17.93   0
   4  -8  -1   94.74   10.89   0
   5  -7  -1  798.19   22.73   0
   5  -5  -1  708.67   17.91   0
   5  -4  -1  427.49   13.20   0
   6 -10   0    5.45   11.03   0
   0 -12   2   12.47   11.13   0
   1 -13   2   16.92   10.87   0
   3 -11   0    3.89    7.62   0
   3  -8  -1    4.41    5.43   0
   4  -2  -1 1498.06   17.78   0
   5 -11   0   26.69    9.95   0
   5  -8  -1    7.57    9.00   0
  -2  -5   1 2378.53   23.47   0
  -1  -4   0  213.78    6.98   0
  -1  -3   0 2243.39   18.60   0
   1  -6  -1    1.62    3.73   0
   1  -2  -1 9834.58   39.27   0
   2  -8  -1   69.06    8.04   0
   3  -9  -1  393.75   18.43   0
   4  -9  -1   13.03    6.74   0
   6 -11   0  433.71   22.49   0
   7  -9   0   31.51    9.44   0
  -1  -9   1  699.19   20.07   0
  -1  -5   0 2298.26   25.36   0
   1 -12   1   37.71   10.22   0
   2 -13   1   11.95   11.21   0
   2 -11   0  556.73   22.46   0
   2  -1  -1   13.64    1.77   0
   3 -12   0  372.00   22.03   0
   4 -12   0    9.83    9.78   0
   5 -12   0  232.39   18.73   0
   5  -9  -1  677.18   23.37   0
   5  -3  -1   78.75    5.47   0
   6  -8  -1   19.46    9.60   0
   6  -7  -1    1.47    6.16   0
   6  -6  -1  441.35   15.99   0
   7 -10   0    3.33    9.58   0
   0 -11   1   32.52    8.81   0
   0  -9   0  295.96   15.18   0
   2  -9  -1  118.41   10.47   0
   3 -10  -1    7.25    8.91   0
   3  -1  -1   59.33    2.91   0
   4 -10  -1  494.67   21.08   0
   5 -10  -1    3.95    8.23   0
   6  -9  -1   10.53   11.09   0
   0 -13   2   37.35   11.26   0
   1 -11   0    0.57   10.82   0
   1  -8  -1   22.39    6.00   0
   2 -12   0   22.86   13.03   0
   3  -5  -2  739.82   18.01   0
   4 -11  -1   -2.05   10.88   0
   6 -10  -1   67.47   14.06   0
  -2  -7   1 1250.08   21.74   0
  -1 -10   1  109.12   10.28   0
  -1  -7   0  845.49   19.05   0
   0  -5  -1 2308.79   27.47   0
   0  -4  -1  158.10    6.73   0
   1 -13   1   34.75   11.83   0
   2 -10  -1  274.70   15.56   0
   3 -11  -1  295.78   19.16   0
   3  -7  -2  249.73   12.65   0
   3  -4  -2  504.71   13.77   0
   4  -7  -2 1241.10   27.11   0
   4  -5  -2  513.16   15.30   0
   0 -12   1  467.53   21.16   0
   0  -3  -1 1527.76   17.57   0
   2  -5  -2 1470.84   24.12   0
   2  -4  -2  921.04   17.64   0
   3  -8  -2  224.66   13.04   0
   4  -8  -2    0.74    5.58   0
   4  -4  -2  241.65    9.85   0
   5  -8  -2    9.11    8.66   0
   5  -7  -2   38.84    7.58   0
   5  -6  -2   70.87    7.93   0
   6 -11  -1   12.65   10.95   0
   7  -9  -1  454.92   20.52   0
   1 -12   0  492.34   22.36   0
   2 -11  -1    6.40    8.23   0
   3 -12  -1    6.62   12.25   0
   3  -9  -2   20.95    9.42   0
   3  -3  -2  382.66   10.77   0
   4  -9  -2 1127.45   29.49   0
   5  -9  -2   -0.07    9.54   0
   7 -10  -1    2.96    9.76   0
   0 -11   0  174.63   15.70   0
   0  -8  -1  116.61    9.11   0
   1 -10  -1   52.63    9.16   0
   1  -1  -1    2.34    0.95   0
   2  -8  -2   79.37    8.68   0
   2  -3  -2  257.43    8.73   0
   4 -10  -2    7.85    8.11   0
   4  -1  -1   12.22    2.13   0
   5 -10  -2  101.67   14.99   0
   5  -4  -2 1480.52   24.08   0
   6  -8  -2   -0.05    9.17   0
   6  -7  -2 1135.42   27.73   0
  -1  -9   0  317.83   14.40   0
   0 -13   1    0.20    9.95   0
   1  -5  -2 1329.41   22.48   0
   2 -12  -1  565.45   25.85   0
   4  -3  -2  647.88   14.07   0
   6 -10  -2    1.01   11.50   0
   6  -9  -2  426.22   19.93   0
   6  -6  -2   14.96    6.12   0
   0  -9  -1  199.87   12.51   0
   0  -2  -1   45.42    2.80   0
   1 -13   0    1.69   10.69   0
   1 -11  -1  148.39   13.60   0
   1  -4  -2  271.34    9.57   0
   3 -11  -2    3.04   11.10   0
   4 -11  -2   92.41   13.58   0
   5 -11  -2   65.16   12.92   0
   0 -12   0   13.83    9.20   0
   1  -8  -2  264.96   13.46   0
   2 -10  -2    3.63    7.17   0
   4  -7  -3  185.65   12.62   0
   7  -9  -2   41.85   12.19   0
  -1  -5  -1  267.82    9.63   0
   0 -10  -1  540.71   20.60   0
   1 -12  -1    4.57   12.70   0
   1  -9  -2   26.01    7.06   0
   2 -11  -2   66.35   14.17   0
   3 -12  -2  493.98   26.01   0
   3  -8  -3   11.88    8.13   0
   3  -6  -3   35.20    6.16   0
   3  -2  -2  301.67    8.25   0
   4  -9  -3   -1.43    9.77   0
   4  -8  -3   28.06    7.37   0
   4  -6  -3    0.30    4.60   0
   5  -8  -3   10.55    9.09   0
   5  -7  -3  687.45   22.26   0
   5  -3  -2  104.08    6.39   0
   7 -10  -2   63.05   12.25   0
  -2  -5   0  277.00    9.08   0
  -1  -7  -1  558.57   16.22   0
   1 -10  -2  545.74   22.29   0
   2  -7  -3  360.40   15.73   0
   2  -2  -2 1899.70   19.79   0
   4 -10  -3  286.86   19.57   0
   5 -10  -3   10.56   11.56   0
   5  -9  -3  542.95   22.09   0
   5  -6  -3   24.13    6.31   0
  -1  -8  -1  305.41   14.23   0
  -1  -4  -1  201.21    7.25   0
   0 -11  -1   12.28    8.51   0
   0  -5  -2 1089.95   20.00   0
   2 -12  -2    1.77   12.99   0
   3 -10  -3    5.06    9.94   0
   3  -4  -3  117.37    7.43   0
   6 -10  -3   75.30   14.47   0
   6  -9  -3   19.20    9.15   0
   6  -8  -3   48.96    9.48   0
   6  -7  -3    0.15    8.49   0
  -2  -4   0   95.67    4.62   0
   0  -8  -2  144.01   10.24   0
   0  -4  -2  249.59    9.17   0
   1 -11  -2    5.41   11.11   0
   2  -9  -3  102.35   10.57   0
   3 -11  -3  127.49   16.07   0
   4 -11  -3    0.72   10.42   0
  -1  -9  -1  383.32   16.14   0
   0 -12  -1  614.28   25.98   0
   0  -9  -2  453.38   18.21   0
   1  -7  -3  968.51   23.97   0
   2 -10  -3  381.29   19.15   0
   2  -4  -3  159.17    8.23   0
  -1 -10  -1  214.79   15.41   0
  -1  -3  -1  270.90    7.24   0
   1 -12  -2  510.46   25.43   0
   1  -8  -3   42.86    7.49   0
   1  -2  -2  685.78   11.64   0
   2 -11  -3    5.15   11.63   0
   3  -3  -3  523.79   13.27   0
   4  -8  -4   -2.69    9.11   0
   4  -7  -4 1345.49   30.45   0
   0 -10  -2   96.40   11.21   0
   0  -3  -2  389.07    9.99   0
   1  -9  -3  258.73   14.94   0
   3  -7  -4   92.76    9.31   0
   3  -6  -4    0.20    6.34   0
   4 -10  -4    1.08   11.48   0
   4  -9  -4  390.49   19.32   0
   4  -6  -4   33.00    6.54   0
   4  -3  -3  461.13   12.58   0
   5 -10  -4  324.45   21.00   0
   5  -9  -4    3.02    8.19   0
   5  -8  -4  102.35   11.35   0
   5  -7  -4    7.91    6.86   0
   0 -11  -2    5.82   11.02   0
   1 -10  -3   93.86   11.60   0
   1  -4  -3  689.49   15.82   0
   2  -3  -3 1478.78   21.31   0
   3 -10  -4  593.18   25.84   0
   3  -9  -4    0.44    7.11   0
   5  -6  -4  141.29   10.74   0
   6  -8  -4    4.34   10.31   0
  -1  -6  -2   45.70    6.57   0
   1 -11  -3   41.65   13.58   0
   2  -9  -4  354.78   19.27   0
   2  -8  -4   99.22   10.19   0
   2  -7  -4  862.49   23.50   0
   3 -11  -4    1.99   13.82   0
   3  -1  -2  416.26    8.25   0
   0 -12  -2   18.08   13.08   0
   0  -8  -3  480.89   18.69   0
   0  -7  -3  636.33   19.07   0
   0  -1  -1  544.88    7.04   0
   2 -10  -4    7.55   11.38   0
   5  -5  -4  184.04   10.98   0
   6  -6  -4    4.63    8.18   0
  -2  -7  -1 1158.73   22.25   0
  -2  -6  -1   15.58    4.21   0
  -1  -9  -2   94.08    9.94   0
   0  -9  -3   80.09   10.24   0
   1  -3  -3   96.99    5.94   0
   2 -11  -4   58.91   14.92   0
   3  -4  -4  112.62    7.80   0
   4  -4  -4  419.08   14.00   0
   0 -10  -3  585.48   22.63   0
   1  -9  -4   28.24   10.41   0
   1  -8  -4  102.52   10.12   0
   1  -7  -4  374.42   15.82   0
   1  -6  -4  146.37    9.88   0
   2  -4  -4  111.88    8.22   0
   3  -2  -3 1531.21   19.87   0
   4 -10  -5  287.10   21.08   0
   4  -9  -5    1.43    8.48   0
   4  -8  -5  177.60   13.75   0
   5  -9  -5  354.48   20.11   0
   5  -8  -5    7.69    8.08   0
  -1  -4  -2   55.61    4.53   0
  -1  -2  -1 2664.28   18.82   0
   0 -11  -3    3.88   11.40   0
   0  -4  -3    0.53    3.09   0
   0  -2  -2 3276.86   24.79   0
   2  -2  -3  294.08    8.74   0
   3 -10  -5    6.47   12.07   0
   3  -9  -5  199.06   15.11   0
   3  -7  -5  742.01   23.12   0
   4  -6  -5   20.25    6.33   0
   4  -2  -3 1252.92   18.29   0
   4  -1  -2   60.45    3.46   0
   5  -7  -5  662.76   22.77   0
   6  -9  -5   30.39   11.20   0
   6  -8  -5   29.66   11.76   0
   1 -11  -4   -0.09   12.97   0
   2  -8  -5  513.13   21.54   0
   2  -7  -5  134.80   12.06   0
   3  -6  -5    2.83    5.42   0
   3  -3  -4  752.24   17.04   0
   5  -6  -5   15.39    7.05   0
   6  -7  -5    8.96    9.95   0
   2  -9  -5   21.66    8.93   0
   4  -5  -5  116.97    9.26   0
   4  -3  -4  313.67   11.20   0
  -6   5  -9   13.24   12.92   0
  -5   4  -6  898.57   24.42   0
  -5   6  -7  107.01   10.40   0
  -4   7  -6  638.39   19.82   0
  -4  10  -9   29.00    8.61   0
  -3  -1  -2 1536.78   20.83   0
  -2  -2  -1    1.12    1.28   0
  -2  -1  -1 3073.45   22.68   0
  -2   8  -5   59.13    5.65   0
  -1   6  -3  274.65    7.32   0
  -6   1  -8  448.55   21.49   0
  -6   3  -8  145.60   13.72   0
  -6   4  -8  100.99   14.89   0
  -6   6  -9  423.65   23.50   0
  -5   1  -5  274.14   14.46   0
  -5   5  -6    2.88    7.37   0
  -3  -2  -2    3.21    2.25   0
  -3   4  -3 1214.69   20.56   0
  -2  -3  -1  864.28   11.56   0
  -2   0  -1  258.88    6.99   0
  -2   7  -4 1046.11   18.21   0
  -6   0  -8    8.26    9.70   0
  -6   5  -8   82.46   13.72   0
  -5  -1  -5  180.27   13.14   0
  -5   0  -5  132.67   10.45   0
  -5   2  -5  393.51   15.93   0
  -5   3  -5   44.32    8.42   0
  -5   7  -7   60.20   10.42   0
  -5   9  -9  169.41   14.69   0
  -5  10 -10  262.89   19.61   0
  -3  -3  -2 2427.09   25.67   0
  -3   1  -2  306.07    9.65   0
  -3   6  -4 1513.73   24.27   0
  -6   2  -7   32.23    9.24   0
  -6   6  -8   60.97   13.13   0
  -6   7  -9    8.58   10.61   0
  -5   6  -6  960.71   26.10   0
  -4  -1  -3 1482.69   24.56   0
  -4   0  -3   73.82    6.48   0
  -4   9  -7    6.57    8.29   0
  -4  10  -8    8.40    9.88   0
  -3   9  -6   84.83    8.80   0
  -6   0  -7   25.46    9.14   0
  -6   4  -7  382.73   19.00   0
  -5  -2  -5    2.62    6.05   0
  -5   4  -5  430.68   16.77   0
  -4  -2  -3   32.00    5.27   0
  -4   8  -6  119.64    9.89   0
  -3   2  -2  661.64   14.25   0
  -2   4  -2 1121.28   16.21   0
  -6   5  -7    3.67    7.73   0
  -6   7  -8   22.09   11.80   0
  -5   5  -5   11.51    7.31   0
  -5   8  -7    7.16    7.02   0
  -5   9  -8    0.48    7.71   0
  -5  10  -9   22.93   10.15   0
  -4   7  -5  280.87   12.85   0
  -2   6  -3  780.76   14.62   0
  -6   0  -6   73.38   13.01   0
  -6   1  -6  312.21   16.91   0
  -6   2  -6  147.83   12.79   0
  -6   3  -6  217.11   14.47   0
  -6   6  -7 1190.26   32.64   0
  -5  -1  -4 1597.47   30.09   0
  -5   0  -4  168.44   10.71   0
  -5   1  -4  471.71   16.66   0
  -5   2  -4  556.03   18.07   0
  -5   7  -6    6.67    6.01   0
  -4  -3  -3 1066.52   20.65   0
  -3   7  -4  167.06    9.31   0
  -6  -1  -6  154.75   14.37   0
  -6   4  -6   79.20   10.24   0
  -6   8  -8    0.61   11.19   0
  -5   3  -4    2.01    4.91   0
  -4   6  -4  127.02    9.87   0
  -4  10  -7   63.30   10.35   0
  -3   3  -2   45.65    4.41   0
  -1   5  -2 1057.47   12.79   0
  -6   7  -7   -3.01    7.93   0
  -5  -2  -4   13.77    6.06   0
  -5   4  -4 1024.40   24.87   0
  -5   6  -5  220.08   12.74   0
  -5   9  -7  310.74   16.63   0
  -5  10  -8  474.17   20.71   0
  -5  11  -9  500.54   23.36   0
  -2   2  -1 1071.16   14.46   0
  -6   0  -5   26.59    9.96   0
  -6   1  -5  453.31   19.07   0
  -6   2  -5  372.70   17.45   0
  -6   3  -5  135.57   13.28   0
  -6   6  -6  103.35   13.18   0
  -6   9  -8  163.02   17.26   0
  -5   8  -6  363.36   16.85   0
  -2   8  -4   16.45    3.85   0
  -1   3  -1  721.47    9.32   0
  -7   1  -7  174.75   17.98   0
  -7   2  -7   43.60   12.11   0
  -7   3  -7  304.51   19.63   0
  -7   4  -7   42.45   14.18   0
  -6  -1  -5  487.28   20.40   0
  -6   8  -7  303.38   17.77   0
  -5   5  -4    8.40    5.37   0
  -3  -1  -1   11.08    3.20   0
  -3   4  -2 1788.77   23.97   0
  -3   6  -3  614.45   15.18   0
  -2   5  -2  592.51   12.19   0
  -6   5  -5   17.16    9.39   0
  -6   7  -6  137.84   14.07   0
  -5  -1  -3   57.76    8.85   0
  -5   0  -3  101.99    8.63   0
  -5   1  -3  459.03   15.95   0
  -5   2  -3  764.81   20.43   0
  -5  10  -7   -0.29    9.69   0
  -5  11  -8   38.40   12.03   0
  -4  -2  -2    4.71    3.84   0
  -4   7  -4 1012.76   22.71   0
  -3  -2  -1  955.15   15.59   0
  -3   0  -1 1865.92   22.29   0
  -1   7  -3 1523.00   16.91   0
  -7   2  -6  188.04   17.56   0
  -7   3  -6   71.42   13.53   0
  -6  10  -8   -2.91   12.47   0
  -5   3  -3   25.90    5.90   0
  -5   6  -4  966.34   24.74   0
  -5   9  -6   16.58    7.73   0
  -4  10  -6    4.89    7.73   0
  -3   1  -1  149.32    6.83   0
  -3   8  -4   70.24    6.70   0
  -2   7  -3  595.41   13.28   0
  -7   4  -6  373.61   20.05   0
  -6   0  -4   84.08   11.29   0
  -6   1  -4  432.15   18.08   0
  -6   8  -6    4.67   10.24   0
  -6   9  -7   -2.54    8.07   0
  -5  -2  -3  241.92   11.99   0
  -5   4  -3  738.60   20.93   0
  -5   8  -5   -0.69    7.85   0
  -4  -3  -2    2.87    3.70   0
  -4   9  -5    6.62    7.77   0
  -3  -3  -1    1.22    2.99   0
  -7   0  -6    8.40    9.75   0
  -7   5  -6   -0.38    9.59   0
  -6  -1  -4  202.80   14.28   0
  -6   4  -4  119.07   10.71   0
  -3   2  -1 2842.98   28.47   0
  -3   5  -2  791.82   16.41   0
  -7   2  -5   82.22   13.60   0
  -6   5  -4   73.74   10.54   0
  -6   7  -5    0.28    7.04   0
  -6  10  -7  162.78   16.71   0
  -5   5  -3  344.87   15.17   0
  -5   7  -4    6.95    7.12   0
  -5  11  -7  726.09   25.20   0
  -4   8  -4   69.38    7.69   0
  -1   0   0   18.49    1.53   0
  -7   1  -5  276.81   17.19   0
  -7   3  -5  180.90   14.69   0
  -7   4  -5  146.64   13.79   0
  -7   7  -6    1.32   12.45   0
  -6   9  -6  382.68   20.46   0
  -5  10  -6   85.52   10.50   0
  -7   0  -5   26.26    9.37   0
  -7   5  -5   22.76   10.35   0
  -6   0  -3  108.23   11.40   0
  -6   1  -3  246.74   13.83   0
  -6   2  -3  425.00   17.26   0
  -6   6  -4   76.37   10.81   0
  -6   8  -5  560.65   22.79   0
  -5   2  -2 1007.52   22.82   0
  -5   9  -5  898.69   25.07   0
  -3  -4  -1   30.31    3.35   0
  -3   3  -1  424.90   11.41   0
  -2   6  -2  390.57   10.24   0
  -7   6  -5    5.26    9.51   0
  -7   8  -6  657.26   26.54   0
  -6  -1  -3  600.06   20.77   0
  -6   3  -3  148.92   11.22   0
  -5   3  -2    5.75    4.72   0
  -5   6  -3   94.30    8.77   0
  -5   8  -4  339.73   16.45   0
  -4   1  -1   55.60    5.57   0
  -4   5  -2  249.56   10.99   0
  -4  10  -5   36.76    7.15   0
  -3   9  -4   81.28    7.16   0
  -2  -2   0 4259.41   24.67   0
  -2  -1   0    9.59    1.70   0
  -2   4  -1  377.75    9.35   0
  -1   6  -2  218.05    6.22   0
  -7   1  -4  237.37   17.22   0
  -7   2  -4  167.22   13.98   0
  -7   3  -4   31.58    9.34   0
  -6   4  -3 1028.94   26.56   0
  -6  10  -6   19.59   11.45   0
  -6  11  -7    7.43    9.66   0
  -4   2  -1  774.35   17.44   0
  -3   6  -2  320.56   10.88   0
  -2   0   0 3663.30   24.60   0
  -1   4  -1  749.13    9.89   0
  -7   0  -4   40.65    9.65   0
  -7   4  -4  978.19   29.19   0
  -7   5  -4    6.73   10.23   0
  -7   7  -5   82.85   12.01   0
  -6   5  -3   32.31    7.34   0
  -6   9  -5    8.62   10.41   0
  -5  11  -6   30.09    8.67   0
  -3   4  -1  849.14   16.50   0
  -3   8  -3   13.40    5.31   0
  -2   8  -3    9.52    3.27   0
  -5   5  -2   84.73    9.31   0
  -5  10  -5    2.08    6.76   0
  -4  -3  -1 1515.14   22.72   0
  -2   1   0   23.12    2.84   0
  -1   1   0    3.92    1.22   0
  -7   6  -4  649.39   24.58   0
  -7   8  -5    1.25    9.64   0
  -6   0  -2  669.79   21.34   0
  -6   2  -2  280.76   14.11   0
  -6   6  -3 1014.83   26.90   0
  -6   8  -4    1.71    6.96   0
  -5   9  -4    6.19    6.57   0
  -4   8  -3  425.62   15.06   0
  -3  -1   0  362.59    9.74   0
  -7   1  -3  292.50   16.61   0
  -7   2  -3  112.36   11.87   0
  -7   3  -3   98.25   11.40   0
  -7   4  -3  156.35   14.57   0
  -7   7  -4    3.69   10.88   0
  -6  -1  -2  384.18   16.82   0
  -6   3  -2  261.67   13.83   0
  -6  10  -5  106.86   13.77   0
  -6  11  -6  298.41   18.07   0
  -4   4  -1 1246.74   22.68   0
  -3   0   0  250.57    8.21   0
  -8   3  -4  129.24   17.22   0
  -7   0  -3   95.61   11.32   0
  -7   5  -3    3.33    9.39   0
  -6   4  -2  226.00   13.16   0
  -6   7  -3    0.21    6.23   0
  -5   6  -2  500.69   17.20   0
  -5   8  -3    3.94    5.49   0
  -4  10  -4   -0.15    6.89   0
  -3  -2   0   20.27    3.02   0
  -3   5  -1  647.97   14.89   0
  -3   7  -2  177.28    8.50   0
  -2   5  -1  751.11   13.33   0
  -8   1  -4  375.39   22.42   0
  -8   2  -4   70.09   13.10   0
  -7   8  -4  331.93   20.16   0
  -6   5  -2  150.82   11.30   0
  -3   2   0  682.59   14.10   0
  -2   2   0 2000.70   19.50   0
  -2   7  -2 1288.98   18.33   0
  -7   6  -3    6.11    7.80   0
  -5  10  -4    9.48    6.90   0
  -4   0   0 1732.46   24.81   0
  -4   1   0   35.00    5.46   0
  -4   5  -1  213.30   10.12   0
  -4   9  -3   28.80    7.40   0
  -3  -3   0 2593.23   23.90   0
  -3   9  -3 1240.21   22.58   0
  -2  -4   0   94.97    3.52   0
  -7   1  -2  229.43   16.08   0
  -7   2  -2  705.08   23.96   0
  -7   3  -2    5.59    9.45   0
  -6   1  -1   67.57    9.45   0
  -6   2  -1  299.99   14.98   0
  -6   6  -2   74.19    9.06   0
  -6   8  -3  168.39   12.76   0
  -6  11  -5   12.94    9.32   0
  -5   7  -2   76.94    8.15   0
  -4   2   0 1578.28   24.59   0
  -8   2  -3  285.77   18.31   0
  -8   3  -3   10.75   10.53   0
  -8   4  -3  468.54   24.27   0
  -7   0  -2  120.92   11.82   0
  -7   4  -2  494.52   20.55   0
  -7   7  -3  315.74   17.98   0
  -7   9  -4    7.83    9.89   0
  -6   0  -1  655.94   20.19   0
  -6   3  -1   21.30    6.38   0
  -6  10  -4   14.28    8.40   0
  -5   9  -3 1059.56   25.91   0
  -3   3   0  258.75    8.95   0
  -1   2   0 1374.89   12.01   0
  -8   1  -3  130.67   14.37   0
  -8   5  -3    5.01   10.32   0
  -7   5  -2   -0.59    6.89   0
  -6  -1  -1  816.37   22.14   0
  -6   4  -1 1326.64   29.15   0
  -6   7  -2  785.52   24.35   0
  -4   3   0    1.31    3.52   0
  -3   6  -1  228.84    9.19   0
  -7   6  -2  965.75   29.14   0
  -7   8  -3   -1.06    8.06   0
  -7  10  -4   40.75   13.66   0
  -6  -2  -1    8.70    7.65   0
  -6   9  -3   -1.84    7.27   0
  -5   6  -1   51.85    8.44   0
  -5   8  -2  195.89   11.82   0
  -3   8  -2  146.88    8.14   0
  -1   7  -2 1321.94   14.58   0
  -6   5  -1   36.72    7.31   0
  -4   4   0  783.38   18.26   0
  -3   4   0 1279.70   20.03   0
  -2   6  -1  374.98    9.88   0
  -8   1  -2  279.95   19.13   0
  -8   3  -2  117.13   14.06   0
  -8   4  -2   56.24   11.96   0
  -7   0  -1  174.66   14.25   0
  -7   2  -1  389.14   18.06   0
  -7   3  -1   30.52    8.35   0
  -7   4  -1   53.67   10.78   0
  -7   7  -2    0.78    7.72   0
  -6   6  -1  689.82   22.45   0
  -6   8  -2   -1.10    6.45   0
  -6  11  -4  483.35   20.59   0
  -5  -2   0   62.20    7.66   0
  -5  10  -3    1.69    6.26   0
  -8   0  -2   44.91   13.01   0
  -8   5  -2   21.88   10.77   0
  -6   1   0  281.38   13.59   0
  -6   2   0  547.39   19.14   0
  -6  10  -3   45.17    9.46   0
  -5   7  -1  840.62   22.61   0
  -2   8  -2    1.42    2.59   0
  -8   6  -2    2.94   10.33   0
  -7  -1  -1  430.05   18.36   0
  -7   5  -1    1.65    6.84   0
  -6   0   0  730.77   20.96   0
  -6   3   0    7.17    5.55   0
  -5   9  -2   10.27    6.36   0
  -4   5   0  981.58   20.47   0
  -4   9  -2  877.97   20.99   0
  -3   7  -1 1252.67   20.96   0
  -2   4   0 3105.78   25.88   0
  -7   6  -1    7.55    7.29   0
  -7  10  -3   -0.92    8.66   0
  -6  -1   0  191.23   11.59   0
  -6   4   0  214.87   12.62   0
  -6   7  -1   -1.52    5.61   0
  -6   9  -2  450.72   19.18   0
  -5  -3   0 1153.84   22.02   0
  -5   5   0   46.05    6.66   0
  -4   0   1  664.96   15.71   0
  -3  -1   1  105.15    5.65   0
  -3   0   1 5487.25   37.43   0
  -3   5   0  764.60   15.77   0
  -8   1  -1  131.53   15.60   0
  -8   3  -1   -2.19    8.30   0
  -8   4  -1  961.51   30.24   0
  -7   2   0  962.28   27.46   0
  -6  -2   0  105.52   10.68   0
  -4   1   1   14.52    3.94   0
  -4   2   1 1503.21   24.07   0
  -3   1   1   59.70    4.49   0
  -3   9  -2   49.39    5.67   0
  -1   3   0 4144.29   21.99   0
  -8   0  -1   43.98   12.75   0
  -8   5  -1   12.21    9.21   0
  -7   0   0  233.74   15.37   0
  -7   1   0   99.91   10.87   0
  -7   3   0   12.24    7.10   0
  -7   4   0  740.88   24.89   0
  -7   7  -1  568.14   22.53   0
  -7   9  -2   29.68   10.33   0
  -6   8  -1  115.49   12.74   0
  -6  11  -3   54.03    9.85   0
  -5   6   0  725.81   20.13   0
  -5   8  -1   22.81    6.58   0
  -3  -2   1  659.34   12.33   0
  -3   2   1 1148.93   18.13   0
  -8   6  -1  218.35   17.29   0
  -7   5   0   38.43   10.36   0
  -6   6   0   43.63    7.66   0
  -6  10  -2    3.96    9.63   0
  -5  10  -2    5.06    6.41   0
  -2  -1   1   45.76    2.92   0
  -2   0   1  123.68    4.75   0
  -7  -1   0  526.58   19.82   0
  -7   8  -1    1.36    7.86   0
  -7  10  -2    3.10   11.19   0
  -6   1   1  192.67   11.55   0
  -6   2   1 1011.74   25.19   0
  -3   3   1  436.67   11.80   0
  -3   6   0  598.02   14.59   0
  -3   8  -1    6.60    4.81   0
  -2   5   0 3349.97   27.73   0
  -8   1   0  339.37   19.83   0
  -8   2   0   83.90   12.42   0
  -8   3   0   35.78    9.96   0
  -8   4   0  129.82   15.89   0
  -7   6   0  502.59   20.84   0
  -6   3   1   29.60    6.61   0
  -6   7   0  561.55   20.80   0
  -6   9  -1   -1.07    9.02   0
  -5   7   0   95.47    8.63   0
  -4   4   1  425.77   13.50   0
  -3  -3   1    0.78    2.64   0
  -2  -2   1    1.46    1.16   0
  -1   6  -1   73.10    3.70   0
  -8   0   0   44.14   12.08   0
  -8   5   0  157.89   14.59   0
  -7   9  -1  602.71   25.00   0
  -6  -1   1  289.47   13.65   0
  -2   2   1  723.40   12.11   0
  -8   6   0    3.62    9.07   0
  -7   0   1  218.82   14.98   0
  -7   1   1   60.13    9.35   0
  -7   2   1  348.04   16.96   0
  -7   3   1    2.05    6.50   0
  -7   7   0    0.03    7.51   0
  -7  11  -2   64.95   13.79   0
  -6  -2   1   39.23    8.20   0
  -6  11  -2  543.10   21.12   0
  -5  -3   1   44.06    7.00   0
  -5   5   1  757.08   20.25   0
  -4   9  -1   47.81    6.66   0
  -3   4   1  338.53   10.78   0
  -6   8   0   15.21    7.28   0
  -5   8   0    9.87    7.84   0
  -4   5   1  156.61    8.87   0
  -8   2   1  575.53   24.32   0
  -8   3   1   14.99   11.31   0
  -8   7   0  150.96   15.61   0
  -7   5   1  241.72   15.01   0
  -7   8   0   93.25   11.62   0
  -7  10  -1    0.88   11.00   0
  -6   6   1  425.00   17.41   0
  -6  10  -1   12.80    7.81   0
  -5   6   1    9.52    5.10   0
  -5  10  -1    5.09    7.95   0
  -3   7   0  422.28   12.72   0
  -1   4   0  142.35    4.38   0
  -8   1   1   64.96   10.99   0
  -8   4   1  667.86   25.74   0
  -8   5   1    2.14   11.19   0
  -7   6   1    4.49    7.36   0
  -6   1   2  124.33   10.60   0
  -6   2   2  546.94   19.32   0
  -5   2   2  925.09   21.43   0
  -4   1   2   62.55    5.76   0
  -4   2   2 2682.26   32.28   0
  -2   6   0    2.01    2.60   0
  -8   0   1  175.70   14.21   0
  -7   9   0   30.87   12.42   0
  -6   0   2  745.27   21.01   0
  -6   3   2   62.54    7.99   0
  -6   7   1    0.55    7.81   0
  -6   9   0  703.08   23.08   0
  -3   5   1  402.93   11.75   0
  -2   8  -1    4.56    3.64   0
  -8   6   1  447.97   22.34   0
  -7   1   2    5.76    6.85   0
  -7   2   2  678.66   22.80   0
  -7   3   2    1.13    6.52   0
  -7   7   1  632.35   23.53   0
  -7  11  -1  174.60   16.78   0
  -6  -1   2   45.29    7.28   0
  -6   4   2  143.38   10.74   0
  -5   7   1  810.83   21.60   0
  -5   9   0    6.57    6.12   0
  -3   0   2  813.02   14.79   0
  -3   1   2  407.29   11.07   0
  -7   0   2  339.47   16.45   0
  -7   4   2  948.56   27.16   0
  -4   4   2  251.96   11.24   0
  -3  -1   2  932.77   15.36   0
  -3   2   2  316.03   10.11   0
  -8   1   2   82.16   13.42   0
  -8   2   2   76.07   12.03   0
  -8   3   2    7.39    8.56   0
  -8   4   2   77.91   14.36   0
  -7  -1   2  335.57   16.17   0
  -7   5   2   27.72    8.12   0
  -7   8   1   -2.15    7.61   0
  -7  10   0    1.75   10.84   0
  -6  -2   2  333.51   14.14   0
  -6   8   1   18.01    7.55   0
  -6  10   0   -1.27    9.24   0
  -5   5   2  226.21   11.78   0
  -3   8   0  122.17    7.98   0
  -8   0   2  198.18   16.32   0
  -8   5   2  100.56   13.35   0
  -7   6   2  211.73   15.91   0
  -6   6   2   19.86    6.63   0
  -5  -3   2  980.91   20.06   0
  -5   8   1    9.63    5.99   0
  -3  -2   2   13.71    2.49   0
  -3   3   2  373.98   10.96   0
  -3   6   1  306.25   10.56   0
  -8   6   2    5.82   12.77   0
  -6   1   3   -1.10    6.94   0
  -6   2   3  698.32   21.67   0
  -5   6   2   72.27    7.81   0
  -5  10   0   49.26    8.07   0
  -1   0   1  834.56    8.66   0
  -7   1   3    8.08    9.63   0
  -7   2   3  264.38   15.20   0
  -7   3   3  116.91   13.00   0
  -7   7   2   -0.82    7.69   0
  -6   0   3  775.88   21.48   0
  -6   3   3   12.09    5.89   0
  -6   7   2 1067.00   27.38   0
  -6   9   1    4.00    7.17   0
  -5   1   3    0.78    4.20   0
  -5   2   3  570.11   17.22   0
  -2  -4   1    0.65    1.25   0
  -1  -1   1   -0.09    0.61   0
  -1   1   1    2.11    0.99   0
  -1   5   0  676.54    9.74   0
  -1   7  -1 1102.28   12.55   0
  -7   0   3  482.83   19.24   0
  -7   4   3   47.53    8.91   0
  -6  -1   3  197.52   11.69   0
  -4   8   1   90.55    7.87   0
  -3  -3   2 2289.34   22.30   0
  -3   4   2  501.64   13.00   0
  -2   5   1 1994.52   21.83   0
  -8   1   3   37.23    9.95   0
  -8   2   3  727.42   25.74   0
  -8   3   3   19.49    9.13   0
  -7  -1   3  292.27   16.30   0
  -7   5   3  266.33   15.82   0
  -7   8   2   62.56   10.55   0
  -7  10   1    7.65   11.57   0
  -6   5   3   74.71    8.90   0
  -5   4   3  328.42   13.81   0
  -5   7   2   39.38    6.77   0
  -5   9   1  749.69   21.52   0
  -3   7   1 2587.19   30.11   0
  -2   0   2 3049.27   23.71   0
  -8   0   3  384.95   19.43   0
  -8   5   3   -1.70    9.75   0
  -7   6   3    0.31   10.75   0
  -6  -2   3  142.82   10.11   0
  -6   8   2    1.41    7.00   0
  -5   5   3 1306.14   27.23   0
  -2  -1   2    0.81    1.92   0
  -2   1   2   14.86    2.33   0
  -1   2   1 9678.29   33.76   0
  -8  -1   3  243.15   17.45   0
  -7   9   2   39.60   12.63   0
  -6   6   3  344.71   16.20   0
  -3   5   2  719.25   15.82   0
  -2   2   2 1917.77   20.28   0
  -6   1   4    9.96    7.62   0
  -6   2   4  545.20   19.67   0
  -5   8   2    9.00    6.19   0
  -4   9   1   15.26    6.67   0
  -8   2   4  122.43   14.71   0
  -8   3   4  114.48   15.38   0
  -7   0   4  625.23   22.53   0
  -7   1   4   -0.11    6.86   0
  -7   3   4   49.23    9.17   0
  -7   4   4  510.37   21.69   0
  -6   0   4  797.51   21.99   0
  -6   3   4  112.93    9.92   0
  -6   7   3    2.80    6.53   0
  -6   9   2  421.90   18.52   0
  -5   1   4   13.38    6.15   0
  -3   0   3 3308.03   30.61   0
  -3   1   3   30.87    3.77   0
  -2  -2   2 7310.87   33.36   0
  -2   3   2  252.56    7.98   0
  -2   6   1   18.02    3.35   0
  -8   0   4  151.28   15.58   0
  -8   1   4   73.00   11.96   0
  -8   4   4   17.83   10.42   0
  -7  -1   4  327.56   17.06   0
  -7   5   4    7.31    9.94   0
  -7   8   3    4.30   11.21   0
  -7  10   2   79.08   14.04   0
  -6  -1   4   45.45    7.45   0
  -6   4   4   40.18    7.47   0
  -5   0   4  590.05   17.22   0
  -5   2   4  622.24   18.25   0
  -3  -4   2    4.69    2.05   0
  -3  -1   3    2.82    2.48   0
  -3   6   2  341.70   11.67   0
  -3   8   1    6.89    3.93   0
  -1   3   1 1317.89   13.22   0
  -7   6   4  103.70   13.59   0
  -6   5   4  682.86   21.96   0
  -6   8   3   48.06   10.69   0
  -5  -1   4  282.44   12.08   0
  -5   9   2    2.25    7.65   0
  -3   3   3  511.88   13.24   0
  -8  -1   4  116.05   12.67   0
  -7  -2   4   65.13   10.68   0
  -6  -2   4  653.01   19.43   0
  -6  10   2    1.79    7.20   0
  -4   6   3    2.60    5.75   0
  -4   8   2   -1.36    4.67   0
  -3  -2   3 1636.70   20.28   0
  -2   4   2  906.49   15.01   0
  -7   2   5  131.97   13.53   0
  -7   7   4   -0.35   10.24   0
  -6   6   4    5.18    6.58   0
  -5   5   4  201.88   11.69   0
  -3   4   3  134.86    7.40   0
  -8   1   5    7.37   11.88   0
  -7   0   5  467.68   20.25   0
  -7   1   5    3.26    7.14   0
  -7   3   5  163.18   13.22   0
  -7   4   5   58.73   12.47   0
  -6   1   5   19.05    7.68   0
  -6   2   5 1036.65   26.03   0
  -6   3   5   43.03    8.95   0
  -6   9   3   19.83   10.13   0
  -5   8   3    6.02    6.28   0
  -4  -4   3    1.02    4.02   0
  -3   7   2  248.44   10.55   0
  -2  -3   2   17.03    2.09   0
  -7  -1   5  118.76   12.68   0
  -7   5   5  493.05   22.25   0
  -7   8   4    6.07   11.66   0
  -6   0   5  401.69   16.31   0
  -6   4   5  215.71   14.41   0
  -6   7   4  737.10   23.60   0
  -5   6   4  146.60   10.42   0
  -4  -2   4 1584.56   23.98   0
  -4   4   4  426.17   14.38   0
  -4   7   3  163.04   10.88   0
  -3  -3   3    7.28    3.02   0
  -2   7   1  312.95    9.23   0
  -1   4   1  277.25    6.49   0
  -8  -1   5   70.81   13.44   0
  -6  -1   5   47.49    7.74   0
  -5   1   5   40.71    6.37   0
  -5   2   5  351.34   14.39   0
  -4   9   2 1171.26   23.98   0
  -2   5   2 1412.57   18.99   0
  -7  -2   5  241.25   15.23   0
  -6  -2   5  231.81   13.46   0
  -6   5   5   63.05    9.04   0
  -6   8   4    6.54    7.50   0
  -6  10   3   70.76   12.17   0
  -5  -1   5   39.74    7.27   0
  -5   3   5  566.47   18.16   0
  -5   7   4   12.57    7.87   0
  -5   9   3  543.34   19.72   0
  -4   5   4  835.94   20.09   0
  -7   7   5  570.84   24.57   0
  -5   4   5   55.32    7.43   0
  -4  -3   4    3.76    4.33   0
  -3   1   4   15.11    3.61   0
  -3   2   4  927.25   18.09   0
  -2   0   3  444.61    9.78   0
  -2   1   3  818.66   13.64   0
  -7   1   6    0.63    7.19   0
  -7   3   6   40.97    9.41   0
  -7   4   6  365.64   20.45   0
  -5  -2   5 1083.39   22.74   0
  -5   5   5  802.65   22.65   0
  -4   6   4   31.62    7.09   0
  -4   8   3   32.36    6.24   0
  -3  -1   4    0.98    3.43   0
  -3   6   3   34.44    4.80   0
  -3   8   2  229.03    9.88   0
  -7  -1   6   42.29   10.68   0
  -7   5   6    9.70   10.69   0
  -6  -3   5  698.37   19.87   0
  -6   0   6  488.31   18.95   0
  -6   1   6   39.73    7.63   0
  -6   2   6  427.06   17.58   0
  -6   3   6  252.49   14.21   0
  -6   7   5    0.20    7.07   0
  -6   9   4  489.97   20.12   0
  -5   8   4   99.58   11.09   0
  -2  -1   3  395.79    8.88   0
  -2   3   3 1498.83   19.67   0
  -2   6   2    4.37    2.99   0
  -7   6   6   12.51   11.82   0
  -6  -1   6   20.08    8.39   0
  -6   4   6   17.52    7.07   0
  -5   6   5   11.18    6.23   0
  -3  -2   4    6.17    3.40   0
  -3   4   4  117.85    8.01   0
  -7  -2   6  225.27   15.20   0
  -6   5   6  825.45   25.10   0
  -6   8   5   38.58   11.45   0
  -5   0   6  517.71   17.50   0
  -5   1   6   26.18    6.03   0
  -5   2   6  522.62   17.70   0
  -4  -4   4  592.73   14.21   0
  -4   4   5  349.94   13.55   0
  -7   2   7  101.51   13.39   0
  -6   6   6    1.94    9.24   0
  -5  -1   6   58.27    7.85   0
  -5   3   6  372.47   15.37   0
  -5   7   5  666.56   21.81   0
  -5   9   4   -0.05    8.06   0
  -4  -2   5  335.74   11.70   0
  -2  -2   3    8.86    1.86   0
  -2   4   3  156.37    6.85   0
  -1   0   2   10.71    1.80   0
  -1   1   2  797.81   10.29   0
  -7   0   7  339.13   18.62   0
  -7   1   7   16.59    9.00   0
  -7   3   7  351.71   18.92   0
  -7   4   7   15.12   11.99   0
  -5   4   6  149.27   10.67   0
  -4   5   5  116.65    8.65   0
  -1   2   2  658.21    9.84   0
  -7  -1   7   14.38   10.09   0
  -6  -3   6   55.97    9.24   0
  -6   0   7  552.35   20.45   0
  -6   1   7  152.81   11.85   0
  -6   2   7  274.91   14.98   0
  -6   3   7   28.43    9.43   0
  -6   7   6  518.99   21.87   0
  -6   9   5   31.62   11.34   0
  -5   5   6  162.86   11.38   0
  -4  -3   5 1410.62   22.94   0
  -4   8   4    0.53    6.57   0
  -3  -3   4  615.69   12.67   0
  -2   7   2 1054.46   17.26   0
  -6  -1   7   11.89    8.60   0
  -6   4   7  229.83   14.52   0
  -5   8   5    2.35    6.50   0
  -4   0   6 1428.56   25.57   0
  -4   1   6  173.71    9.72   0
  -4   6   5   20.70    5.61   0
  -3   0   5 2232.83   27.51   0
  -2   5   3  571.16   12.82   0
  -1  -1   2  229.80    5.01   0
  -1   3   2 1656.06   16.20   0
  -7  -2   7  449.58   19.03   0
  -6   5   7   54.79    9.59   0
  -5   6   6    0.48    5.98   0
  -2  -3   3  579.97    9.75   0
  -1   6   1    0.17    2.04   0
  -7   1   8   37.32   11.48   0
  -7   2   8  422.68   20.52   0
  -6  -2   7  219.43   13.00   0
  -6   8   6    0.58    8.33   0
  -5   2   7  319.13   14.58   0
  -5   3   7  670.65   21.39   0
  -4   4   6   49.77    7.66   0
  -2   0   4 3130.12   27.50   0
  -2   1   4    6.44    2.34   0
  -2   2   4 1610.51   20.90   0
  -7   0   8  423.14   20.03   0
  -6   6   7    3.63    7.46   0
  -5  -1   7   19.49    5.61   0
  -5   4   7   40.21    8.84   0
  -5   7   6    6.88    6.92   0
  -5   9   5  360.26   17.29   0
  -4  -4   5    5.77    4.57   0
  -4   7   5  111.05    9.18   0
  -2   3   4 1063.34   17.63   0
  -2   6   3   20.27    4.33   0
  -1   4   2  253.55    6.81   0
  -7  -1   8   22.63    8.65   0
  -6  -3   7  332.17   15.88   0
  -6   0   8  592.74   21.82   0
  -6   1   8  250.24   14.80   0
  -6   3   8  113.37   12.97   0
  -6   7   7    4.09   10.83   0
  -6   9   6  196.06   16.38   0
  -5  -4   6   33.72    6.98   0
  -5   5   7  981.51   26.33   0
  -4   5   6  374.15   14.66   0
  -3  -4   4    2.15    2.38   0
  -2  -1   4    2.87    1.91   0
  -6   4   8   10.95    8.74   0
   0 -11   1   31.55    9.67   0
   0  -9  -2  456.54   18.72   0
   0  -1  -3  609.51   10.29   0
   1  -5  -7  488.72   17.42   0
   2  -6  -9  285.25   17.94   0
   0 -11   0  175.44   14.52   0
   0 -10  -1  559.25   20.52   0
   0  -8  -3  483.77   18.13   0
   0  -6  -4    8.22    4.97   0
   1 -10  -5   32.84   13.15   0
   1  -1  -7  219.85    8.96   0
   0 -12   2   10.20    7.05   0
   0 -10  -2   90.13   12.53   0
   0  -9  -3   75.17   11.07   0
   1  -9  -6    9.01    8.80   0
   1  -7  -7  221.42   14.51   0
   2  -7  -9    7.23    8.83   0
   0 -12   1  456.15   19.84   0
   0 -11  -1    9.69    8.31   0
   0  -8  -4  306.07   15.56   0
   0  -6  -5   37.83    8.48   0
   1  -8  -7  120.59   14.57   0
   1  -5  -8  326.43   16.74   0
   1  -4  -8    3.83    5.32   0
   2  -4 -10    0.35    8.65   0
  -1  -6   2   19.56    3.77   0
   0 -12   0   16.78    9.69   0
   0 -10  -3  628.05   24.80   0
   0  -1  -4   -0.16    1.68   0
   1  -6  -8  157.39   12.77   0
   2  -6 -10  130.20   15.22   0
  -1  -7   1  304.86   11.43   0
  -1  -5   0 2288.25   26.99   0
  -1  -5   1 1005.36   16.48   0
  -1  -5   2 2364.19   23.05   0
   0 -12  -1  595.77   25.55   0
   0 -11  -2    1.01    8.51   0
   0  -9  -4  103.92   11.57   0
   0  -2  -5    2.53    2.56   0
   0   0  -2 6538.82   22.65   0
   1  -7  -8   95.26   11.76   0
   1   0  -7 1170.37   17.26   0
  -1  -8   0  282.70   13.43   0
  -1  -8   3   33.20    5.04   0
  -1  -6  -1    9.25    5.41   0
  -1  -5  -1  279.83   11.00   0
   0 -13   1    2.15    8.86   0
   0 -11  -3   -3.29   12.14   0
   0 -10  -4   96.18   15.04   0
   0  -8  -5  379.93   18.14   0
   0  -6  -6  231.98   13.44   0
   0  -5  -6  452.16   16.73   0
   0  -4  -6   61.08    6.99   0
   1   1  -6   45.44    2.99   0
  -1  -9   2  384.81   14.59   0
  -1  -8   4    6.56    4.32   0
  -1  -5   3  178.80    6.04   0
  -1  -4  -1  193.34    8.29   0
  -1  -4   0  208.17    7.54   0
  -1  -4   1 4018.84   29.10   0
   0  -9  -5   31.66   10.57   0
   0  -7  -6  283.42   15.70   0
   1  -6  -9  132.73   14.49   0
   1  -5  -9  120.68   11.65   0
   1  -4  -9  166.59   12.02   0
  -1 -10   2  156.58   12.41   0
  -1  -9   0  332.77   15.24   0
  -1  -8  -1  294.29   13.86   0
  -1  -7  -2  515.39   17.45   0
  -1  -6   4  101.55    5.01   0
   0  -8  -6  154.60   13.70   0
   0  -1  -5 2473.93   25.56   0
   0   0  -3   25.56    2.01   0
   1  -7  -9   79.72   14.99   0
   2  -5 -11  176.82   14.63   0
  -1 -10   0  495.53   20.88   0
  -1 -10   1  117.78   10.60   0
  -1  -9  -1  368.56   16.70   0
  -1  -8  -2  384.44   16.49   0
  -1  -6  -3  103.05    8.69   0
  -1  -4  -2   47.22    5.07   0
   0  -9  -6   15.63   13.41   0
   0  -6  -7  308.26   16.21   0
   0  -5  -7  746.59   22.35   0
   0  -4  -7   25.64    6.10   0
   0  -3  -7 1360.32   26.44   0
  -1 -11   1  131.88   13.47   0
  -1 -10  -1  184.16   15.72   0
  -1  -9  -2  113.78   11.26   0
  -1  -8  -3  501.19   20.45   0
  -1  -7  -3  459.38   17.49   0
  -1  -3  -1  272.73    8.40   0
  -1  -3   0 2304.90   21.59   0
   0  -7  -7   93.34   11.53   0
   1  -5 -10   53.08   12.24   0
   1   0  -8   14.58    3.72   0
  -1 -11   0    4.50    8.08   0
  -1 -10  -2  341.91   19.73   0
  -1  -9  -3   26.08   10.67   0
  -1  -7  -4  255.42   15.42   0
  -1  -6  -4  228.46   12.68   0
  -1  -3  -2 3484.68   31.95   0
  -1  -3   1   40.68    3.08   0
   0  -8  -7  190.48   15.67   0
   0  -1  -6    8.14    3.18   0
   0   0  -4 3875.59   25.36   0
   1  -6 -10  123.82   13.54   0
   1  -4 -10  131.71   11.82   0
   1   1  -7    2.49    2.54   0
  -1 -11  -1   14.29    9.96   0
  -1  -3  -3  187.48    8.50   0
   0  -6  -8  166.65   13.85   0
   0  -4  -8   69.26    8.61   0
   1  -2 -10   14.86    7.63   0
  -1 -12   0  380.63   20.47   0
  -1 -11  -2    5.29    9.48   0
  -1 -10  -3   85.06   12.09   0
  -1  -9  -4   13.75    8.91   0
  -1  -7  -5  179.59   14.18   0
  -1  -6  -5  124.84   10.63   0
   0  -3  -8  140.04    9.95   0
   0   0  -5   40.01    3.70   0
  -1 -12  -1   40.24   12.26   0
  -1 -10  -4  225.43   19.59   0
   1  -5 -11   62.49   11.77   0
   1  -4 -11  115.96   14.39   0
   1   0  -9  196.66    9.64   0
  -1  -9  -5   20.75   10.89   0
  -1  -7  -6  162.06   14.82   0
  -1  -6  -6   68.67    9.29   0
  -1  -5  -6  576.43   19.97   0
  -1  -2  -3  478.22   11.89   0
  -1  -2  -2   27.78    3.40   0
  -1  -2  -1 2567.51   22.48   0
   0  -6  -9  180.69   14.97   0
   0  -4  -9   17.44    7.74   0
   1  -3 -11  261.02   15.02   0
  -1  -4  -6    7.22    5.40   0
  -1  -2  -4    1.63    3.96   0
   0   0  -6 1741.07   21.29   0
  -1  -7  -7    7.65   12.41   0
  -1  -2   0   35.04    2.62   0
   0  -5 -10   95.12   14.32   0
   0  -2  -9    6.18    7.10   0
   0  -1  -8   39.24    5.43   0
  -2  -9   0  125.21   12.67   0
  -2  -8  -1  205.30   14.10   0
  -2  -8   1   72.16    9.26   0
  -2  -7  -1 1150.03   26.43   0
  -2  -7   0  562.24   18.03   0
  -1  -4  -7  102.80    9.72   0
   0  -4 -10  122.02   12.27   0
  -2 -10   0  200.32   16.47   0
  -2  -9  -2  212.29   17.12   0
  -2  -9  -1  133.22   12.36   0
  -2  -9   1  258.34   13.97   0
  -2  -9   2  416.58   16.79   0
  -2  -7  -3  331.28   17.02   0
  -2  -7  -2  126.17   10.45   0
  -2  -6  -2  564.57   18.33   0
  -1  -7  -8    5.36   13.29   0
  -1  -6  -8  145.56   16.33   0
  -1  -5  -8  574.45   23.23   0
  -1  -3  -7  136.21   10.87   0
   0  -3 -10   59.47    9.34   0
   0   0  -7   13.78    3.59   0
  -2 -11   0   22.69   12.37   0
  -2 -10  -2  292.89   20.01   0
  -2 -10  -1  418.31   20.28   0
  -2  -9  -3  158.88   16.61   0
  -2  -8  -3   73.56   10.51   0
  -2  -7  -4   73.12   11.60   0
  -2  -6  -3  106.23    9.64   0
  -2  -6   1    2.45    3.91   0
  -2  -5  -3 1092.96   25.12   0
  -2  -5  -1 1862.08   28.69   0
  -1  -4  -8   21.52    9.08   0
   0  -5 -11  119.47   16.54   0
  -2 -11  -1   -1.48    9.98   0
  -2 -10  -3  591.22   27.39   0
  -2  -8  -4  202.32   15.38   0
  -2  -8   3   13.82    5.94   0
  -2  -6  -4  773.29   23.52   0
  -2  -5  -4  293.84   15.17   0
  -1  -3  -8 1120.03   27.40   0
  -1  -2  -7   26.24    6.87   0
  -1  -1  -4 1802.66   22.73   0
  -1  -1  -3    3.11    2.04   0
   0  -4 -11   63.14   11.63   0
   0  -2 -10   81.29    9.30   0
  -2  -8  -5  277.63   18.81   0
  -2  -7  -5  291.87   17.34   0
  -2  -7   3 1518.42   23.69   0
  -2  -6  -5  106.83   10.90   0
  -2  -5  -5  787.72   24.06   0
  -2  -4  -1    7.44    4.67   0
  -1  -6  -9  321.35   20.09   0
  -1  -5  -9  223.33   16.00   0
  -1  -4  -9   61.92   12.02   0
  -1  -2   1 2398.95   16.40   0
  -1  -1  -5    4.50    2.83   0
  -1  -1  -2 1657.15   18.02   0
  -2  -7  -6  104.40   14.91   0
  -2  -6  -6  386.04   20.11   0
  -1  -2  -8    3.79    6.50   0
   0  -1 -10   62.90    9.08   0
  -2  -5  -6  119.95   11.22   0
  -2  -4  -5    9.12    5.60   0
  -2  -4   0   99.45    6.41   0
  -1  -5 -10  154.89   17.61   0
  -1  -3  -9   65.68    9.54   0
   0  -2 -11    5.08    7.09   0
   0   0  -9   14.51    6.37   0
   0   1  -5  128.66    4.89   0
   1   2  -6    1.73    1.18   0
  -2  -7  -7   67.36   13.54   0
  -2  -6  -7  154.20   14.46   0
  -2  -5  -7  331.85   19.10   0
  -2  -5   2  227.00    8.81   0
  -2  -4  -6   64.12    8.59   0
  -2  -3  -2   21.17    4.29   0
  -1  -4 -10   40.49   10.27   0
  -1  -1  -7   10.37    4.39   0
  -1  -1  -1    1.65    1.37   0
   0   1  -6    2.15    2.05   0
   0   1  -4   13.55    1.58   0
  -2  -4   1    1.28    3.05   0
  -2  -3  -1  886.56   17.31   0
  -1  -3 -10  658.83   24.39   0
  -1  -2  -9   11.69    6.66   0
  -2  -6  -8  333.48   20.50   0
  -2  -5  -8   17.34    9.29   0
  -2  -3  -6   18.95    6.03   0
  -3  -9  -2    4.52   12.57   0
  -3  -9  -1   58.82   12.90   0
  -3  -9   0  115.40   13.65   0
  -3  -8  -3  485.50   23.75   0
  -3  -8  -2  329.61   18.10   0
  -3  -8  -1  402.32   18.71   0
  -3  -7  -3  196.04   15.69   0
  -3  -7  -2  867.59   26.82   0
  -2  -4  -8  569.30   22.36   0
  -1  -4 -11  303.37   19.30   0
  -1  -2 -10    4.53    7.14   0
  -1   0  -5 1848.32   23.12   0
   0   1  -8    0.10    4.17   0
  -3  -9  -3    9.72   11.05   0
  -3  -9   1  133.39   13.92   0
  -3  -8  -4  193.49   16.23   0
  -3  -8   0  103.62   10.76   0
  -3  -7  -4  201.15   15.49   0
  -3  -7  -1  194.55   13.05   0
  -3  -7   0  570.21   20.27   0
  -3  -6  -4   54.15   11.18   0
  -3  -6  -3   19.40    7.04   0
  -3  -6  -2    3.25    7.46   0
  -2  -5  -9  132.03   15.05   0
  -2  -3  -8   34.03    9.77   0
  -2  -2  -6    4.60    6.63   0
  -2  -2  -3   -0.19    3.25   0
  -1  -3 -11   69.49   11.30   0
  -1  -1  -9    2.91    5.59   0
  -1   0  -6    8.66    3.01   0
  -1   0  -4   -0.04    1.83   0
  -3  -8   1  204.31   12.75   0
  -3  -7  -5   18.36    9.87   0
  -3  -6  -5  481.65   22.53   0
  -3  -6  -1   62.57    7.89   0
  -3  -5  -3   17.76    8.44   0
  -2  -5   3 1869.12   21.33   0
  -2  -4  -9   43.78   11.16   0
  -2  -2  -7    1.18    7.18   0
  -2  -2  -2 1339.01   20.91   0
  -1   0  -7  889.29   18.71   0
   0   1  -9  815.12   17.45   0
  -3  -8   2   65.49    9.35   0
  -3  -7   1  183.43   11.35   0
  -3  -6  -6   84.15   13.14   0
  -3  -6   0   21.30    6.11   0
  -3  -5  -5   55.68    9.14   0
  -3  -5  -4  985.15   26.75   0
  -3  -5  -2  906.14   23.37   0
  -2  -6   4  207.04    7.39   0
  -2  -4   2   74.32    4.72   0
  -1  -3 -12  196.48   17.92   0
  -1  -2 -11   64.35   10.27   0
  -1   0  -8    0.77    4.26   0
  -1   0  -3 3915.96   27.73   0
  -3  -6  -7  293.65   21.88   0
  -3  -5  -6  564.06   22.78   0
  -3  -4  -4    5.05    7.40   0
  -3  -4  -3  377.60   16.26   0
  -2  -4 -10  183.78   16.55   0
  -2  -2  -8  140.71   10.99   0
  -2  -2  -1   -0.32    2.97   0
  -1  -1   0 1030.15   10.79   0
  -3  -5  -7   24.16    9.84   0
  -3  -4  -6    6.55    6.79   0
  -3  -4  -2    2.64    4.68   0
  -2  -3 -10    6.36    8.86   0
  -2  -3   1 1945.45   21.43   0
  -2  -2  -9    3.42    8.95   0
  -2  -1  -5 1894.04   28.27   0
  -2  -1  -4    6.01    4.81   0
  -1  -2 -12   21.37   10.12   0
  -1  -1 -11    7.06    9.13   0
  -3  -5  -8  194.26   19.04   0
  -3  -4  -7  160.82   13.75   0
  -2  -1  -7 1854.23   31.40   0
  -3  -6   2    4.79    5.68   0
  -3  -5   1   88.28    7.74   0
  -3  -4  -8    7.09   11.62   0
  -3  -3  -6 1157.57   28.66   0
  -3  -3  -5    1.45    5.37   0
  -3  -3  -4 1724.67   31.51   0
  -2  -3 -11  275.91   20.24   0
  -2  -2 -10   35.75    9.41   0
  -2  -1  -8    1.83    5.06   0
  -2  -1  -3  773.92   15.95   0
  -1   0 -10    1.44    5.58   0
  -1   0  -2   18.63    2.14   0
  -4  -8  -3  100.18   16.73   0
  -3  -3  -7    3.34    6.57   0
  -2  -2   0 4260.20   31.73   0
  -2  -1  -9 1085.55   26.95   0
  -4  -9  -1   87.86   13.48   0
  -4  -8  -2  701.83   26.96   0
  -4  -8  -1  102.18   12.53   0
  -4  -7  -4   32.80   11.70   0
  -4  -7  -2   56.95   10.76   0
  -3  -4  -9  259.67   18.82   0
  -3  -3  -8  697.15   24.89   0
  -2  -2 -11    1.26    8.60   0
  -1   1  -8  903.08   19.06   0
  -1   1  -7    4.23    3.11   0
  -1   1  -6  271.14    9.04   0
  -4  -9   0   39.72   10.29   0
  -4  -8   0  447.64   20.04   0
  -4  -6  -5   35.92   11.74   0
  -4  -6  -4  316.87   18.65   0
  -4  -6  -3   37.38    9.74   0
  -4  -6  -2  482.06   21.11   0
  -3  -3  -9    2.90    8.70   0
  -3  -2  -7  122.51   11.91   0
  -3  -2  -6   -2.09    5.23   0
  -2  -4   3   21.55    3.04   0
  -2  -1 -10    1.23    7.18   0
  -1   1  -9   48.98    7.76   0
  -1   1  -5    0.64    1.88   0
  -4  -6  -1   18.84    7.67   0
  -4  -5  -6    7.31   12.15   0
  -4  -5  -5  356.19   19.37   0
  -4  -5  -4   17.25    8.38   0
  -4  -5  -3 1133.11   29.60   0
  -3  -5   2 1144.91   21.04   0
  -3  -3 -10  396.83   23.51   0
  -3  -2  -8    0.91    7.00   0
  -2   0  -8  151.36    9.92   0
  -2   0  -5   32.00    4.74   0
   0   2  -8  983.53   15.52   0
   0   2  -7   44.72    3.92   0
  -4  -8   1   61.32    9.76   0
  -4  -5  -2   32.75    7.59   0
  -4  -4  -5   -1.23    9.26   0
  -3  -6   3   64.57    6.11   0
  -3  -2  -9  168.64   14.02   0
  -2  -3   2   19.40    2.40   0
  -2   0  -9    2.03    5.80   0
  -2   0  -4  515.12   13.38   0
  -4  -6   0  131.50   11.04   0
  -4  -4  -7    4.86   12.90   0
  -4  -4  -6  201.56   15.44   0
  -4  -4  -4  106.63   10.79   0
  -4  -4  -3    0.10    5.81   0
  -3  -2 -10   -1.37   11.25   0
  -3  -2  -2    3.67    3.90   0
  -2  -1 -12    0.83   11.36   0
  -2   0 -10   17.78    9.01   0
  -1   1  -4  989.94   14.12   0
   0   2  -6 2848.41   21.04   0
  -4  -4  -2  165.01   11.36   0
  -3  -1  -8 1348.88   30.77   0
  -3  -1  -5    4.14    4.77   0
  -4  -7   2  130.86   11.61   0
  -4  -6   1    6.34    5.95   0
  -4  -5   0   14.06    6.19   0
  -4  -3  -6   -0.39    7.05   0
  -4  -3  -4    1.62    5.83   0
  -3  -2 -11   84.91   13.71   0
  -3  -1  -9   33.42    8.70   0
  -2  -2   1    1.25    2.21   0
  -2   0 -11   -1.37    7.13   0
  -2   0  -3   56.00    4.54   0
  -1   0  -1 2368.50   16.70   0
  -4  -4  -1   -1.11    4.82   0
  -4  -3  -3 1097.36   26.44   0
  -3  -2  -1  970.42   19.15   0
  -3  -1 -10  408.83   19.73   0
  -2   1  -7  689.67   17.67   0
  -5  -8  -1  162.38   17.76   0
  -5  -6  -3  477.91   24.15   0
  -4  -3  -2    2.28    6.49   0
  -4  -2  -7    0.57    9.25   0
  -4  -2  -6    5.55    6.49   0
  -4  -2  -5   16.40    8.80   0
  -3  -1 -11   -2.09   11.22   0
  -2   1  -6  128.87    7.65   0
   0   2  -5   21.56    2.02   0
  -5  -8   0   41.74   13.56   0
  -5  -7  -1    6.34    9.09   0
  -5  -6  -2    8.33   11.48   0
  -5  -5  -5    2.08   11.02   0
  -5  -5  -4  402.07   22.52   0
  -4  -6   2   11.10    5.73   0
  -4  -4   0   -1.81    5.88   0
  -4  -2  -9    0.80   11.67   0
  -4  -2  -8   61.52   11.01   0
  -4  -2  -4   -0.18    5.28   0
  -3  -3   1   -0.50    2.81   0
  -3   0  -9  175.97   13.95   0
  -3   0  -8   26.18    6.68   0
  -3   0  -6   36.16    6.22   0
  -2   1 -10   43.91    7.63   0
  -1   1  -3   64.22    3.45   0
  -1   2  -9 2642.43   31.39   0
  -5  -6  -1  498.65   22.37   0
  -5  -5  -3    8.26    8.67   0
  -5  -4  -6   -2.31   13.66   0
  -4  -2  -3   26.46    7.89   0
  -3  -1  -2 1579.77   24.39   0
  -3   0 -10   -0.75    7.39   0
  -2   0  -2 2754.71   25.96   0
  -2   1 -11  688.60   21.63   0
  -2   1  -5  726.18   15.65   0
  -5  -7   0  425.84   20.03   0
  -5  -4  -5  168.10   15.16   0
  -5  -4  -4    1.08    8.38   0
  -4  -1  -8   40.52   11.90   0
  -4  -1  -7  835.83   25.35   0
  -4  -1  -6  113.53   11.53   0
  -3  -2   0   19.46    3.82   0
  -3   0 -11   -1.80   10.45   0
  -3   0  -4  294.53   12.10   0
  -2  -1   0   12.32    2.21   0
  -1   2  -6  330.65    9.29   0
  -5  -6   0    4.74    9.67   0
  -5  -5  -1   -0.76   10.30   0
  -5  -4  -3  120.13   12.14   0
  -5  -3  -7   21.59   14.54   0
  -5  -3  -6  671.77   27.74   0
  -4  -2  -2    0.74    6.47   0
  -4  -1  -9  648.68   24.78   0
  -4  -1  -5 1017.39   25.51   0
  -2   1  -4  225.18    8.62   0
  -5  -4  -2   -1.87    6.77   0
  -5  -3  -5   27.65    9.24   0
  -5  -3  -4  632.19   24.08   0
  -4  -1 -10   43.02   11.86   0
  -3   0 -12    6.88    9.64   0
  -3   1  -8  597.18   19.61   0
  -5  -5   0 1098.19   28.67   0
  -5  -3  -3   82.56   11.51   0
  -5  -2  -7   23.77   12.37   0
  -3  -1  -1   10.19    3.43   0
  -3   0  -3 3262.12   35.11   0
  -3   1 -10  943.28   25.99   0
  -3   1  -7  110.21    8.77   0
  -2   2 -10  247.30   13.07   0
  -2   2  -8  430.88   14.54   0
  -5  -6   1   63.25    9.46   0
  -5  -4  -1   48.27    8.73   0
  -5  -2  -6   -2.19    7.77   0
  -5  -2  -5    0.53    7.04   0
  -4   0  -9    7.30    8.00   0
  -4   0  -8    5.99    7.16   0
  -4   0  -7    9.57    6.30   0
  -4   0  -6  195.96   13.05   0
  -3  -4   3  883.57   15.63   0
  -3  -3   2 2230.72   25.07   0
  -2   2  -7  172.54    9.11   0
  -1   2  -5 3805.44   27.86   0
  -5  -3  -2 1639.44   33.62   0
  -5  -2  -4   10.36    6.78   0
  -4   0 -11    0.63   12.46   0
  -4   0 -10    4.13    8.98   0
  -4   0  -5   35.76    8.32   0
  -3   1  -5  234.26   11.13   0
  -5  -5   1   -1.81    8.01   0
  -5  -4   0    1.33    8.47   0
  -5  -2  -3  244.88   15.18   0
  -5  -1  -8  706.81   28.13   0
  -5  -1  -7  125.44   14.75   0
  -5  -1  -6  935.10   28.62   0
  -3  -2   1  656.27   13.84   0
  -2  -2   2 7363.42   33.70   0
  -2   1  -3  451.54   10.82   0
  -2   2  -6 2187.80   27.20   0
  -6  -6  -1   -0.35   10.06   0
  -6  -5  -2    1.05   10.16   0
  -5  -3  -1  119.46   10.11   0
  -5  -1  -5  182.90   14.18   0
  -4  -5   3 1779.51   27.02   0
  -4  -3   1 1989.65   29.05   0
  -3   0  -2  372.72   11.59   0
  -6  -4  -3   -1.18    8.70   0
  -5  -2  -2   35.96    8.94   0
  -5  -1  -4 1588.91   33.63   0
  -4  -2   0 1051.54   21.41   0
  -4   1 -10  124.40   12.61   0
  -4   1  -9  548.70   21.28   0
  -4   1  -8  399.17   17.61   0
  -3  -1   0  370.45   10.86   0
  -3   1  -4  314.98   11.49   0
  -3   2 -10   72.12    9.14   0
  -3   2  -8  101.90    9.38   0
  -1   1  -2  344.61    6.67   0
  -6  -6   0  108.81   13.29   0
  -6  -5  -1  479.12   21.81   0
  -6  -3  -4   86.69   13.23   0
  -5   0  -9   -0.35   11.42   0
  -5   0  -8    8.43   11.15   0
  -5   0  -7    0.89   10.54   0
  -4   1 -11  470.33   21.81   0
  -4   1  -6  168.96   11.01   0
  -3   2 -11   84.63   10.10   0
  -2   2  -5  196.76    8.04   0
  -1   3  -8  192.68    8.12   0
  -6  -3  -3  694.97   25.57   0
  -6  -2  -5    1.06   11.54   0
  -5  -5   2 1521.26   29.56   0
  -5  -4   1   48.82    7.69   0
  -5  -1  -3   73.24    9.80   0
  -5   0  -6    5.91    6.60   0
  -2  -1   1   43.87    3.24   0
  -1   2  -4 1260.89   14.60   0
  -6  -5   0    4.92    8.24   0
  -6  -4  -1    1.38    8.07   0
  -6  -3  -2  134.46   14.49   0
  -6  -2  -4    5.90   11.09   0
  -5  -2  -1  772.86   21.60   0
  -4   1  -5  375.06   14.76   0
  -3   1  -3    3.59    4.20   0
  -3   2  -6  402.84   13.70   0
  -2   3  -9  687.01   17.40   0
  -6  -1  -6  180.34   17.30   0
  -4  -3   2   19.19    5.24   0
  -4   2  -9   60.60   10.96   0
  -2   1  -2   59.29    4.00   0
  -1   0   0   19.09    1.46   0
  -1   3  -7  113.87    5.69   0
   0   3  -7    2.33    1.51   0
  -6  -5   1 1070.56   29.36   0
  -6  -4   0   55.76   11.48   0
  -6  -2  -3   -1.90    7.38   0
  -6  -1  -5  480.08   21.79   0
  -5  -1  -2  536.62   18.28   0
  -5   0  -4  169.80   11.68   0
  -5   1 -10  333.89   19.93   0
  -5   1  -9   96.76   13.04   0
  -4  -4   3    0.55    3.68   0
  -4   2 -11   19.35    8.82   0
  -4   2  -8  640.27   20.88   0
  -4   2  -7  430.37   17.10   0
  -3  -3   3    8.51    3.15   0
  -3   2  -5 1069.01   20.74   0
  -2   2  -4 2884.99   27.52   0
  -6  -3  -1 1086.38   29.14   0
  -6  -2  -2    8.39    9.32   0
  -6  -1  -4  185.90   15.64   0
  -5  -4   2    1.57    5.16   0
  -5  -3   1   46.74    7.13   0
  -5  -2   0   51.77    7.98   0
  -5   1  -6  426.08   18.06   0
  -3  -4   4    1.99    2.83   0
  -3  -2   2   14.53    3.24   0
  -3   3 -10  235.91   12.84   0
  -3   3  -9   58.90    8.72   0
  -2   3  -7   56.83    5.28   0
  -6   0  -7   26.87   11.07   0
  -6   0  -6   63.69   13.16   0
  -4   2  -6  659.93   19.37   0
  -2   0   0 3678.66   25.45   0
  -6  -4   1   -0.44    9.76   0
  -6  -3   0  130.50   13.52   0
  -6  -1  -3  576.56   21.75   0
  -6   0  -5   24.54   10.38   0
  -5  -1  -1  135.72    9.70   0
  -5   1  -5  278.28   14.42   0
  -5   2 -10   84.52   14.01   0
  -5   2  -9  104.17   13.73   0
  -3   1  -2  294.80    9.85   0
  -3   2  -4  322.57   11.58   0
  -1   3  -6   75.73    4.61   0
  -7  -4  -1    0.71   12.58   0
  -7  -3  -2  686.95   28.06   0
  -6  -2  -1    3.64    6.71   0
  -5   2  -8  173.72   13.49   0
  -4   2  -5  333.56   13.57   0
  -4   3 -11  309.81   17.71   0
  -4   3 -10  244.02   15.71   0
  -4   3  -9  285.54   15.79   0
  -2   3  -6   38.69    4.31   0
  -7  -2  -3    1.39   12.66   0
  -6  -1  -2  377.60   17.36   0
  -6   0  -4   96.54   10.89   0
  -6   1  -7  373.76   19.77   0
  -5   0  -2   39.97    6.63   0
  -5   2  -7  169.64   12.54   0
  -4   3  -8   66.56   10.10   0
  -7  -4   0    4.74   11.79   0
  -6   1  -6  317.60   17.77   0
  -5   2  -6  232.94   13.52   0
  -3   0   0  263.01    8.65   0
  -3   3  -6   52.48    5.76   0
  -2   2  -3  399.44    9.87   0
  -7  -3  -1   94.28   13.06   0
  -7  -2  -2   -0.27   11.84   0
  -6  -4   2   18.94    8.94   0
  -6  -3   1  927.40   24.98   0
  -6  -2   0   93.69   10.02   0
  -6   1  -5  434.16   19.42   0
  -5  -1   0 1265.41   25.39   0
  -5   1  -3  457.46   16.61   0
  -4   3  -7  132.86    9.72   0
  -2   4  -9  685.61   16.65   0
  -1   2  -3 3221.76   21.02   0
   0   3  -6   65.82    2.95   0
  -7  -1  -3  288.88   19.39   0
  -7   0  -5   22.07   14.28   0
  -6  -1  -1  853.32   24.25   0
  -6   2  -8   37.54   11.05   0
  -5   0  -1  345.83   14.44   0
  -5   2  -5  408.01   16.54   0
  -5   3 -11  245.49   17.04   0
  -5   3 -10  154.86   14.18   0
  -5   3  -9  253.75   15.76   0
  -4  -4   4  580.07   13.73   0
  -4   3  -6  207.08   11.78   0
  -3   2  -3  758.99   15.89   0
  -3   4 -10  343.69   14.39   0
  -2   1  -1   20.60    2.50   0
  -2   3  -5   14.44    3.50   0
  -7  -4   1   -0.16   10.49   0
  -7  -3   0  567.79   23.78   0
  -7  -2  -1    6.80   10.76   0
  -6   0  -2  702.27   22.80   0
  -6   1  -4  421.30   18.39   0
  -6   2  -7   43.12    9.98   0
  -5   3  -8  232.05   14.49   0
  -3   3  -5   72.32    6.08   0
  -3   4  -9  379.39   14.26   0
  -2   4  -8 1661.75   24.05   0
  -7  -1  -2  559.03   23.95   0
  -7   0  -4   36.34   10.35   0
  -6   2  -6  140.05   12.65   0
  -5   3  -7  433.16   17.93   0
  -4   4 -10  212.99   13.25   0
  -1   3  -5   47.91    3.15   0
  -7   0  -3   88.95   13.59   0
  -7   1  -5  295.98   20.32   0
  -6  -3   2  119.54   11.28   0
  -6  -2   1   45.80    7.93   0
  -6  -1   0  171.32   12.81   0
  -6   1  -3  253.48   14.23   0
  -6   2  -5  372.73   18.33   0
  -6   3  -9  117.08   15.83   0
  -5   3  -6   92.31   10.67   0
  -4   4  -9  304.25   14.67   0
  -1   1  -1    0.35    0.83   0
  -1   4  -8  334.93    9.39   0
  -7  -3   1  249.99   17.37   0
  -7  -2   0   -0.11   10.05   0
  -6   0  -1  670.17   21.70   0
  -6   3  -8  152.17   14.30   0
  -5   4 -10  124.54   13.90   0
  -4   1  -1   50.59    5.50   0
  -4   4  -8  267.15   13.29   0
  -3  -2   3 1682.09   18.80   0
  -3   4  -7  735.78   18.05   0
  -2   4  -7  541.43   13.40   0
  -7  -1  -1  435.11   19.93   0
  -7   1  -4  228.48   16.08   0
  -6   3  -7  137.80   12.84   0
  -5   3  -5   34.24    7.95   0
  -5   4  -9  179.90   13.35   0
  -4   4  -7  493.24   17.00   0
  -3  -1   2  938.56   14.61   0
  -2  -3   4    3.72    1.34   0
  -2  -1   2   -0.30    1.00   0
  -7   0  -2  120.28   12.39   0
  -7   2  -6  190.89   16.45   0
  -6   1  -2   48.39    7.73   0
  -6   3  -6  199.02   15.60   0
  -5   1  -1  133.78    9.99   0
  -5   4  -8  653.25   21.91   0
  -3  -3   4  633.00   11.02   0
  -3   2  -2  655.09   14.05   0
  -2   3  -4   29.59    3.27   0
  -7   2  -5   88.28   14.60   0
  -6  -2   2  360.45   15.74   0
  -6  -1   1  305.01   14.96   0
  -3   0   1 5477.36   36.27   0
  -3   4  -6  898.13   18.92   0
  -2   2  -2 4126.30   28.92   0
  -7  -2   1  104.87   11.33   0
  -7  -1   0  531.30   20.95   0
  -7   0  -1  169.28   14.67   0
  -6   0   0  758.81   22.04   0
  -6   2  -3  449.32   17.90   0
  -6   3  -5  141.70   12.71   0
  -6   4  -9  298.82   18.27   0
  -5   3  -4    3.03    4.87   0
  -4   0   1  656.99   15.12   0
  -4   4  -6  754.86   19.46   0
  -4   5 -10   37.25    9.86   0
  -2   4  -6 1032.02   17.13   0
  -1   4  -7 1903.31   19.64   0
  -8  -2   0   72.27   14.87   0
  -7   2  -4  184.28   14.99   0
  -6   1  -1   65.11    9.56   0
  -6   4  -8  108.81   12.00   0
  -5   4  -6  905.75   24.16   0
  -4   5  -9   20.80    8.72   0
  -3   1   0  156.30    6.90   0
  -7   1  -2  214.83   14.50   0
  -7   3  -6   56.38   10.87   0
  -6   3  -4  174.68   13.04   0
  -6   4  -7  347.97   17.70   0
  -5   5 -10   66.88   10.03   0
  -4   1   0   38.96    4.78   0
  -4   3  -3   19.01    5.55   0
  -3   3  -3   33.95    4.87   0
  -6   2  -2  272.39   13.85   0
  -5   5  -9  113.82   11.05   0
  -4   5  -8    1.59    5.33   0
  -3   4  -5 1222.86   20.86   0
  -1  -5   2 2423.30   22.37   0
   0 -11   2  427.91   17.12   0
   0 -10   1  532.00   18.24   0
   0  -9   0  313.30   14.32   0
   1 -13   1   29.76    9.55   0
   1 -12   0  485.81   20.82   0
   1 -11  -1  154.54   12.79   0
   1  -8  -3   37.48    8.10   0
   1  -4  -4   23.84    4.25   0
   1  -3  -4 2125.59   25.06   0
   1   0  -3 4596.25   20.33   0
   2 -11  -3   -1.56    7.92   0
   3  -5  -7  825.82   22.17   0
   3  -4  -7    2.00    4.68   0
   4  -9  -7    2.42   12.09   0
   4  -5  -8  560.70   19.43   0
   4  -4  -8    5.06    5.31   0
  -1  -8   3   26.37    5.45   0
  -1  -6   2   17.76    3.52   0
  -1  -4   2  330.53    7.08   0
   1 -10  -2  544.57   20.57   0
   1  -2  -4  605.33   12.26   0
   2 -10  -4    8.35    7.98   0
   2  -8  -5  486.78   18.93   0
   2   0  -5  277.13    6.64   0
   3  -9  -6    2.89    7.89   0
   3  -6  -7   12.19    8.13   0
   3  -2  -7  170.09    8.16   0
   4  -6  -8    2.01    6.79   0
   0  -8  -1  122.80    9.00   0
   0  -5  -2 1107.04   19.85   0
   0  -4  -2  240.92    8.63   0
   0  -3  -2  393.37    9.89   0
   0  -1  -1  567.14    7.01   0
   1  -9  -3  247.56   14.85   0
   2  -5  -6  926.12   21.80   0
   2  -3  -6  675.36   15.96   0
   3  -7  -7  387.75   18.53   0
   0 -12   2   16.42    7.76   0
   0 -11   1   35.19    8.16   0
   0 -10   0  125.33   10.69   0
   1 -13   0    1.21    9.67   0
   1 -12  -1    8.35    9.47   0
   1 -11  -2    8.27   10.28   0
   2 -11  -4   72.30   14.15   0
   2  -9  -5   31.64    8.57   0
   2  -6  -6   61.53    7.65   0
   2  -2  -6  749.39   15.47   0
   3  -1  -7  286.85    9.36   0
   4  -8  -8   22.26   12.04   0
  -1  -8   2  207.10   10.56   0
   0  -9  -1  211.94   12.18   0
   0  -7  -2  503.66   16.11   0
   1 -10  -3  101.77   13.30   0
   1  -8  -4   97.58   10.71   0
   1  -1  -4 1179.80   14.86   0
   3  -8  -7    8.37    7.89   0
  -1  -5   1  975.77   15.63   0
   0 -12   1  455.20   21.16   0
   0 -11   0  158.24   14.46   0
   0  -8  -2  124.11   10.49   0
   0  -2  -2 3303.98   24.39   0
   2 -10  -5  253.63   16.75   0
   2  -8  -6  100.45   12.97   0
   3  -9  -7   89.78   14.64   0
  -1  -9   2  396.74   14.91   0
  -1  -7   1  297.01   10.96   0
  -1  -4   1 4006.81   27.62   0
   0 -10  -1  533.51   19.90   0
   1 -11  -3   39.13   12.18   0
   1  -9  -4   36.82    8.22   0
   1  -6  -5  166.53   10.52   0
   1  -5  -5  582.18   16.94   0
   1  -4  -5   10.46    4.15   0
   1  -3  -5  467.83   13.22   0
   2  -1  -6    4.69    2.11   0
   3  -6  -8  164.41   13.62   0
   3  -5  -8  317.05   14.78   0
   3  -4  -8    8.71    5.54   0
   0  -9  -2  470.24   18.13   0
   0  -6  -3   -0.62    4.23   0
   0  -4  -3    0.46    3.03   0
   1  -7  -5  359.21   15.69   0
   2  -9  -6  105.23   12.19   0
   2  -5  -7  380.53   15.90   0
   2  -4  -7   21.51    6.32   0
   3  -7  -8   53.65   11.49   0
   4  -7  -9    4.63   10.93   0
  -1 -10   2  163.99   12.16   0
  -1  -5   0 2363.29   26.50   0
   0 -13   1    3.62   11.43   0
   0 -12   0   16.98    9.52   0
   0 -11  -1   10.21   10.23   0
   0  -7  -3  653.63   19.25   0
   1 -10  -4  788.45   26.86   0
   1  -8  -5   48.89    9.73   0
   1  -2  -5 1228.53   18.95   0
   2  -7  -7   92.41   11.81   0
   2  -6  -7   56.95    8.20   0
   3  -8  -8  226.87   17.53   0
   3  -2  -8   74.41    7.10   0
  -1  -9   1  739.20   20.09   0
   0 -10  -2   87.73   10.63   0
   0  -8  -3  494.57   18.15   0
  -1 -10   1  110.56   11.14   0
  -1  -4   0  223.63    7.46   0
   0 -12  -1  617.37   25.71   0
   0  -9  -3   83.70   11.78   0
   1  -9  -5  225.80   15.23   0
   1  -6  -6  187.69   12.53   0
   1  -5  -6  723.41   20.36   0
   2  -2  -7  146.71    7.87   0
  -1  -9   0  338.57   15.56   0
  -1  -6  -1    8.16    4.94   0
   0 -11  -2    6.81    9.21   0
   0  -7  -4  719.49   21.74   0
   0  -6  -4    1.18    4.63   0
   0  -1  -2    9.69    1.56   0
   1 -10  -5   41.88   13.40   0
   1  -7  -6  191.05   12.69   0
   2  -9  -7    5.27    9.80   0
   3  -6  -9   49.41   11.21   0
   3  -5  -9  348.18   17.15   0
  -1 -11   1  123.07   12.71   0
  -1  -7  -1  564.05   16.81   0
  -1  -5  -1  282.29   10.22   0
   0 -10  -3  597.13   22.93   0
   0  -8  -4  306.32   16.53   0
   1  -8  -6  350.38   17.75   0
   1  -3  -6 1594.65   25.24   0
   1  -1  -5  386.78    9.56   0
   1   0  -4    4.69    1.30   0
   2  -6  -8   48.20   10.55   0
   2  -5  -8  513.22   19.25   0
   3  -7  -9  252.15   16.73   0
   3  -4  -9   18.87    6.55   0
  -1 -10   0  478.54   18.66   0
  -1  -8  -1  296.25   13.49   0
  -1  -4  -1  204.93    7.88   0
  -1  -3   0 2275.91   20.36   0
   0  -3  -4  385.98   11.59   0
   1  -9  -6    9.97   11.24   0
   2  -7  -8  202.48   14.53   0
   2  -4  -8   10.06    5.76   0
   0 -11  -3   -1.67    9.49   0
   0  -9  -4  112.98   11.68   0
   1  -2  -6  204.92    8.75   0
   2  -8  -8   41.90   10.98   0
  -1 -11   0    6.60    7.80   0
  -1 -10  -1  180.65   13.33   0
  -1  -8  -2  393.05   16.81   0
  -1  -7  -2  489.75   16.64   0
   0 -10  -4   88.39   11.95   0
   0  -7  -5  317.35   15.42   0
   0  -6  -5   34.25    6.66   0
   1  -7  -7  219.25   14.49   0
   1  -6  -7  177.04   12.17   0
   1  -5  -7  493.52   17.63   0
   1  -4  -7    7.12    6.17   0
  -1 -12   0  384.89   21.05   0
  -1  -9  -2   87.54   11.38   0
  -1  -4  -2   57.04    5.83   0
   0  -8  -5  410.14   18.55   0
   0  -2  -4 1063.75   17.21   0
   1  -8  -7  106.23   12.36   0
   2  -2  -8  127.13    8.18   0
   3  -6 -10   69.79   11.30   0
   3  -5 -10  128.32   13.22   0
  -1 -11  -1   22.08    9.05   0
  -1 -10  -2  332.18   18.86   0
  -1  -7  -3  438.47   17.33   0
  -1  -6  -3   94.38    9.09   0
   0  -9  -5   21.47    9.14   0
   0  -1  -3  594.32   10.35   0
   2  -7  -9    7.86    9.67   0
   2  -5  -9  319.67   16.08   0
   2  -4  -9   26.32    8.72   0
   0  -7  -6  288.62   16.80   0
   1  -1  -6 1286.07   19.06   0
  -1 -12  -1   47.57   11.73   0
  -1 -11  -2    8.49    9.87   0
  -1  -9  -3   17.62    8.08   0
  -1  -4  -3  210.68   10.02   0
   0  -4  -6   61.58    7.96   0
   1  -7  -8  102.31   12.01   0
   1  -5  -8  314.50   15.48   0
   1  -2  -7   96.64    6.95   0
   1   0  -5 3118.98   23.68   0
  -2  -9   1  241.09   13.55   0
  -2  -8   1   63.85    7.34   0
  -2  -6   3   23.95    3.93   0
  -1 -10  -3   99.95   12.19   0
  -1  -7  -4  248.70   14.63   0
  -1  -6  -4  235.57   13.51   0
  -1  -2   0   32.89    2.35   0
   0  -9  -6    8.53    9.28   0
   0  -2  -5    3.01    3.96   0
   1  -4  -8    1.75    5.04   0
   2  -1  -8  244.70    9.68   0
  -2  -6   1    3.66    4.41   0
  -1  -9  -4   14.30   11.70   0
  -1  -8  -4  492.63   20.04   0
  -1  -5  -4 2382.61   34.70   0
   0  -1  -4    1.09    2.54   0
   1  -3  -8  841.98   21.07   0
   2  -6 -10  139.21   13.99   0
   2  -5 -10  565.57   22.60   0
  -2  -9   0  118.35   10.49   0
  -2  -6   0   18.51    5.60   0
  -1 -10  -4  227.02   18.91   0
  -1  -2  -1 2606.50   21.71   0
   0  -8  -7  182.00   15.24   0
   0  -7  -7   71.58   10.60   0
   0  -6  -7  311.50   16.14   0
   0  -5  -7  746.06   22.36   0
   1  -7  -9   64.72   14.10   0
   1  -6  -9  121.07   14.66   0
   2  -4 -10    0.59    6.78   0
  -2 -10   0  216.86   14.05   0
  -2  -8  -1  199.20   13.25   0
  -2  -7  -1 1183.92   25.63   0
  -2  -5   1 2326.59   26.10   0
  -2  -5   2  229.76    7.93   0
  -1  -8  -5  383.36   20.09   0
  -1  -7  -5  181.27   12.81   0
  -1  -6  -5  107.06    9.84   0
   0  -4  -7   20.84    5.98   0
   1  -5  -9  115.40   11.45   0
   1  -1  -7  220.68    9.00   0
  -2 -10  -1  410.34   20.24   0
  -2  -9  -1  152.01   12.13   0
  -1  -9  -5   36.48   10.23   0
  -1  -5  -5  249.64   12.80   0
   0  -2  -6  508.32   14.27   0
   1  -4  -9  166.82   12.11   0
   2  -3 -10  144.72   10.91   0
   2   1  -6   42.50    2.63   0
  -2  -9  -2  223.19   16.48   0
  -2  -8  -2   94.24   10.18   0
   0  -6  -8  161.57   13.50   0
   0  -5  -8  162.81   13.48   0
   0  -3  -7 1318.35   25.94   0
   0  -1  -5 2653.76   27.29   0
   1   0  -6    5.46    2.03   0
   2  -5 -11  185.37   16.46   0
   2  -1  -9  771.00   17.68   0
  -2 -11  -1    2.74    9.31   0
  -2 -10  -2  293.69   19.29   0
  -2  -6  -2  555.55   17.42   0
  -1  -8  -6  454.92   21.53   0
  -1  -7  -6  161.57   13.18   0
   0   0  -2 6682.82   24.14   0
   1  -6 -10  108.05   13.63   0
   2  -4 -11   17.67   10.09   0
   2  -2 -10    4.74    7.19   0
  -2  -9  -3  152.80   15.28   0
  -2  -8  -3   70.14    9.98   0
  -2  -7  -3  320.28   15.45   0
  -2  -6  -3  102.28   10.07   0
  -2  -4   0   96.08    6.19   0
  -2  -4   1    0.72    2.51   0
  -1  -5  -6  573.69   19.66   0
   0  -4  -8   83.42    9.02   0
   1  -5 -10   55.13   10.23   0
  -2 -10  -3  553.67   24.30   0
  -2  -4  -1    5.38    4.15   0
  -1  -7  -7   10.94   11.03   0
  -1  -4  -6   11.00    5.44   0
   0  -6  -9  194.04   16.86   0
   0   0  -3   26.59    2.45   0
   1  -2  -9  156.58   10.15   0
  -2  -9  -4   59.61   13.96   0
  -2  -8  -4  200.03   14.72   0
  -2  -7  -4   80.10   10.12   0
  -2  -5  -3 1116.16   24.13   0
  -2  -4   2   71.46    4.01   0
  -1  -6  -7  277.93   16.17   0
  -1  -5  -7  217.53   14.64   0
  -1  -2  -4    2.69    3.07   0
   0  -5  -9  284.92   16.63   0
   0  -1  -6    7.56    3.27   0
  -2  -5  -4  290.68   14.41   0
  -1  -3  -6 2069.45   32.30   0
   0  -4  -9   27.12    7.87   0
   1  -5 -11   53.15   13.99   0
   1   1  -4   27.60    1.76   0
   2   1  -7  367.49    8.19   0
  -2  -8  -5  259.87   17.62   0
  -2  -6  -5  103.74   12.11   0
  -1  -7  -8   13.62   13.71   0
  -1  -6  -8  148.89   15.59   0
  -1  -4  -7  105.42    9.76   0
   0  -2  -8   13.26    4.97   0
   0   0  -4 3812.85   26.45   0
  -3  -9   0  118.38   12.66   0
  -2  -4  -4    2.95    6.39   0
  -1  -5  -8  546.46   22.65   0
   0  -5 -10  105.05   13.18   0
   0  -3  -9  373.80   16.42   0
   0  -1  -7  688.45   16.66   0
   1  -2 -10   15.45    6.45   0
  -3  -9  -1   57.59   12.40   0
  -3  -8  -1  426.72   18.84   0
  -3  -8   0  114.46   10.20   0
  -2  -8  -6  303.69   19.87   0
  -2  -7  -6  104.71   12.68   0
  -2  -6  -6  390.21   19.62   0
  -2  -3  -2   20.51    4.00   0
  -2  -3  -1  855.96   15.89   0
  -2  -3   0   13.58    2.56   0
  -1  -4  -8   22.37    8.72   0
  -1  -3  -7  145.32   10.25   0
  -1  -1  -3    0.65    2.65   0
  -1  -1  -2 1639.37   17.61   0
  -1  -1  -1    0.26    1.68   0
   0  -4 -10  123.77   13.99   0
   0   0  -5   42.19    3.62   0
   1  -3 -11  242.94   14.83   0
   1   0  -8   18.42    4.91   0
  -3  -9  -2    4.28   11.74   0
  -3  -7   0  590.27   18.32   0
  -2  -5  -6  116.50   12.01   0
  -2  -4  -5   16.97    5.83   0
  -1  -6  -9  343.15   21.99   0
   0  -2  -9    8.84    7.36   0
   1   1  -5   13.65    1.80   0
  -3 -10  -2  317.39   19.32   0
  -3  -7  -2  877.24   24.73   0
  -3  -6  -1   63.61    9.23   0
  -2  -7  -7   58.72   14.74   0
  -1  -5  -9  185.16   15.04   0
  -1  -3  -8 1155.41   28.02   0
  -1  -1  -4 1766.24   22.64   0
   0  -3 -10   57.14    9.56   0
   1  -4 -12   45.71   11.14   0
  -3  -9  -3    7.93   10.04   0
  -3  -7  -3  197.17   13.97   0
  -3  -6  -2    4.58    5.88   0
  -3  -6   1   51.11    6.09   0
  -2  -6  -7  157.40   14.10   0
  -2  -4  -6   63.22    8.37   0
  -1  -4  -9   44.99    9.41   0
  -1  -2  -7   28.46    5.86   0
  -1  -1  -5    3.16    3.21   0
  -1  -1   0 1027.42    9.89   0
   0  -4 -11   69.86   14.10   0
   1  -2 -11    3.90    6.73   0
  -3  -8  -4  209.06   16.57   0
  -3  -7  -4  212.99   16.69   0
  -3  -6  -3   16.50    6.95   0
  -3  -6   2    2.87    3.58   0
  -2  -5  -7  340.30   17.62   0
   0  -2 -10   97.02   11.24   0
   1  -3 -12  290.15   16.94   0
   1   0  -9  197.54    9.51   0
  -3  -6  -4   52.13    9.13   0
  -3  -5  -3   19.77    7.89   0
  -3  -5  -2  927.55   22.42   0
  -3  -5   0 2351.23   31.02   0
  -2  -6  -8  341.18   20.54   0
  -2  -4  -7   32.16    7.67   0
  -2  -3  -6   14.52    7.15   0
  -1  -5 -10  158.71   15.86   0
  -1  -3  -9   86.85   10.18   0
  -1  -2  -8   -0.54    4.90   0
  -1  -1  -6 1886.64   27.53   0
   0  -3 -11  354.06   19.40   0
   0  -1  -9 1866.42   31.02   0
   0   0  -7   14.09    3.67   0
  -3  -7  -5   16.63    9.16   0
  -3  -6  -5  513.35   22.86   0
  -3  -5  -4  993.98   26.61   0
  -3  -5   1   86.91    6.52   0
  -2  -5  -8   20.15    9.04   0
  -2  -2  -3   -0.25    3.09   0
  -1  -4 -10   44.91   10.23   0
   1   1  -7    1.28    2.91   0
  -3  -7  -6   66.38   15.03   0
  -2  -3  -7 1071.03   26.70   0
  -2  -2  -1    0.18    1.93   0
  -1  -2  -9   13.25    8.05   0
   0  -2 -11    5.00    9.31   0
   0   0  -8 1046.12   20.88   0
  -3  -6  -6   80.53   11.91   0
  -3  -5  -5   56.76    9.06   0
  -3  -4  -4    0.84    7.28   0
  -3  -4  -3  365.83   14.61   0
  -3  -4  -1   29.57    5.01   0
  -2  -5  -9  111.09   14.29   0
  -1  -3 -10  626.99   23.22   0
   0  -3 -12   68.20   14.24   0
   0  -1 -10   66.42    8.39   0
  -3  -6  -7  319.96   21.61   0
  -3  -4  -5  153.16   12.79   0
  -2  -4  -9   39.73   12.42   0
  -2  -3  -8   29.74    7.64   0
  -2  -2   0 4192.32   28.84   0
  -1  -1  -8  981.50   22.92   0
   1   1  -8  420.32   11.10   0
  -4  -8  -2  755.43   27.21   0
  -3  -5  -7   18.73   11.79   0
  -2  -2  -7    6.08    5.38   0
  -1  -3 -11   68.79   14.15   0
  -1  -2 -10    3.62    7.09   0
  -1   0  -5 1812.35   23.64   0
  -1   0  -4    0.19    1.94   0
  -4  -8  -3  109.83   13.83   0
  -4  -7  -3  155.58   15.47   0
  -4  -7  -2   45.95    9.54   0
  -4  -7   0   96.97   11.13   0
  -3  -4  -6    2.86    6.34   0
  -2  -4 -10  155.05   17.58   0
  -1  -1  -9    4.64    5.27   0
  -1   0  -6    5.96    3.42   0
  -1   0  -3 3919.30   28.20   0
   0  -2 -12    4.86    7.99   0
   0  -1 -11  887.30   24.49   0
  -4  -7  -4   25.52   12.55   0
  -4  -6  -2  518.10   20.54   0
  -3  -5  -8  198.54   19.10   0
  -3  -5   3   52.38    4.56   0
  -3  -4  -7  174.91   13.76   0
  -3  -3  -5    2.89    5.33   0
  -2  -2  -8  120.88   10.52   0
  -2  -1  -4    7.07    3.55   0
  -1  -2 -11   85.40   13.01   0
   0   1  -6    3.06    2.74   0
   0   1  -5  128.20    5.43   0
   1   1  -9    3.46    3.51   0
  -4  -6  -4  284.46   17.16   0
  -4  -6  -3   28.63    8.79   0
  -4  -6  -1   20.37    7.06   0
  -4  -6   0  133.11   10.99   0
  -3  -4  -8    4.72   11.87   0
  -3  -3  -6 1187.62   28.57   0
  -2  -3 -10   19.34    9.47   0
  -2  -2  -9    2.43    8.60   0
  -1  -1 -10  612.80   20.84   0
   0   1  -7 1615.46   22.09   0
   0   1  -4   12.41    2.13   0
  -4  -6  -5   30.31   10.01   0
  -4  -5  -2   24.17    9.16   0
  -3  -3  -7    4.34    6.50   0
  -3  -3   0 2588.70   28.56   0
  -2  -2   1    0.09    1.64   0
  -2  -1  -7 1959.41   32.65   0
  -2  -1  -2   33.34    3.79   0
  -1   0  -2   19.77    2.19   0
   0  -1 -12   13.71    7.81   0
  -4  -5  -5  360.06   20.05   0
  -4  -5  -4   16.96    7.98   0
  -4  -5  -1 1678.44   30.58   0
  -3  -4   2    4.64    2.60   0
  -3  -3  -8  720.71   26.14   0
  -3  -2  -5  145.85   10.89   0
  -2  -2 -10   33.86   12.26   0
  -2  -1  -8   -0.70    5.11   0
  -1  -2 -12   16.33   10.14   0
  -1  -1 -11    4.05    9.63   0
  -1   0  -9   -0.89    6.03   0
   0   0 -11    7.12    6.22   0
   0   1  -8    0.96    3.38   0
  -4  -5  -6   15.34    9.34   0
  -3  -2  -6    1.66    5.38   0
   0   1  -9  816.25   19.02   0
  -4  -4  -5   -0.06    7.04   0
  -4  -4  -4  122.54   10.97   0
  -4  -4  -3    1.56    5.51   0
  -3  -3  -9    5.43    8.89   0
  -3  -2  -7  133.74   11.12   0
  -2  -2 -11    0.42   11.08   0
  -2  -1  -9 1113.75   27.75   0
  -2  -1  -1 3146.59   25.98   0
  -1   0 -10   -1.78    5.79   0
  -4  -5   1 1191.66   22.97   0
  -4  -4  -6  212.50   15.47   0
  -3  -3   1    0.63    2.79   0
  -3  -2  -8    1.59    6.45   0
  -2  -1 -10    3.64    9.40   0
  -2   0  -5   40.56    5.87   0
   0   1  -3  757.62    8.82   0
  -4  -4  -7    0.11    9.90   0
  -4  -3  -5 1603.79   34.21   0
  -4  -3  -4    0.82    7.66   0
  -3  -2  -9  158.58   15.32   0
  -3  -2  -1  958.52   17.89   0
  -2   0  -8  146.31   11.23   0
  -2   0  -4  497.02   13.06   0
  -1   0 -11   48.60   10.29   0
  -1   1  -7    1.03    4.41   0
  -5  -7  -3    9.48   10.32   0
  -4  -4   0    4.09    5.72   0
  -4  -3  -6   -0.70    6.74   0
  -4  -3  -3 1058.88   24.91   0
  -3  -1  -7   52.76    7.88   0
  -3  -1  -6  985.97   23.99   0
  -2   0  -9    2.32    7.09   0
  -1  -1 -13    8.80   12.54   0
  -1   0  -1 2387.27   16.43   0
  -1   1  -8  848.25   19.42   0
  -1   1  -5    1.28    2.14   0
  -5  -6  -4   12.83   10.55   0
  -5  -6  -3  492.58   21.89   0
  -5  -6  -2   15.13   10.58   0
  -4  -3  -8    0.74   12.34   0
  -4  -3  -2    0.29    4.43   0
  -3  -2 -10    2.79    9.88   0
  -3  -1  -8 1376.97   31.38   0
  -3  -1  -3   24.51    5.60   0
  -2   0  -3   55.26    4.47   0
  -1   0 -12    1.15   10.55   0
  -1   1  -9   52.24    6.68   0
  -5  -5  -5    2.61   12.20   0
  -5  -5  -4  409.18   21.65   0
  -5  -5  -3    3.60   10.13   0
  -3  -2   0   17.61    3.65   0
  -3  -1  -9   29.15    8.60   0
  -2  -1 -12    0.69    9.85   0
  -2  -1   0   11.11    2.31   0
  -2   0 -10   12.02    7.09   0
  -1   1 -10 1150.30   26.01   0
  -1   1  -4  981.90   14.87   0
   1   2  -8    2.39    2.33   0
   1   2  -7 2080.40   19.45   0
  -4  -4   1   -0.10    5.30   0
  -4  -2  -7    0.68    7.02   0
  -4  -2  -6    3.21    6.21   0
  -4  -2  -5   23.22    6.70   0
  -4  -2  -4   -0.52    4.96   0
  -3  -1  -2 1595.38   23.71   0
  -2   0 -11   -2.45    9.78   0
  -5  -5  -1    0.36    8.43   0
  -5  -4  -6   -2.23   12.54   0
  -5  -4  -5  162.21   16.59   0
  -5  -4  -4   -1.72   10.24   0
  -4  -2  -8   47.65   10.29   0
  -4  -2  -3   24.21    5.74   0
  -3   0  -7  529.08   18.76   0
  -2   0  -2 2754.48   25.51   0
  -1   0 -13    2.67    9.11   0
  -1   1 -11    3.43    6.38   0
   0   2  -8 1018.25   18.14   0
   1   2  -6    0.80    1.72   0
  -5  -4  -3  121.91   11.79   0
  -4  -3   0   25.67    5.72   0
  -4  -2  -9    3.28    9.12   0
  -3  -3   2 2265.04   21.54   0
  -3  -1 -11    4.34   10.05   0
  -3   0  -8   28.70    7.07   0
  -2   0 -12   11.94   11.91   0
  -2   1  -9  565.17   19.30   0
  -2   1  -8   42.57    6.45   0
  -2   1  -6  120.23    7.78   0
   0   2  -9   21.16    4.57   0
   0   2  -7   44.98    3.91   0
  -5  -4  -2    3.02    6.75   0
  -5  -3  -6  649.83   26.22   0
  -5  -3  -5   21.65   11.04   0
  -4  -1  -6  123.83   10.65   0
  -4  -1  -5  979.57   25.28   0
  -3   0 -10    2.09   10.04   0
  -3   0  -9  170.61   12.73   0
  -2   1 -10   56.91   10.41   0
  -2   1  -5  724.48   16.18   0
  -1   1 -12  443.91   18.46   0
   0   2 -10  233.68   10.61   0
   0   2  -6 2790.63   24.35   0
  -5  -3  -7   14.92   10.95   0
  -5  -3  -4  655.31   22.91   0
  -4  -1  -8   26.75    8.52   0
  -4  -1  -4  341.76   14.95   0
  -3  -1  -1   15.44    3.34   0
  -2   0 -13   -1.37   12.44   0
  -2   1 -11  681.33   23.72   0
  -5  -3  -3   83.14    9.82   0
  -4  -4   2  344.07   11.26   0
  -4  -2  -1   31.58    5.04   0
  -4  -1 -10   45.27   14.54   0
  -3  -2   1  680.99   12.61   0
  -3   0 -11    1.27    8.41   0
  -3   0  -3 3276.52   34.75   0
  -2   1  -4  208.02    8.58   0
  -1   2 -10   79.70    9.09   0
  -1   2  -8  125.90    7.78   0
  -1   2  -7 1327.82   21.61   0
  -5  -2  -7   20.28   10.52   0
  -5  -2  -6    0.55    7.89   0
  -5  -2  -5    4.09    9.32   0
  -3   1  -8  601.61   20.28   0
  -2   1 -12   44.29    9.77   0
  -6  -5  -3  705.93   27.44   0
  -5  -4   0    0.27    5.28   0
  -5  -2  -4   12.67    6.78   0
  -4   0  -9    2.13   10.16   0
  -4   0  -8    0.19    6.45   0
  -4   0  -7    8.75    6.29   0
  -4   0  -6  220.42   13.66   0
  -3   1 -10  960.14   28.17   0
  -3   1  -9   82.34    9.38   0
  -3   1  -7  118.29    9.31   0
  -2   0  -1  257.45    7.33   0
  -1   2  -6  337.79   10.24   0
  -6  -4  -4  257.67   19.09   0
  -5  -2  -3  234.84   13.28   0
  -4  -1  -2  343.01   12.71   0
  -4   0 -10    2.99   11.47   0
  -4   0  -5   34.00    6.54   0
  -3   1 -11  103.55   14.33   0
  -2   2  -9   38.16    7.59   0
   1   2  -5 1356.46   10.73   0
  -6  -4  -3   -0.28   10.76   0
  -5  -1  -8  721.04   26.96   0
  -5  -1  -7  129.72   13.11   0
  -4   0  -4  885.40   21.92   0
  -3  -1   0  357.02    9.78   0
  -3   0  -2  382.53   11.27   0
  -3   1 -12  389.71   22.06   0
  -2   1  -3  475.76   11.27   0
  -2   2 -11   43.62   10.83   0
  -2   2 -10  258.32   13.68   0
  -2   2  -7  168.82    9.27   0
  -6  -4  -2  213.76   15.95   0
  -6  -3  -5  577.61   24.61   0
  -5  -2  -2   37.05    7.10   0
  -5  -1  -5  179.43   12.73   0
  -2   2 -12  195.99   15.14   0
  -6  -3  -4  101.63   12.53   0
  -4   1  -9  576.78   22.28   0
  -4   1  -7 1054.55   27.25   0
  -3   1  -4  319.96   11.63   0
  -2  -1   1   47.24    2.61   0
  -1   1  -2  337.08    7.00   0
  -6  -3  -3  716.12   24.57   0
  -6  -2  -6   32.63   11.43   0
  -6  -2  -5    1.99   11.22   0
  -5  -1  -3   57.98    9.20   0
  -5   0  -9    0.09   13.01   0
  -5   0  -8    7.83    8.59   0
  -5   0  -7    0.59    7.09   0
  -4   1 -10  105.49   12.52   0
  -4   1  -6  162.41   10.98   0
  -3   2 -11   80.88   12.58   0
  -3   2 -10   72.89    9.64   0
  -3   2  -9  226.43   13.08   0
  -3   2  -8  100.86    9.06   0
  -2   2 -13    1.82    8.11   0
   0   3  -9   39.23    5.44   0
  -6  -3  -2  129.17   13.90   0
  -6  -2  -4   -0.56   10.24   0
  -5  -2  -1  759.85   20.12   0
  -5   0  -6   15.62    7.06   0
  -3   2 -12   -0.71   10.85   0
  -3   2  -7  653.01   18.84   0
  -2   2  -5  182.64    8.25   0
  -1   3 -11   45.29    8.90   0
  -1   3  -9    2.12    5.30   0
  -5   0  -5  138.12   11.13   0
  -3   0  -1 1831.09   22.43   0
  -3   1  -3    6.35    3.39   0
  -1   2  -4 1280.92   16.27   0
   0   3  -8    4.57    2.89   0
  -6  -2  -3    1.55    7.43   0
  -6  -1  -6  171.13   14.92   0
  -6  -1  -5  515.84   22.95   0
  -5  -3   1   47.45    6.95   0
  -5  -1  -2  522.05   17.16   0
  -5   0  -4  179.56   11.65   0
  -5   1  -9  103.23   14.81   0
  -4   2 -10   71.29   12.64   0
  -4   2  -9   62.46   11.21   0
  -3  -2   2   17.87    2.75   0
  -3   2 -13   -0.16    9.84   0
  -2   1  -2   60.88    4.03   0
  -2   3 -11  231.96   13.38   0
  -2   3 -10  172.08   11.22   0
  -2   3  -9  708.32   19.40   0
   0   2  -4 4264.02   22.86   0
  -6  -3  -1 1112.71   27.18   0
  -5   1  -8  369.73   18.92   0
  -5   1  -7  149.80   12.39   0
  -4   2 -11   23.33   10.55   0
  -4   2  -8  608.70   21.00   0
  -4   2  -7  408.87   17.50   0
  -2   2  -4 2927.17   28.99   0
  -2   3 -12   37.80    8.49   0
  -6  -2  -2    7.34    7.04   0
  -6  -1  -4  181.13   13.71   0
  -6   0  -7   16.08   12.15   0
  -5   0  -3  113.50   10.40   0
  -5   1  -6  402.81   17.66   0
  -3   3 -11  117.90   13.83   0
  -3   3 -10  231.09   14.89   0
  -3   3  -9   66.32    9.56   0
  -2   3  -7   58.21    6.68   0
   0   3  -7    2.76    2.30   0
  -7  -3  -3   88.77   14.83   0
  -6  -1  -3  593.26   21.96   0
  -6   0  -6   70.06   11.18   0
  -5   1  -5  291.89   15.37   0
  -4   2  -6  668.81   19.87   0
  -3  -1   1  107.08    5.13   0
  -3   3 -12  273.04   16.54   0
  -3   3  -8  135.03    9.76   0
  -2   0   0 3660.77   23.53   0
  -6  -2  -1   11.00    8.16   0
  -6   0  -5   24.86    8.67   0
  -5   2 -10   89.14   15.36   0
  -5   2  -9  117.11   14.72   0
  -3   1  -2  304.07    9.90   0
  -3   2  -4  343.74   11.69   0
  -3   3 -13  122.26   13.62   0
  -3   3  -7   42.99    7.67   0
  -1   3  -6   76.66    5.38   0
  -7  -2  -4    0.47    9.94   0
  -6   0  -4   90.09   11.78   0
  -6   1  -8  447.51   22.96   0
  -5   0  -2   32.61    7.29   0
  -5   2  -8  171.67   13.53   0
  -5   2  -7  170.95   14.12   0
  -4   3 -12   94.44   15.30   0
  -4   3 -11  288.16   17.79   0
  -4   3 -10  242.38   15.43   0
  -4   3  -9  294.36   16.76   0
  -2   3  -6   36.77    4.80   0
  -7  -2  -3   -1.49    9.11   0
  -7  -1  -5  272.04   19.00   0
  -4   3  -8   58.14    8.23   0
  -2   4 -11  128.39   11.39   0
  -7  -1  -4  478.43   23.09   0
  -5   2  -6  248.82   13.98   0
  -4   3  -7  137.75   10.30   0
  -3   0   0  248.85    7.78   0
  -2   2  -3  386.20    9.92   0
  -2   4 -10 1028.19   23.65   0
  -1   2  -3 3148.67   22.83   0
   0   3  -6   68.29    3.92   0
  -7  -2  -2   -1.03    9.95   0
  -6  -2   0  104.42   10.22   0
  -6   0  -3   98.51   10.12   0
  -6   1  -5  471.27   19.90   0
  -5  -1   0 1260.04   23.25   0
  -5   1  -3  481.34   16.53   0
  -5   2  -5  417.91   17.56   0
  -5   3 -10  139.56   14.55   0
  -4  -2   2  934.67   15.50   0
  -3   4 -13  152.51   15.37   0
  -3   4 -11  418.79   18.11   0
  -3   4 -10  348.44   15.85   0
  -2   3  -5   11.82    3.90   0
  -2   4  -9  706.09   18.84   0
  -1   4  -9  616.44   15.66   0
   1   3  -7    0.02    1.69   0
  -7   0  -5   23.68   10.86   0
  -6  -1  -1  837.19   22.39   0
  -6   2  -8   35.06   10.55   0
  -5   3  -8  240.72   14.97   0
  -4  -1   1  585.08   13.13   0
  -4   3  -6  222.87   11.88   0
  -3   4  -9  387.82   15.73   0
  -2   1  -1   25.12    2.57   0
  -8   1  -5  223.95   18.33   0
  -8  11  -6  225.11   19.56   0
  -7   3  -6   54.98   11.66   0
  -6   3  -6  220.93   13.36   0
  -6  10  -6   18.96    7.61   0
  -4   9  -5    2.78    4.42   0
  -9   2  -5    5.57   11.53   0
  -9   5  -6    2.21   12.05   0
  -8   4  -6   37.46   11.38   0
  -8  10  -6   51.88   14.91   0
  -7  -1  -4  459.05   20.01   0
  -7   4  -6  387.49   19.91   0
  -7  10  -6   43.34   12.57   0
  -6   4  -6   98.62   11.07   0
  -5   1  -5  278.93   12.68   0
  -4   2  -5  337.33   12.43   0
  -3   1  -4  353.15   10.98   0
  -8   2  -5  180.33   17.40   0
  -8   5  -6   51.46   11.96   0
  -8   6  -6    1.31   12.74   0
  -8   9  -6   82.18   15.86   0
  -8  12  -5    1.17   12.65   0
  -7   1  -5  277.81   16.01   0
  -7   5  -6   -1.01    9.77   0
  -7   9  -6   21.09   10.80   0
  -6   5  -6   22.66    7.06   0
  -6   6  -6  102.75   11.33   0
  -6   7  -6  144.55   12.72   0
  -6   8  -6    4.02    6.61   0
  -6  11  -5   17.26    9.22   0
  -4   3  -5  255.39   11.42   0
  -4   8  -5  482.66   14.93   0
  -3  -3  -2 2342.52   23.79   0
  -3   8  -4   68.19    5.60   0
  -9   1  -4   54.78   15.44   0
  -8   7  -6    9.63   10.42   0
  -8   8  -6   20.24   10.99   0
  -7   6  -6  523.49   21.56   0
  -7   7  -6    3.62    7.63   0
  -7   8  -6  662.62   24.07   0
  -5   2  -5  412.70   15.15   0
  -4  -2  -3   22.50    4.52   0
  -4   0  -4  885.31   18.73   0
  -4   4  -5 1195.05   23.04   0
  -4   7  -5  279.06   11.54   0
  -3  -1  -3   21.63    4.14   0
  -2   1  -3  451.13    9.75   0
  -9   4  -5    3.79   11.66   0
  -8   3  -5   37.25   13.10   0
  -8  11  -5   88.85   15.62   0
  -7   0  -4   48.23   10.81   0
  -7   2  -5   78.97   10.37   0
  -7  11  -5  397.49   19.36   0
  -6  10  -5  100.68   11.65   0
  -4   5  -5    0.12    3.71   0
  -4   6  -5  811.53   18.91   0
  -3   2  -4  341.98   10.57   0
  -3   7  -4  162.71    7.74   0
  -9   0  -3    1.09   13.69   0
  -9   2  -4   82.31   16.44   0
  -9   5  -5    3.81   11.74   0
  -8   1  -4  416.96   22.06   0
  -8  10  -5  124.79   16.69   0
  -7   3  -5  199.50   15.80   0
  -7  10  -5   -1.27   10.15   0
  -5   3  -5   41.49    6.36   0
  -4   9  -4 1036.22   21.11   0
  -3   3  -4   44.42    5.12   0
  -3   6  -4 1513.61   22.13   0
  -2   2  -3  394.66    9.30   0
  -9   6  -5    4.09   11.38   0
  -9   7  -5   -0.92   11.20   0
  -9   8  -5    8.73   12.07   0
  -8   5  -5   -0.91   11.28   0
  -8   9  -5    7.14   12.73   0
  -6   3  -5  131.57   10.42   0
  -6   9  -5   11.93    6.89   0
  -5   4  -5  449.16   15.81   0
  -5   5  -5   14.02    6.85   0
  -5   6  -5  205.52   11.93   0
  -4  -3  -2    3.66    4.68   0
  -4   1  -4   82.10    6.58   0
  -3   4  -4 1044.73   18.17   0
  -3   5  -4  259.99    9.41   0
  -2   5  -3  370.15    9.12   0
  -9   3  -4   16.13   11.78   0
  -8   2  -4   63.35   12.95   0
  -8   7  -5    1.22   12.24   0
  -8   8  -5  330.52   19.73   0
  -7  -1  -3  283.47   16.35   0
  -7   1  -4  221.73   14.25   0
  -7   5  -5   28.58   11.10   0
  -7   8  -5    1.68    9.62   0
  -7   9  -5  221.31   14.98   0
  -6   4  -5  578.05   19.60   0
  -6   5  -5   10.34    7.49   0
  -6   8  -5  542.03   19.50   0
  -5   1  -4  496.12   16.40   0
  -5  10  -4   13.81    5.88   0
  -3   0  -3 3314.93   30.38   0
  -2   3  -3   40.62    3.32   0
  -9   1  -3  365.33   21.47   0
  -9   4  -4  381.45   24.16   0
  -9  10  -4   34.81   15.85   0
  -8   0  -3   66.93   13.38   0
  -7   6  -5    3.90    7.36   0
  -7   7  -5   74.90   10.40   0
  -7  11  -4  110.25   11.82   0
  -6   6  -5  832.41   23.42   0
  -6   7  -5    1.81    5.82   0
  -4   2  -4 1416.64   23.68   0
  -4   8  -4   66.12    6.55   0
  -3  -2  -2    2.73    2.91   0
  -9   5  -4    0.99   13.88   0
  -9   9  -4   49.64   16.01   0
  -7   2  -4  165.54   12.79   0
  -6  10  -4   14.60    8.65   0
  -5  -1  -3   54.08    6.61   0
  -5   9  -4    5.25    6.73   0
  -4   3  -4    8.15    5.11   0
  -4   7  -4 1038.17   20.97   0
  -3   8  -3   12.00    3.50   0
  -9   0  -2   13.36   13.56   0
  -9   2  -3   30.56   12.22   0
  -9   7  -4    0.06   11.04   0
  -9   8  -4  204.34   18.58   0
  -8  -1  -2  361.98   19.69   0
  -8   1  -3  122.44   15.15   0
  -8   4  -4   44.42   12.52   0
  -8  10  -4    1.54    9.89   0
  -7   0  -3   96.16   10.58   0
  -7  10  -4   47.13    9.69   0
  -4   4  -4  611.98   16.16   0
  -4   5  -4   16.39    5.21   0
  -3   1  -3    5.13    3.64   0
  -9   3  -3  166.63   18.81   0
  -8   5  -4   45.49   11.08   0
  -8   6  -4    5.55   11.00   0
  -8   8  -4   25.26   12.05   0
  -8   9  -4  268.11   18.09   0
  -7   3  -4   26.59    8.11   0
  -7   9  -4   10.16   10.06   0
  -6  -2  -2   10.47    7.98   0
  -6   9  -4  526.39   19.09   0
  -5   3  -4   -1.85    4.10   0
  -5   8  -4  317.25   13.53   0
  -4   0  -3   75.30    6.05   0
  -3   7  -3 1054.65   17.92   0
  -9  10  -3   18.65   15.01   0
  -8   7  -4  118.58   13.96   0
  -8  11  -3   76.48   12.80   0
  -7   1  -3  308.66   16.89   0
  -7   5  -4    5.42    8.70   0
  -6   8  -4    1.20    5.91   0
  -5  -2  -2   42.08    6.92   0
  -5   0  -3  106.87    8.00   0
  -5   4  -4 1012.12   22.57   0
  -5   5  -4    4.64    5.89   0
  -5   7  -4   12.85    4.99   0
  -5  10  -3    2.15    6.69   0
  -4  -2  -2    3.09    2.98   0
  -4   9  -3   31.49    5.20   0
  -9   1  -2   71.36   13.48   0
  -9   4  -3    4.75   11.00   0
  -9   5  -3   -2.13   13.56   0
  -9   9  -3  161.48   19.13   0
  -8   0  -2   53.64   12.36   0
  -7  -1  -2  567.70   20.32   0
  -7   7  -4    6.01    7.36   0
  -6   6  -4   78.43    8.69   0
  -6   7  -4  182.72   11.91   0
  -4   1  -3  650.46   15.93   0
  -3   6  -3  623.91   13.89   0
  -9   2  -2  286.98   21.38   0
  -9   6  -3    2.00   11.11   0
  -9   7  -3    4.49   11.21   0
  -9   8  -3   22.71   12.32   0
  -9  11  -2  125.93   18.58   0
  -8   3  -3   14.54    8.83   0
  -8  10  -3   19.60   10.46   0
  -7   2  -3  116.42   12.51   0
  -7  10  -3    3.64    9.87   0
  -6  10  -3   42.58    7.94   0
  -4   8  -3  406.71   13.53   0
  -3  -3  -1    1.11    2.05   0
  -3   3  -3   31.63    3.90   0
  -3   4  -3 1181.48   18.70   0
  -9   0  -1   35.35   11.93   0
  -8   4  -3  486.87   21.70   0
  -8   9  -3   33.66   10.95   0
  -6  -1  -2  401.89   15.72   0
  -5   9  -3 1039.77   23.11   0
  -9   3  -2    4.08   11.03   0
  -9  10  -2   24.16   12.38   0
  -8  -1  -1  255.37   16.10   0
  -8   5  -3   -0.11    8.05   0
  -8   7  -3    1.75    9.38   0
  -8   8  -3  336.76   19.46   0
  -8  11  -2  315.88   19.13   0
  -7  -2  -1    1.60    6.72   0
  -7   3  -3   98.22   10.38   0
  -6   9  -3    1.04    6.13   0
  -5  -1  -2  525.51   15.65   0
  -5   2  -3  746.84   19.42   0
  -4  -3  -1 1511.83   21.74   0
  -4  -1  -2  358.93   11.36   0
  -4   2  -3 1390.62   22.76   0
  -4   7  -3  168.01    8.68   0
  -9   1  -1  213.83   19.19   0
  -9   4  -2  455.28   23.51   0
  -9   9  -2   29.26   12.63   0
  -8   2  -2   96.81   13.65   0
  -8  10  -2    9.05   12.39   0
  -7   5  -3    3.13    8.46   0
  -7   8  -3   -2.14    6.84   0
  -5   8  -3    1.62    4.92   0
  -4   3  -3   22.46    4.33   0
  -4   6  -3  878.57   18.82   0
  -3   8  -2  146.87    6.95   0
  -9   5  -2    4.19   10.91   0
  -9   7  -2    5.98   11.19   0
  -9  11  -1  229.72   19.25   0
  -8   0  -1   44.61   12.09   0
  -7   1  -2  219.99   14.77   0
  -7   6  -3   11.60    7.01   0
  -6  -2  -1    9.05    7.17   0
  -6   0  -2  700.51   20.24   0
  -5   3  -3   21.10    5.10   0
  -5   7  -3  203.44   10.77   0
  -4   5  -3   12.74    3.94   0
  -4   9  -2  873.40   18.75   0
  -9   2  -1   30.82   11.87   0
  -9  10  -1   50.13   15.87   0
  -8   3  -2  106.18   12.23   0
  -8   9  -2  449.13   21.83   0
  -7  -1  -1  419.04   17.69   0
  -7  10  -2    3.71    7.68   0
  -6  10  -2    6.15    6.43   0
  -5   0  -2   35.54    6.33   0
  -5   4  -3  767.15   19.39   0
  -5   5  -3  376.58   13.98   0
  -5   6  -3   99.33    8.08   0
  -4   0  -2 1439.22   22.57   0
  -9   0   0  180.09   16.65   0
  -9   3  -1  118.59   16.81   0
  -8   4  -2   60.44   10.67   0
  -8   5  -2   17.42   12.02   0
  -8   7  -2   75.98   14.24   0
  -8   8  -2   37.47   10.03   0
  -7   9  -2   32.38   10.64   0
  -6   1  -2   66.95    8.72   0
  -5  -2  -1  755.33   18.51   0
  -5   9  -2   10.32    6.67   0
  -3  -2  -1  998.93   15.37   0
  -3   7  -2  179.88    7.54   0
  -9   4  -1   -3.92   13.09   0
  -9   8  -1    0.48   14.30   0
  -9   9  -1   52.82   13.54   0
  -8  -1   0  189.81   16.30   0
  -8   1  -1  157.22   13.77   0
  -8   6  -2    4.97    8.30   0
  -8  10  -1    6.29   12.24   0
  -7   3  -2   -1.27    8.67   0
  -7   8  -2  303.72   17.38   0
  -4  -2  -1   30.80    4.15   0
  -4   8  -2    1.40    3.90   0
  -3   1  -2  302.60    9.13   0
  -9  -1   1  302.15   19.80   0
  -9   1   0   40.20   12.11   0
  -9   5  -1   13.17   11.42   0
  -9   6  -1    6.71   11.16   0
  -8   2  -1  524.95   23.49   0
  -7  -2   0    0.38    6.62   0
  -7   0  -1  175.39   12.61   0
  -7   4  -2  509.64   20.41   0
  -7   7  -2    2.46    9.03   0
  -6  -1  -1  837.86   21.68   0
  -5   8  -2  204.79   11.58   0
  -9   2   0  205.79   19.38   0
  -9  10   0    2.34   11.60   0
  -8   9  -1   65.89   12.24   0
  -8  11   0  242.11   19.42   0
  -7   5  -2    4.48    6.43   0
  -7   6  -2  972.84   26.88   0
  -7  10  -1   -0.66    7.43   0
  -4   7  -2 1365.85   23.01   0
  -3   2  -2  656.67   13.33   0
  -3   5  -2  778.32   14.99   0
  -9   0   1  142.67   17.51   0
  -9   3   0    8.90   13.47   0
  -9   9   0   22.92   15.21   0
  -8   0   0   50.18   10.15   0
  -8   3  -1   -1.03    7.75   0
  -8   8  -1  270.78   17.39   0
  -7   1  -1  313.98   15.86   0
  -6  10  -1    7.50    6.52   0
  -5  -3   0 1161.79   21.95   0
  -5  -1  -1  117.93    7.95   0
  -5   7  -2   76.84    7.29   0
  -4   2  -2 2252.16   28.28   0
  -3   3  -2   44.53    4.19   0
  -9   4   0  606.51   27.80   0
  -9   8   0  104.19   15.27   0
  -8   5  -1    7.76    8.34   0
  -8   6  -1  223.41   15.86   0
  -8   7  -1    1.73    8.31   0
  -8  10   0    0.17   12.04   0
  -7  -1   0  517.91   19.50   0
  -7   2  -1  405.19   18.39   0
  -7   9  -1  570.60   21.67   0
  -6  -2   0  110.70   10.12   0
  -5   3  -2    2.37    4.15   0
  -5   4  -2 1745.36   28.86   0
  -5   5  -2   75.72    8.01   0
  -5   6  -2  477.22   15.52   0
  -4  -1  -1 1173.19   19.99   0
  -4   3  -2   30.56    4.53   0
  -4   5  -2  234.63   10.18   0
  -4   6  -2  112.27    7.18   0
  -3  -1  -1   12.60    3.23   0
  -3   8  -1    5.96    4.12   0
  -9   1   1  117.62   14.95   0
  -9   5   0    7.59   11.26   0
  -9   6   0  523.38   25.37   0
  -9   7   0   23.27   12.03   0
  -9  10   1    2.88   11.82   0
  -8  -1   1  283.68   18.27   0
  -8   1   0  337.12   18.15   0
  -7   8  -1   -3.48    6.76   0
  -5   9  -1 1107.91   24.02   0
  -4  -3   0   24.11    4.84   0
  -4   4  -2  631.90   15.42   0
  -9   9   1  171.01   19.84   0
  -8   9   0  473.79   22.48   0
  -7   0   0  224.98   14.81   0
  -7   3  -1   25.48    7.44   0
  -7   4  -1   42.35    9.62   0
  -7   7  -1  576.92   21.38   0
  -7  10   0    0.83    7.56   0
  -6   1  -1   66.70    7.66   0
  -5   0  -1  362.11   13.05   0
  -3  -3   0 2534.35   23.60   0
  -9   2   1   45.35   12.43   0
  -8   3   0   35.09   12.39   0
  -8   8   0   27.90   10.68   0
  -7  -2   1  100.77   10.48   0
  -7   5  -1    3.69    6.43   0
  -7   6  -1    5.03    6.67   0
  -6  -3   1  917.16   22.89   0
  -6  -1   0  175.49   11.87   0
  -6   2  -1  290.18   14.33   0
  -6  10   0   -0.25    9.12   0
  -5  -2   0   61.32    7.70   0
  -5   8  -1   22.39    6.97   0
  -4   8  -1   21.51    4.73   0
  -9   3   1   38.56   12.21   0
  -9   4   1   -2.95   13.55   0
  -9   7   1  251.92   21.42   0
  -9   8   1    9.55   12.02   0
  -9  10   2   11.61   15.41   0
  -8  -2   2   81.73   11.41   0
  -8   0   1  175.88   14.42   0
  -8   4   0  132.81   13.15   0
  -8   5   0  164.16   16.44   0
  -8   6   0    7.45   10.89   0
  -8   7   0  151.65   14.17   0
  -8  10   1    2.46    9.82   0
  -7   1   0   87.37   11.28   0
  -7   9   0   24.69    8.62   0
  -6   3  -1   22.81    7.31   0
  -5   1  -1  132.04    9.10   0
  -4   0  -1  485.39   13.05   0
  -3   0  -1 1840.27   21.32   0
  -9   1   2   50.35   15.14   0
  -9   5   1   56.34   13.44   0
  -9   6   1   -0.05   11.15   0
  -8   1   1   76.47   13.10   0
  -8   9   1   32.69   13.55   0
  -6   4  -1 1245.08   26.91   0
  -5   7  -1  832.63   20.67   0
  -4   7  -1  133.42    8.41   0
  -9   9   2   96.29   15.66   0
  -8  -1   2  416.69   21.22   0
  -7   2   0  955.47   26.12   0
  -7  10   1    2.74    7.84   0
  -5   2  -1  866.66   19.98   0
  -5   6  -1   51.33    7.30   0
  -4  -4   1    0.22    3.97   0
  -4  -2   0 1084.71   18.95   0
  -4   1  -1   52.58    5.20   0
  -9   2   2  540.05   25.36   0
  -8   8   1   43.00   11.35   0
  -8  10   2    1.85   12.89   0
  -7   3   0   20.72    6.90   0
  -7   6   0  516.10   20.99   0
  -7   7   0   -0.41    6.97   0
  -6  -2   1   36.76    8.15   0
  -5   3  -1   24.09    5.10   0
  -5   4  -1  548.57   16.81   0
  -5   5  -1  257.39   12.15   0
  -5   9   0    8.78    5.42   0
  -4   6  -1  550.49   14.98   0
  -3   1  -1  154.00    6.57   0
  -3   6  -1  224.68    8.19   0
  -9   0   3   95.80   14.55   0
  -9   3   2    1.61   10.80   0
  -9   4   2  406.52   24.67   0
  -9   5   2    1.32   14.14   0
  -9   7   2    7.85   11.69   0
  -8   0   2  202.89   16.77   0
  -8   3   1   20.35    8.92   0
  -8   4   1  657.52   25.89   0
  -8   6   1  448.37   22.49   0
  -8   7   1    5.00    9.71   0
  -7   0   1  218.19   13.74   0
  -7   5   0   26.03    7.64   0
  -7   9   1  477.55   21.36   0
  -6   1   0  270.48   13.05   0
  -5  -3   1   39.49    5.75   0
  -3  -2   0   20.37    3.39   0
  -3   5  -1  634.98   13.48   0
  -9   1   3  133.62   18.07   0
  -8  -2   3   84.25   12.22   0
  -8   5   1   11.98    8.74   0
  -8   9   2  402.50   21.57   0
  -7  -2   2   77.47    9.87   0
  -5   8   0    7.72    7.15   0
  -4   4  -1 1251.67   21.37   0
  -3   2  -1 2872.92   27.14   0
  -3   4  -1  842.66   15.29   0
  -3   8   0  123.53    6.96   0
  -9  -1   4   60.03   13.64   0
  -9   2   3   64.33   15.94   0
  -9   8   3   -0.21   12.09   0
  -8   1   2   83.10   13.53   0
  -8   8   2    3.04   12.52   0
  -8  10   3   17.01   13.81   0
  -7   1   1   56.95    8.91   0
  -7   8   1    0.18    7.27   0
  -7  10   2   58.52   10.91   0
  -6  -3   2  134.24   11.03   0
  -6  -1   1  301.24   14.45   0
  -6   2   0  508.78   17.51   0
  -6   9   1    6.60    8.43   0
  -5   0   0  233.92   10.77   0
  -4  -1   0   43.10    5.28   0
  -4   8   0    7.74    5.22   0
  -9   3   3   -3.38   14.18   0
  -9   7   3  202.76   19.05   0
  -8  -1   3  240.90   16.50   0
  -8   2   2   62.34   12.75   0
  -7   2   1  346.02   17.49   0
  -7   7   1  640.14   23.65   0
  -6   3   0    3.59    5.08   0
  -6   5   0  417.18   16.37   0
  -5   7   0   96.50    9.29   0
  -9   4   3   -1.26   11.33   0
  -9   5   3  225.63   19.19   0
  -9   6   3    4.27   11.83   0
  -8   3   2    7.37   10.95   0
  -8   6   2    7.32   12.16   0
  -8   7   2  398.92   21.23   0
  -8   9   3   37.67   14.32   0
  -7   3   1    0.42    6.01   0
  -7   4   1   34.16    9.38   0
  -7   5   1  269.95   16.29   0
  -7   6   1    5.63    6.81   0
  -7   9   2   41.72    9.71   0
  -5  -2   1  440.20   14.28   0
  -5   1   0  107.47    7.86   0
  -5   9   1  741.42   20.53   0
  -4  -3   1 1998.98   25.25   0
  -9   1   4   18.99   12.33   0
  -9   8   4    7.36   12.78   0
  -8  -2   4  144.31   15.62   0
  -8   0   3  372.19   19.50   0
  -8   4   2   68.79   11.30   0
  -8   5   2  105.87   12.76   0
  -8  10   4    3.85   14.22   0
  -7   0   2  328.75   17.43   0
  -6   0   1  530.69   17.76   0
  -5   2   0 1282.51   24.52   0
  -5   6   0  727.74   19.09   0
  -4   0   0 1775.08   24.68   0
  -3  -1   0  367.59    9.65   0
  -9   2   4  452.73   26.08   0
  -9   7   4    6.05   12.54   0
  -8   8   3    8.79   10.65   0
  -7  -2   3  181.19   14.32   0
  -7   8   2   67.12   10.52   0
  -6  -2   2  375.62   15.35   0
  -6   1   1  210.03   12.57   0
  -5   3   0  108.54    8.04   0
  -5   4   0  905.04   21.13   0
  -5   5   0   44.33    6.14   0
  -9  -2   6  256.98   22.48   0
  -9   0   5   86.70   17.79   0
  -9   3   4   -0.66   11.55   0
  -9   4   4  420.75   25.85   0
  -9   5   4    3.37   11.90   0
  -8   1   3   23.10    9.44   0
  -8   7   3   11.70   10.48   0
  -8   9   4  330.04   22.53   0
  -7   1   2    7.26    6.64   0
  -7   7   2   -1.70   10.30   0
  -6   9   2  446.83   18.20   0
  -5  -1   1  510.76   15.36   0
  -5   8   1    9.31    5.49   0
  -4   1   0   40.51    5.42   0
  -4   6   0   70.96    6.11   0
  -8  -1   4  126.67   13.68   0
  -8   2   3  701.12   26.01   0
  -8   3   3   24.36   12.79   0
  -8   5   3    3.16   11.36   0
  -8   6   3  201.01   16.72   0
  -7   6   2  199.55   15.80   0
  -7   9   3  526.69   22.07   0
  -6   3   1   20.69    7.83   0
  -5  -3   2  944.38   20.55   0
  -4  -2   1   42.37    5.29   0
  -4   5   0  953.92   19.27   0
  -9  -1   6   40.86   16.53   0
  -9   1   5   13.52   12.65   0
  -9   2   5   31.40   16.45   0
  -9   6   5    9.30   16.29   0
  -9   7   5  212.58   20.09   0
  -8   0   4  151.25   16.68   0
  -8   4   3  527.59   23.27   0
  -8   8   4   -2.42   10.61   0
  -7  -3   4  440.13   19.00   0
  -7  -1   3  289.31   15.86   0
  -7   3   2    0.58    6.08   0
  -7   4   2  938.51   27.47   0
  -7   5   2   21.99    7.70   0
  -6  -3   3 1169.80   26.61   0
  -6  -1   2   50.83    7.51   0
  -6   8   2    2.52    8.44   0
  -5   0   1 1277.24   24.47   0
  -5   7   1  805.67   21.20   0
  -5   9   2   -0.45    7.65   0
  -4  -4   2  353.20   11.37   0
  -4   2   0 1596.28   23.78   0
  -4   3   0    4.23    4.57   0
  -4   4   0  778.56   17.30   0
  -4   8   1   90.05    7.17   0
  -3  -3   1    0.11    1.73   0
  -3   0   0  267.53    8.28   0
  -9  -2   7  164.91   20.97   0
  -9   3   5    0.60   12.00   0
  -9   4   5    3.10   15.28   0
  -9   5   5  412.99   24.70   0
  -8  -2   5  138.96   14.78   0
  -8   7   4  388.82   23.38   0
  -8   9   5   37.74   12.94   0
  -7   8   3    2.29    8.18   0
  -9   0   6  262.57   21.05   0
  -8   1   4   86.63   12.40   0
  -8   6   4    5.28   13.09   0
  -7  -2   4   62.72   11.53   0
  -7   0   3  451.49   19.17   0
  -7   7   3  557.36   23.18   0
  -7   9   4   16.28    9.22   0
  -6   0   2  731.25   20.96   0
  -6   9   3   17.83    7.76   0
  -5   1   1    8.06    5.49   0
  -5   6   1   10.44    4.85   0
  -3   1   0  153.26    6.49   0
  -9  -1   7   43.26   19.30   0
  -9   1   6    0.75   12.54   0
  -9   6   6   91.07   16.82   0
  -8  -1   5   61.97   12.51   0
  -8   2   4  119.05   13.42   0
  -8   3   4  108.50   13.21   0
  -8   4   4   20.47   12.21   0
  -8   5   4  248.10   17.56   0
  -8   8   5    4.42   11.60   0
  -7   1   3    4.90    6.73   0
  -7   6   3    0.29    9.78   0
  -5  -4   3  245.25   11.30   0
  -5  -2   2  181.00    9.89   0
  -5   2   1  734.44   19.22   0
  -5   5   1  701.92   18.89   0
  -5   8   2    5.11    7.67   0
  -4  -1   1  578.39   14.25   0
  -4   7   1  121.75    8.01   0
  -3   4   0 1249.26   18.49   0
  -9   2   6  460.63   26.02   0
  -9   3   6   -1.48   12.36   0
  -9   4   6  218.55   20.20   0
  -9   5   6    7.25   13.45   0
  -8   0   5  328.32   21.35   0
  -8   7   5   28.88   15.05   0
  -7   2   3  260.46   15.24   0
  -7   8   4    3.78    8.49   0
  -6   2   2  571.48   19.70   0
  -6   8   3   42.89   10.28   0
  -5   3   1   81.34    7.37   0
  -5   4   1  428.05   14.89   0
  -3   3   0  260.69    8.61   0
  -9   0   7   78.00   16.01   0
  -8  -2   6  167.13   16.11   0
  -8   1   5    4.06   11.99   0
  -8   6   5   65.97   14.91   0
  -8   8   6   -2.41   15.39   0
  -8   9   7   43.98   17.67   0
  -7  -3   5  124.94   12.24   0
  -7  -1   4  307.00   16.56   0
  -7   4   3   45.51    8.88   0
  -6   3   2   57.98    7.81   0
  -4  -3   2   22.70    5.07   0
  -3  -2   1  660.88   12.82   0
  -3   7   1 2549.90   27.93   0
  -9   1   7   -1.33   12.95   0
  -9   2   7   45.33   18.15   0
  -9   4   7    1.80   17.07   0
  -8  -3   7  183.81   19.03   0
  -8  -1   6   97.37   16.32   0
  -8   2   5  750.08   29.14   0
  -8   5   5    7.87   12.63   0
  -7   0   4  642.04   24.20   0
  -7   7   4    0.57    8.05   0
  -6  -1   3  183.58   11.72   0
  -6   7   3    0.82    8.48   0
  -6   9   4  485.70   19.92   0
  -5  -1   2  549.01   16.24   0
  -5   7   2   33.20    6.64   0
  -4   0   1  641.83   15.19   0
  -4   8   2    0.36    5.44   0
  -9   3   7   89.80   16.81   0
  -8   3   5   11.17   10.77   0
  -8   4   5  374.08   21.05   0
  -8   7   6  404.35   23.82   0
  -8   8   7   16.74   16.02   0
  -7  -2   5  237.87   16.74   0
  -7   6   4  103.32   11.99   0
  -7   8   5    0.98   11.48   0
  -7   9   6   16.27   13.66   0
  -4   1   1   18.47    4.80   0
  -4   5   1  162.85    8.58   0
  -3  -4   2    6.16    3.42   0
  -8  -2   7  141.13   17.96   0
  -8   0   6  206.07   17.52   0
  -8   6   6   -1.10   13.90   0
  -7   1   4    0.46    7.21   0
  -7   2   4  631.40   24.05   0
  -7   5   4    8.26    8.10   0
  -6   0   3  794.19   22.32   0
  -6   8   4    9.09    9.58   0
  -5   0   2  232.76   11.11   0
  -5   6   2   68.98    7.41   0
  -5   8   3    8.57    7.61   0
  -4   2   1 1501.02   23.66   0
  -4   4   1  421.49   13.33   0
  -8  -3   8   66.53   16.53   0
  -8   1   6    3.61   10.63   0
  -8   2   6   81.49   16.16   0
  -8   4   6    2.38   12.99   0
  -8   5   6  224.39   18.75   0
  -8   7   7   12.08   15.89   0
  -7  -3   6  450.30   21.58   0
  -7  -1   5  140.51   14.17   0
  -7   3   4   52.68    9.45   0
  -7   4   4  520.35   21.36   0
  -7   7   5  583.95   24.01   0
  -6  -2   4  661.19   21.57   0
  -6   1   3    0.54    5.25   0
  -5   1   2   35.29    6.74   0
  -5   5   2  217.52   11.34   0
  -4  -2   2  949.37   18.65   0
  -4   3   1  280.37   10.65   0
  -4   7   2 1194.24   23.10   0
  -3  -1   1  116.13    6.07   0
  -8  -1   7   35.18   12.51   0
  -8   3   6  179.58   17.17   0
  -8   6   7    3.11   15.53   0
  -7   6   5    1.66   10.73   0
  -7   8   6   42.43   11.83   0
  -6   2   3  668.49   20.90   0
  -6   7   4  752.48   24.65   0
  -5  -4   4   12.82    7.16   0
  -5  -2   3 1406.63   25.96   0
  -5   2   2  893.78   21.06   0
  -5   3   2  109.03    9.19   0
  -5   4   2 1433.09   27.00   0
  -4  -4   3    0.66    4.91   0
  -8  -2   8  242.54   21.63   0
  -8   0   7  471.55   24.34   0
  -8   5   7    0.46   14.85   0
  -8   7   8  143.57   20.73   0
  -7   0   5  501.18   21.22   0
  -7   5   5  516.90   23.49   0
  -5   7   3  667.34   19.95   0
  -8  -3   9   91.59   18.57   0
  -8   1   7    4.54   10.07   0
  -8   2   7  380.77   24.54   0
  -8   3   7   23.81   14.53   0
  -8   4   7  222.50   21.32   0
  -7   1   5    0.34    7.61   0
  -7   2   5  132.87   14.06   0
  -7   3   5  162.60   15.05   0
  -7   4   5   55.46   10.47   0
  -7   7   6    5.33   10.20   0
  -7   8   7    1.70   13.52   0
  -6   6   4    3.17    6.66   0
  -6   8   5   28.68    9.00   0
  -4  -1   2   29.47    5.23   0
  -4   6   2    2.65    3.71   0
  -4   8   3   32.81    5.92   0
  -3   0   1 5384.42   37.07   0
  -8  -1   8   12.43   12.19   0
  -8   6   8    0.23   12.72   0
  -7  -3   7  103.97   15.42   0
  -7  -1   6   40.02   11.86   0
  -7   6   6   15.79   13.08   0
  -5  -1   3   79.38    7.44   0
  -5   6   3   19.46    5.68   0
  -3  -3   2 2247.28   23.76   0
  -3   4   1  322.37   10.14   0
  -3   7   2  246.73   10.06   0
  -8  -2   9  278.49   23.49   0
  -8   0   8  176.52   18.18   0
  -8   4   8   14.16   15.96   0
  -7   5   6   17.73   11.80   0
  -7   7   7  520.55   26.29   0
  -7   8   8   87.89   17.26   0
  -6   7   5    5.52    7.84   0
  -6   8   6    4.87   10.73   0
  -5   0   3  860.45   21.38   0
  -5   5   3 1309.04   27.18   0
  -4   5   2  515.36   15.21   0
  -3   1   1   63.78    4.73   0
  -3   3   1  444.72   11.63   0
  -8  -3  10   18.69   14.03   0
  -8  -1   9   -0.36   15.92   0
  -8   1   8    6.80   12.09   0
  -8   2   8   30.13   13.26   0
  -8   3   8  219.48   19.83   0
  -8   5   9    0.28   16.90   0
  -7  -2   7  475.56   23.48   0
  -7   1   6    2.89   11.51   0
  -7   4   6  364.33   21.07   0
  -5   7   4    5.86    7.85   0
  -4  -3   3  851.84   17.85   0
  -4   0   2 1597.48   24.34   0
  -4   7   3  176.33   10.97   0
  -3   2   1 1184.14   18.02   0
  -8  -2  10  242.19   23.58   0
  -8   4   9   95.90   19.95   0
  -7   2   6  375.22   19.61   0
  -7   6   7    5.06   10.56   0
  -7   7   8    6.12   14.73   0
  -7   8   9   10.61   13.04   0
  -6   6   5   22.56    8.13   0
  -5   1   3    2.04    4.38   0
  -5   2   3  564.05   17.41   0
  -5   3   3  204.72   11.19   0
  -4   1   2   56.83    5.64   0
  -4   3   2  761.27   17.90   0
  -8   1   9   -0.47   12.42   0
  -8   2   9  316.55   22.89   0
  -8   3   9   60.36   15.24   0
  -7  -3   8  124.43   14.00   0
  -7  -1   7   17.28    9.29   0
  -7   5   7  277.67   18.61   0
  -6   7   6  491.69   21.31   0
  -6   8   7  158.80   14.47   0
  -5  -4   5  366.36   14.67   0
  -5  -2   4  136.45    9.34   0
  -5   6   4  150.36   11.61   0
  -4   2   2 2603.00   31.65   0
  -4   8   4    0.02    4.40   0
  -3   6   2  336.48   10.78   0
  -8  -1  10    0.96   13.46   0
  -8   0  10  124.31   20.93   0
  -7  -4   9  451.97   23.06   0
  -7   0   7  336.47   19.20   0
  -7   1   7   19.18   12.04   0
  -7   4   7    7.80    9.26   0
  -7   6   8   17.76   10.81   0
  -6   4   5  200.39   13.32   0
  -4  -2   3   99.83    7.63   0
  -4   6   3    0.78    3.88   0
  -3  -2   2   17.60    2.91   0
  -8   1  10   13.36   14.28   0
  -8   2  10    4.40   13.91   0
  -7  -2   8  151.63   15.01   0
  -7   2   7  103.13   13.04   0
  -7   3   7  346.95   19.91   0
  -7   5   8   15.54   14.27   0
  -7   7  10    0.23   16.84   0
  -6  -4   7   33.64    8.87   0
  -6   3   5   38.10    8.01   0
  -6   6   6    1.76    7.90   0
  -6   7   7   -4.21   11.12   0
  -6   8   8    0.80   10.13   0
  -5  -1   4  292.85   13.02   0
  -5   5   4  188.83   12.23   0
  -5   8   6  101.02   12.56   0
  -7  -3   9   18.42   11.47   0
  -7  -1   8   26.46   10.31   0
  -7   4   8   19.09   14.42   0
  -7   6   9   -0.78   12.38   0
  -6   5   6  748.97   26.35   0
  -5  -3   5   64.14    9.03   0
  -5   0   4  595.75   18.79   0
  -5   4   4  431.65   16.87   0
  -4   5   3  187.31   10.56   0
  -4   7   4 1369.42   26.91   0
  -3  -4   3  903.12   15.91   0
  -3   7   3  758.60   17.32   0
  -7  -4  10   98.97   15.31   0
  -7  -2   9  254.83   20.92   0
  -7   0   8  409.26   21.71   0
  -7   1   8   36.02   13.32   0
  -7   2   8  406.90   23.89   0
  -7   3   8   36.80   11.14   0
  -7   5   9  195.87   20.40   0
  -7   6  10   22.88   13.98   0
  -6  -3   7  334.86   18.37   0
  -6  -1   6   20.36    7.78   0
  -6   4   6   20.83    9.80   0
  -6   6   7    0.94   10.86   0
  -6   7   8  396.31   22.88   0
  -5   1   4   13.96    6.62   0
  -5   2   4  628.55   19.46   0
  -5   3   4  237.99   13.04   0
  -4  -1   3  224.69    9.85   0
  -3  -1   2  908.40   15.92   0
  -7  -3  10   36.04   15.55   0
  -7   4   9   -2.09   13.45   0
  -6   0   6  493.61   19.68   0
  -6   1   6   39.73   10.25   0
  -6   2   6  460.93   20.21   0
  -6   3   6  243.46   15.82   0
  -5   7   6    8.46    9.22   0
  -4   0   3  449.25   14.06   0
  -4   4   3  474.92   14.71   0
  -3   4   2  515.77   13.13   0
  -7  -4  11  275.29   21.23   0
  -7  -1   9   28.71   11.06   0
  -7   2   9  124.03   18.07   0
  -7   5  10    8.30   13.23   0
  -6  -4   8  233.94   15.66   0
  -6  -2   7  192.61   13.94   0
  -6   5   7   68.30   10.89   0
  -6   7   9    2.68   10.78   0
  -5  -4   6   29.38    6.98   0
  -5  -2   5 1088.56   24.77   0
  -5   5   5  770.05   22.88   0
  -4  -3   4    3.74    4.94   0
  -4   1   3   12.86    5.40   0
  -4   6   4   29.84    7.57   0
  -2   6   2    3.66    2.50   0
  -7  -3  11   18.51   16.50   0
  -7  -2  10  181.78   18.10   0
  -7   1   9  122.62   14.93   0
  -7   4  10   30.45   13.64   0
  -6  -1   7    7.31    9.55   0
  -6   4   7  201.86   17.02   0
  -6   6   8    5.17    9.37   0
  -6   7  10  170.72   20.42   0
  -5  -1   5   36.56    8.16   0
  -4   2   3 1231.32   22.74   0
  -3   1   2  434.07   11.62   0
  -3   3   2  370.40   10.88   0
  -3   6   3   31.08    5.41   0
  -7  -4  12   76.93   16.60   0
  -7  -1  10    1.54   11.62   0
  -7   0  10  239.30   21.85   0
  -7   1  10   92.69   18.26   0
  -7   2  10  153.83   20.16   0
  -7   3  10   20.10   13.11   0
  -7   4  11   -0.82   13.52   0
  -6   3   7   35.31   10.73   0
  -6   5   8  777.27   29.19   0
  -6   6   9   38.94   14.28   0
  -6   7  11   -0.26   16.00   0
  -5  -5   7    2.17    6.58   0
  -5  -3   6  175.12   12.58   0
  -5   0   5 1446.51   29.26   0
  -5   4   5   55.15    7.77   0
  -5   7   7  237.56   15.26   0
  -3  -3   3    6.65    3.51   0
  -3   2   2  299.85    9.71   0
  -7  -3  12   20.99   17.66   0
  -7  -2  11  382.14   24.42   0
  -7  -1  11    5.46   16.76   0
  -7   3  11  253.02   21.87   0
  -6  -4   9   29.82    9.98   0
  -6  -2   8  619.50   24.60   0
  -6   1   7  149.20   12.86   0
  -6   2   7  281.60   16.51   0
  -5   1   5   56.55    7.54   0
  -5   2   5  336.46   14.82   0
  -5   3   5  556.49   18.81   0
  -4  -2   4 1594.35   25.80   0
  -4   5   4  842.37   20.46   0
  -7   0  11   99.04   16.58   0
  -7   1  11  137.07   18.05   0
  -7   2  11   30.65   14.33   0
  -6  -5  10   17.12   11.02   0
  -6  -1   8    1.43   10.32   0
  -6   4   8    6.68    8.84   0
  -6   6  10   -0.31   11.66   0
  -6   6  11   43.79   17.32   0
  -5   6   7   10.21   10.39   0
  -5   7   8   37.75    9.86   0
  -4  -4   5    5.45    4.64   0
  -4   6   5   15.86    7.49   0
  -3   5   3 1545.15   23.71   0
  -7  -1  12   21.56   14.69   0
  -7   0  12  164.82   22.57   0
  -7   1  12   78.69   17.03   0
  -6   1   8  260.53   17.76   0
  -6   2   8   69.59   12.95   0
  -6   3   8   97.39   12.40   0
  -6   5  10  415.43   25.36   0
  -5  -2   6  104.65    9.44   0
  -5   7   9  236.69   18.49   0
  -4  -1   4   33.77    5.20   0
  -4   4   4  432.69   14.78   0
  -4   7   6  882.45   23.56   0
  -6  -2   9  164.44   16.44   0
  -6   4   9   53.53   11.60   0
  -6   5  11   22.61   16.66   0
  -5  -1   6   64.81    8.10   0
  -5   5   7  962.05   28.02   0
  -5   6   8   33.17   11.68   0
  -4   0   4 1441.95   25.10   0
  -4   3   4  326.66   12.82   0
  -3  -2   3 1713.23   22.43   0
  -6  -3  10   30.54   13.87   0
  -6  -1   9   11.76    9.03   0
  -6   2   9   94.13   15.66   0
  -6   3   9   80.51   12.41   0
  -6   4  10   -0.38   11.08   0
  -5  -3   7   53.36    8.77   0
  -5   0   6  516.19   18.50   0
  -5   1   6   27.70    6.71   0
  -5   2   6  503.00   18.57   0
  -5   7  10   13.22   11.49   0
  -4  -5   6    0.84    4.71   0
  -4  -3   5 1424.54   25.45   0
  -4   1   4   94.69    7.48   0
  -4   2   4  862.24   19.98   0
  -3   4   3  128.97    7.29   0
  -3   6   4    1.16    4.11   0
  -6  -5  12   16.52   12.71   0
  -6  -4  11   63.59   13.69   0
  -6  -2  10  400.09   23.04   0
  -6   0   9  539.97   23.58   0
  -6   1   9  151.31   14.57   0
  -6   3  10  317.76   22.03   0
  -6   4  11    2.35   12.65   0
  -5   4   7   32.34    8.00   0
  -5   6   9   17.82    9.76   0
  -4   6   6    7.80    6.26   0
  -3  -4   4    2.47    3.80   0
  -3  -1   3    2.27    3.61   0
  -3   7   5  745.70   18.89   0
  -2   6   3   17.93    4.25   0
  -6  -5  13   37.48   17.94   0
  -6  -3  11   17.61   14.04   0
  -6  -1  10   80.78   15.07   0
  -6   0  10  256.63   19.93   0
  -6   1  10   88.82   15.50   0
  -6   2  10   76.19   13.69   0
  -6   3  11   66.59   17.24   0
  -6   4  12    0.65   13.53   0
  -5   5   8   69.73   10.57   0
  -5   6  10   47.44   14.14   0
  -4  -2   5  340.66   13.63   0
  -4   4   5  368.10   14.38   0
  -3   3   3  507.96   13.36   0
  -6  -4  12  447.90   25.13   0
  -5  -5   9    4.73    7.89   0
  -5   6  11   12.56   12.07   0
  -4   7   8  404.45   18.55   0
  -3   0   3 3415.11   32.53   0
  -3   2   3 1582.92   22.85   0
  -4 -10  -4  194.13   20.28   0
  -4  -5  -9   44.00   12.71   0
  -4  -3 -10   -0.86   12.37   0
  -3  -5  -8  179.06   14.43   0
  -3  -3  -9    4.51    9.55   0
  -3   0 -10   -0.33    8.44   0
  -2  -8  -4  222.20   13.96   0
  -2  -7  -5  295.06   15.53   0
  -2  -6  -6  398.95   17.40   0
  -1  -2  -6    2.80    3.53   0
  -1   1  -6  278.47    8.69   0
  -5  -2 -11   27.21   12.58   0
  -4  -9  -5    3.22   11.58   0
  -4  -7  -7   18.01   14.91   0
  -4   0 -11    8.53    8.37   0
  -4   1 -11  504.57   20.97   0
  -3  -9  -4    0.39    9.29   0
  -3  -7  -6   80.04   13.95   0
  -3  -6  -7  298.00   17.53   0
  -3   3 -10  228.19   11.06   0
  -2  -4  -7   27.11    6.70   0
  -2   3  -8  194.22    8.56   0
  -1  -4  -5    6.24    4.12   0
  -1  -1  -6 1812.42   24.68   0
  -5  -1 -11    6.51   13.39   0
  -4  -4  -9    3.32   10.16   0
  -4  -2 -10  136.42   14.03   0
  -4   2 -11   10.27    7.07   0
  -3 -10  -2  331.38   18.83   0
  -3  -4  -8    2.80    9.51   0
  -3  -2  -9  165.71   12.48   0
  -2  -5  -6  120.55    9.97   0
  -2  -1  -8    0.15    4.24   0
  -2   0  -8  146.68    9.65   0
  -2   2  -8  420.84   12.52   0
  -1  -7  -2  497.10   14.97   0
  -1  -6  -3   93.92    8.23   0
  -1  -5  -4 2335.36   31.69   0
  -6   1 -12   43.08   12.80   0
  -4 -10  -3  185.33   16.84   0
  -4  -5  -8    1.96   12.82   0
  -3  -5  -7   18.98   10.10   0
  -3  -1  -9   34.93    8.91   0
  -2  -8  -3   85.49    9.30   0
  -2  -6  -5  110.79    9.67   0
  -2   1  -8   45.62    5.35   0
  -1  -8   0  288.54   11.61   0
  -1  -3  -5  175.10    8.73   0
  -5  -4  -9  245.58   21.18   0
  -5   0 -11  127.29   14.17   0
  -4  -9  -4   -1.67   10.57   0
  -4  -8  -5  141.18   17.30   0
  -4  -7  -6   19.52   13.22   0
  -4  -6  -7   24.22   10.92   0
  -4  -3  -9  421.92   20.43   0
  -4  -1 -10   38.24    9.24   0
  -3  -9  -3    5.48    8.05   0
  -3  -8  -4  192.28   15.44   0
  -3  -6  -6   95.12   12.66   0
  -3  -3  -8  728.58   23.56   0
  -2  -2  -7    1.48    5.64   0
  -1  -4  -4  114.84    7.81   0
  -1  -2  -5   69.04    5.53   0
  -5  -5  -8  126.94   18.19   0
  -5  -2 -10   12.49   11.17   0
  -5   1 -11  180.37   14.82   0
  -4   0 -10    4.71    7.34   0
  -3  -7  -5   20.52    8.21   0
  -1  -7  -1  551.53   14.66   0
  -1  -6  -2   44.67    5.96   0
  -1  -1  -5    5.16    3.48   0
  -6   0 -11    0.75   10.97   0
  -5  -7  -6    1.29   14.76   0
  -5  -6  -7  462.59   26.27   0
  -5  -1 -10  419.07   22.54   0
  -5   2 -11   22.21    8.40   0
  -4 -10  -2   88.27   13.12   0
  -4  -4  -8  307.66   18.35   0
  -4  -2  -9    1.56    7.52   0
  -4   1 -10  110.84   10.63   0
  -3  -4  -7  176.79   12.45   0
  -3  -2  -8   -2.02    6.87   0
  -3   1  -9   73.31    7.89   0
  -3   3  -9   50.30    5.97   0
  -2  -1  -7 1839.10   28.37   0
  -1  -8   1  162.09    7.90   0
  -1   1  -5    0.95    1.61   0
  -6   1 -11  117.17   16.35   0
  -5  -3  -9    3.82   10.51   0
  -4  -9  -3   39.33   11.26   0
  -4  -5  -7  291.23   17.56   0
  -4   2 -10   63.71    8.42   0
  -3  -9  -2   13.99    7.79   0
  -3  -8  -3  493.65   20.63   0
  -3  -5  -6  596.97   20.94   0
  -2  -3  -6   17.80    5.09   0
  -2   0  -7   32.62    5.70   0
  -2   3  -7   52.70    4.66   0
  -1  -3  -4 1143.68   19.39   0
  -6   2 -11   14.66   12.27   0
  -5  -4  -8   -5.60   10.26   0
  -5   0 -10   10.05   11.35   0
  -4  -8  -4  551.05   23.67   0
  -4  -7  -5   81.38   12.43   0
  -4  -6  -6  392.14   19.92   0
  -4  -3  -8    0.52    7.33   0
  -4  -1  -9  671.09   22.62   0
  -3  -7  -4  222.20   13.97   0
  -3  -6  -5  483.28   19.23   0
  -3  -3  -7    8.36    7.72   0
  -2  -4  -5   18.21    6.26   0
  -2   1  -7  702.28   15.58   0
  -1  -7   0  815.27   16.47   0
  -1  -4  -3  223.95    9.26   0
  -5  -9  -3    2.24   11.19   0
  -5  -5  -7    1.24   10.67   0
  -4   0  -9   14.21    8.80   0
  -3  -9  -1   64.07   10.66   0
  -3   0  -8   31.45    6.98   0
  -2  -2  -6    7.17    4.12   0
  -1  -6  -1    7.78    3.19   0
  -1  -5  -2 1722.84   23.67   0
  -1  -2  -4    1.68    2.56   0
  -6  -2  -9   23.71   14.80   0
  -6   0 -10    1.94   12.95   0
  -5  -8  -4   93.20   14.59   0
  -5  -7  -5    2.04   11.06   0
  -5  -6  -6   24.14   11.64   0
  -4  -9  -2    1.49    8.96   0
  -4  -4  -7    0.76    7.45   0
  -4  -2  -8   40.22   10.31   0
  -3  -4  -6    3.60    5.50   0
  -2  -7  -2  119.05    8.95   0
  -2  -6  -3   92.20    7.96   0
  -2  -5  -4  288.37   12.53   0
  -5  -3  -8  262.27   17.83   0
  -5  -1  -9  108.86   12.18   0
  -5   2 -10   85.74   10.27   0
  -4  -8  -3  101.43   12.11   0
  -4  -7  -4   25.79   11.05   0
  -4  -6  -5   23.16   10.75   0
  -4  -5  -6    8.11    7.78   0
  -4   1  -9  600.44   19.50   0
  -3  -8  -2  305.38   15.31   0
  -3  -7  -3  192.41   13.62   0
  -3  -6  -4   47.10    9.20   0
  -3  -5  -5   49.84    7.68   0
  -3   1  -8  590.11   16.72   0
  -2  -1  -6   10.00    3.84   0
  -1  -3  -3  191.36    7.96   0
  -1  -1  -4 1762.97   20.44   0
  -6  -3  -8   16.44   11.68   0
  -5  -9  -2    0.79   10.56   0
  -5   3 -10  146.78   11.35   0
  -4  -3  -7  517.90   20.90   0
  -4  -1  -8   38.81    9.91   0
  -3  -9   0  127.00   11.71   0
  -3   2  -8   91.12    7.18   0
  -3   3  -8  128.51    7.57   0
  -3   4  -8  422.05   11.68   0
  -2  -8   0  316.44   12.62   0
  -2   0  -6  741.24   16.20   0
  -7   1 -10  207.08   17.80   0
  -6  -4  -7   16.36   14.51   0
  -6  -1  -9  241.40   18.13   0
  -6   2 -10    3.16   10.90   0
  -5  -8  -3  322.48   19.90   0
  -5  -6  -5  544.48   24.85   0
  -5  -2  -8   14.77    9.40   0
  -5   0  -9    1.95    7.69   0
  -4  -9  -1   85.74   11.01   0
  -4   3  -9  281.61   12.49   0
  -2  -4  -4    4.58    4.02   0
  -1  -6   0    1.67    2.72   0
  -1  -5  -1  279.53    9.36   0
  -1  -4  -2   51.28    4.47   0
  -7   2 -10   54.94   14.73   0
  -6  -7  -4   -0.56   14.62   0
  -6  -6  -5    2.18   14.56   0
  -6  -5  -6   -1.26   11.17   0
  -6   3 -10  238.40   16.23   0
  -5   1  -9  107.99   12.41   0
  -4  -5  -5  357.40   18.34   0
  -4   0  -8    1.37    8.13   0
  -2  -6  -2  569.80   16.18   0
  -2  -5  -3 1069.35   21.79   0
  -2  -2  -5    2.23    3.49   0
  -2   1  -6  119.46    6.38   0
  -7   0  -9   13.24   14.42   0
  -6  -2  -8   56.51   12.49   0
  -6   0  -9   -0.09    9.55   0
  -5  -9  -1   43.47   11.63   0
  -5  -3  -7   16.53    9.47   0
  -5  -1  -8  701.52   24.75   0
  -4  -7  -3  164.49   13.06   0
  -4  -6  -4  301.73   16.24   0
  -4  -2  -7    4.16    6.04   0
  -3  -2  -6    3.23    5.82   0
  -3   0  -7  529.79   15.86   0
  -2  -8   1   65.22    7.60   0
  -2   2  -6 2170.69   23.27   0
  -2   3  -6   34.90    3.09   0
  -1  -7   2  957.58   15.18   0
  -6  -9  -1    9.18   12.03   0
  -6  -3  -7  346.90   20.78   0
  -5  -8  -2   57.22   13.87   0
  -5  -4  -6   -0.39    7.86   0
  -5   2  -9  114.63   10.53   0
  -4  -9   0   42.48    8.94   0
  -3   1  -7  105.19    7.97   0
  -2  -3  -4   35.51    4.98   0
  -2  -1  -5 1815.91   25.02   0
  -7   1  -9  196.70   18.82   0
  -6  -8  -2  463.95   24.27   0
  -6  -4  -6  464.12   24.89   0
  -6  -1  -8   77.31   12.43   0
  -5  -7  -3    8.69    9.58   0
  -5  -6  -4   22.88   10.11   0
  -5  -5  -5    0.65    9.00   0
  -5  -2  -7   11.99   10.70   0
  -5   0  -8    4.50    8.83   0
  -5   3  -9  282.05   14.73   0
  -4  -8  -1  100.50   12.33   0
  -4  -3  -6    5.59    5.99   0
  -3  -3  -5    2.47    5.85   0
  -2  -7   0  593.54   15.77   0
  -1  -6   1   33.92    3.93   0
  -1  -3  -2 3439.76   28.44   0
  -7  -1  -8  196.69   17.89   0
  -6  -7  -3   16.84   12.04   0
  -6  -6  -4  389.43   22.38   0
  -6  -5  -5  121.51   15.18   0
  -6   2  -9   10.35   10.14   0
  -5  -9   0   81.61   12.16   0
  -4  -7  -2   45.89   10.21   0
  -4  -4  -5   -0.24    5.88   0
  -4   2  -8  618.57   17.83   0
  -3  -1  -6  978.22   21.34   0
  -3   2  -7  670.50   15.74   0
  -2  -6  -1   13.90    4.14   0
  -2  -5  -2  416.41   13.13   0
  -1  -5   0 2269.83   23.35   0
  -1  -4  -1  194.46    6.98   0
  -7  -2  -7  148.72   18.95   0
  -7   2  -9   15.48   12.89   0
  -6  -9   0    3.69   11.38   0
  -6  -2  -7    3.24    9.66   0
  -6   0  -8    8.26   10.57   0
  -5  -8  -1  160.53   16.11   0
  -5  -3  -6  670.16   23.67   0
  -4  -6  -3   36.52    8.17   0
  -4  -5  -4    8.53    6.44   0
  -4   3  -8   60.63    6.76   0
  -3  -7  -1  205.63   11.66   0
  -3  -6  -2    3.82    6.56   0
  -3  -5  -3   23.30    6.80   0
  -3  -4  -4    2.05    4.53   0
  -3   3  -7   47.57    4.99   0
  -2  -2  -4 1117.97   19.78   0
  -2   0  -5   35.82    4.13   0
  -7  -3  -6  222.48   20.81   0
  -7   0  -8    1.51   10.81   0
  -6  -8  -1   34.39   14.67   0
  -6  -3  -6   51.15   13.92   0
  -6   3  -9  103.71   10.90   0
  -5  -7  -2  225.41   17.38   0
  -5  -4  -5  150.77   13.05   0
  -5  -1  -7  127.72   11.52   0
  -4   4  -8  286.97   11.21   0
  -3  -2  -5  150.28   10.01   0
  -3   0  -6   28.79    5.78   0
  -8   3  -9   28.10   12.17   0
  -7  -4  -5   96.43   17.53   0
  -7   3  -9  306.78   18.00   0
  -6  -7  -2    0.06   13.37   0
  -6  -4  -5    7.56   10.16   0
  -6  -1  -7  391.10   20.78   0
  -5  -6  -3  515.17   21.62   0
  -5   2  -8  175.26   13.00   0
  -4  -8   0  478.88   18.68   0
  -3  -8   1  222.87   12.34   0
  -2  -7   1 1207.45   21.30   0
  -2  -3  -3 3527.61   34.92   0
  -2   1  -5  700.77   13.44   0
  -8   1  -8  212.02   18.75   0
  -7  -1  -7  156.25   16.15   0
  -7   1  -8  130.62   14.45   0
  -6  -6  -3    0.44   10.12   0
  -6  -5  -4    0.06   10.04   0
  -5  -2  -6    3.50    6.88   0
  -5   0  -7    0.13    7.95   0
  -4  -7  -1  399.28   17.90   0
  -4  -4  -4  124.04   11.10   0
  -4   1  -7 1029.22   22.80   0
  -3   1  -6 1446.72   23.30   0
  -7  -2  -6   71.42   15.88   0
  -6  -8   0  501.66   24.96   0
  -6  -2  -6   29.19   11.50   0
  -6   2  -8   38.73   11.30   0
  -5  -8   0   58.60   10.37   0
  -5  -3  -5   25.14   10.03   0
  -4  -6  -2  474.26   18.26   0
  -4  -5  -3 1153.18   27.17   0
  -3  -7   0  602.62   17.83   0
  -3  -4  -3  380.07   14.55   0
  -3  -1  -5    7.43    5.36   0
  -2  -6   0   14.52    3.86   0
  -2  -5  -1 1886.29   25.79   0
  -2  -4  -2  102.28    6.63   0
  -2  -1  -4    5.42    2.90   0
  -2   2  -5  187.83    6.59   0
  -8   0  -7    6.69   12.23   0
  -8   2  -8    6.96   11.27   0
  -7  -7  -1    0.53   14.99   0
  -7  -3  -5   38.57   15.05   0
  -7   0  -7   -0.30   12.21   0
  -7   2  -8   34.50   12.65   0
  -6  -3  -5  562.19   24.24   0
  -6   0  -7   13.45    8.16   0
  -5  -7  -1    7.44    8.11   0
  -5  -4  -4   -2.74    8.89   0
  -4   2  -7  426.83   14.41   0
  -3  -6  -1   77.59    7.38   0
  -3  -5  -2  939.58   21.51   0
  -7  -6  -2   -0.11   11.62   0
  -7  -5  -3   46.66   16.08   0
  -7  -4  -4   39.65   12.62   0
  -6  -7  -1  302.02   19.19   0
  -6  -6  -2  198.39   17.42   0
  -6  -5  -3  693.63   27.39   0
  -6  -4  -4  230.80   17.62   0
  -6   3  -8  167.10   13.47   0
  -5  -6  -2   10.43    7.75   0
  -5  -5  -3   -1.20    7.06   0
  -5   1  -7  153.98   11.17   0
  -4   0  -6  206.16   10.97   0
  -4   3  -7  137.86    9.11   0
  -3  -8   2   71.87    7.43   0
  -2  -2  -3    2.07    3.58   0
  -8  -1  -6  194.16   18.85   0
  -8   3  -8  211.72   17.26   0
  -7  -8   1  461.72   26.15   0
  -7   3  -8  154.70   13.92   0
  -6  -1  -6  166.22   13.56   0
  -6   1  -7  398.77   19.25   0
  -5  -8   1  506.13   21.60   0
  -3  -2  -4    6.45    4.00   0
  -3   0  -5  550.42   14.89   0
  -2  -7   2  469.72   12.70   0
  -2   0  -4  501.96   11.55   0
  -7   1  -7  195.67   15.23   0
  -6  -8   1   12.90   10.20   0
  -5  -2  -5    7.15    6.33   0
  -4   4  -7  473.97   13.53   0
  -3  -7   1  188.10   10.30   0
  -2  -3  -2   17.92    4.25   0
  -8   0  -6    7.51   14.68   0
  -7  -7   0  177.52   17.60   0
  -7  -6  -1  405.50   24.77   0
  -7  -2  -5  136.51   15.25   0
  -7   4  -8  319.50   16.90   0
  -6  -7   0    1.29   12.13   0
  -6  -2  -5    0.68    7.83   0
  -5  -7   0  401.31   18.52   0
  -5  -3  -4  637.49   21.49   0
  -5   0  -6    8.19    6.08   0
  -4  -1  -5 1008.46   22.93   0
  -4   1  -6  178.81    9.81   0
  -3  -6   0   26.56    6.45   0
  -3  -3  -3    2.01    3.82   0
  -2  -6   1    1.34    2.83   0
  -8   2  -7   54.03   12.79   0
  -7  -8   2   11.37   13.68   0
  -7  -5  -2  213.10   18.30   0
  -7  -4  -3  133.35   15.56   0
  -7   0  -6   12.89   10.01   0
  -7   2  -7   34.74    9.73   0
  -6  -6  -1    4.67    9.64   0
  -6  -5  -2   -2.18   10.67   0
  -6  -4  -3    0.13   10.36   0
  -6  -3  -4   79.88   11.21   0
  -6   0  -6   84.08   10.51   0
  -6   2  -7   33.22    8.25   0
  -5  -6  -1  524.90   20.47   0
  -5  -5  -2  770.61   24.09   0
  -5  -4  -3  110.60   10.66   0
  -3  -5  -1   71.62    6.77   0
  -3  -4  -2    4.43    4.01   0
  -2  -4  -1    3.39    2.88   0
  -2   1  -4  221.79    7.37   0
  -6  -8   2  203.23   16.07   0
  -5  -8   2   44.06    9.10   0
  -5  -1  -5  189.95   12.03   0
  -4   2  -6  636.02   16.92   0
  -3  -1  -4 1831.11   26.43   0
  -3   1  -5  235.35    9.26   0
  -2  -1  -3  758.43   14.26   0
  -8  -4  -2  136.09   19.92   0
  -8  -3  -3  228.71   21.58   0
  -8  -2  -4    9.19   12.00   0
  -8   1  -6  434.68   23.19   0
  -8   3  -7   24.74   11.20   0
  -7  -7   1   -4.14   11.04   0
  -7   3  -7  290.98   17.89   0
  -6   3  -7  136.22   11.18   0
  -5  -7   1   23.88   10.00   0
  -5   4  -7  512.81   16.07   0
  -4  -3  -3 1068.41   24.01   0
  -4   0  -5   35.43    5.72   0
  -2  -7   3 1509.44   21.22   0
  -7  -6   0   -1.63   11.10   0
  -7  -2  -4    7.17    9.09   0
  -7   1  -6  240.63   16.14   0
  -6  -7   1  444.43   21.32   0
  -6  -2  -4   -1.84    9.49   0
  -6   1  -6  325.62   16.24   0
  -5  -2  -4   17.43    6.36   0
  -4  -5  -1 1716.80   30.94   0
  -4  -4  -2  183.07   10.92   0
  -3  -7   2 1235.01   23.31   0
  -3  -2  -3  350.32   12.07   0
  -8   0  -5   12.61   11.56   0
  -8   2  -6   29.00   13.82   0
  -8   4  -7  202.41   16.09   0
  -7  -5  -1   57.66   12.75   0
  -7  -4  -2   42.80   11.11   0
  -7  -3  -3   85.84   13.44   0
  -7   4  -7   43.74   10.91   0
  -5  -6   0    4.08    6.83   0
  -5  -5  -1    4.18    8.39   0
  -5  -4  -2    1.75    7.48   0
  -5  -3  -3   71.34    8.69   0
  -4   3  -6  219.39    9.63   0
  -3  -6   1   47.94    6.95   0
  -3  -3  -2 2435.98   31.31   0
  -3   2  -5 1070.27   17.93   0
  -2  -6   2   15.69    4.13   0
  -2  -2  -2 1300.58   18.80   0
  -9   3  -6   14.12   12.18   0
  -7  -7   2  259.66   20.85   0
  -7   0  -5   22.28    9.27   0
  -7   2  -6  208.92   16.24   0
  -6   0  -5   26.63    7.87   0
  -6   2  -6  160.97   13.00   0
  -4  -7   2  140.24   11.55   0
  -4   1  -5  367.08   13.41   0
  -3  -5   0 2295.53   30.87   0
  -3  -4  -1   30.92    5.80   0
  -8  -5   0   32.74   13.78   0
  -8  -4  -1   14.56   15.70   0
  -8  -3  -2  131.84   18.68   0
  -8  -2  -3   24.94   12.43   0
  -8   1  -5  206.00   19.03   0
  -7  -6   1  232.97   19.90   0
  -7  -1  -4  472.47   22.74   0
  -6  -7   2    9.51   11.09   0
  -5  -7   2  661.21   22.87   0
  -4  -2  -3   26.78    6.97   0
  -4   4  -6  715.26   15.92   0
  -2  -5   1 2302.31   25.85   0
  -2  -4   0   95.84    6.11   0
  -2  -3  -1  885.79   15.78   0
  -2   0  -3   53.56    4.03   0
  -9   2  -5    5.43   12.18   0
  -9   4  -6  255.70   19.50   0
  -8   3  -6  209.88   16.66   0
  -7  -5   0  575.54   26.12   0
  -7  -2  -3    2.53   11.90   0
  -6  -1  -4  201.47   13.53   0
  -5   1  -5  275.06   13.57   0
  -4  -6   1    2.32    5.43   0
  -3  -7   3  263.58   11.75   0
  -3   3  -5   78.93    5.05   0
  -8  -6   2   98.50   16.16   0
  -8   0  -4    9.74   10.91   0
  -7  -7   3   -0.40   13.49   0
  -7  -4  -1   -1.28    9.90   0
  -7  -3  -2  715.71   26.68   0
  -7   1  -5  306.65   17.35   0
  -7   3  -6   59.31    9.90   0
  -6  -6   1   -2.12    8.04   0
  -6  -5   0    5.04   10.04   0
  -6  -2  -3   -1.28    6.48   0
  -6   1  -5  429.54   17.90   0
  -5  -6   1   68.73    9.42   0
  -4  -5   0   17.91    5.43   0
  -4  -4  -1    0.37    4.43   0
  -4  -3  -2    0.72    4.36   0
  -4   0  -4  896.56   20.54   0
  -4   2  -5  341.17   12.40   0
  -4   5  -6   16.80    3.78   0
  -3  -1  -3   26.47    4.28   0
  -9   1  -4   57.01   14.50   0
  -9   3  -5  395.07   24.69   0
  -8  -5   1  370.54   23.45   0
  -8  -1  -3  337.83   21.31   0
  -8   2  -5  189.36   15.75   0
  -8   4  -6   56.15   11.43   0
  -6  -4  -1    2.05    7.49   0
  -6  -3  -2  116.68   11.61   0
  -5  -5   0 1120.09   27.53   0
  -3   1  -4  352.01   10.70   0
  -9   0  -3   -1.08   12.52   0
  -8  -4   0   85.37   15.31   0
  -8  -2  -2    8.92   11.48   0
  -7  -6   2    9.28   10.74   0
  -7   2  -5   87.85   12.68   0
  -7   4  -6  400.59   18.14   0
  -6  -7   3  619.09   23.52   0
  -5  -7   3   21.07   10.23   0
  -5   0  -4  169.20   10.74   0
  -3  -6   2    3.61    4.05   0
  -3  -2  -2    2.70    3.30   0
  -3   4  -5 1223.14   16.76   0
  -2  -1  -2   30.41    3.23   0
  -8  -6   3   -2.59   15.21   0
  -8   1  -4  373.47   20.68   0
  -8   3  -5   41.16   13.48   0
  -7  -7   4  683.75   28.81   0
  -7  -5   1   23.19   11.07   0
  -7  -1  -3  273.56   17.14   0
  -5   2  -5  408.74   14.91   0
  -5   5  -6    8.26    6.10   0
  -4  -1  -3 1517.11   26.37   0
  -3  -5   1   86.99    6.73   0
  -3  -4   0    5.18    4.87   0
  -3  -3  -1    0.41    3.24   0
  -2  -6   3   25.64    3.80   0
  -9   4  -5    3.95   11.36   0
  -8  -5   2   82.93   17.90   0
  -8   0  -3   71.28   15.45   0
  -7  -4   0    3.38    8.85   0
  -7  -3  -1   90.62   12.92   0
  -7  -2  -2    0.43    8.22   0
  -7   5  -6    3.52    6.95   0
  -6  -1  -3  604.59   21.23   0
  -6   5  -6   30.75    8.65   0
  -5  -6   2    3.24    6.70   0
  -5  -1  -3   65.90    7.80   0
  -4  -6   2   15.58    5.71   0
  -4  -2  -2    0.57    5.74   0
  -4   3  -5  267.38   10.24   0
  -2  -2  -1   -0.18    2.67   0
  -9   1  -3  367.66   23.31   0
  -8  -4   1   41.37   16.31   0
  -8  -1  -2  364.97   22.87   0
  -7  -6   3   44.77   13.76   0
  -6  -7   4    1.86   10.53   0
  -6  -5   1 1098.95   29.89   0
  -6  -4   0   47.34   11.15   0
  -6  -3  -1 1069.64   29.18   0
  -6  -2  -2   12.12    6.99   0
  -5  -2  -2   48.50    8.47   0
  -4  -5   1 1199.59   24.87   0
  -4  -4   0    2.34    5.66   0
  -4  -3  -1 1478.57   27.20   0
  -3   0  -3 3315.23   32.46   0
  -2  -5   2  225.51    8.09   0
  -9  -1  -1  324.61   24.79   0
  -9   0  -2   10.78   12.81   0
  -9   3  -4   10.44   11.95   0
  -9   5  -5   13.14   11.15   0
  -8  -6   4  120.94   19.25   0
  -8  -3   0  177.25   17.54   0
  -8  -2  -1   14.86   11.66   0
  -8   2  -4   62.52   11.45   0
  -7   0  -3   81.98   12.86   0
  -6   1  -4  394.32   16.85   0
  -5  -7   4  577.16   21.04   0
  -5   1  -4  480.59   16.36   0
  -5   3  -5   43.21    6.32   0
  -4  -7   4  143.85   10.94   0
  -2  -4   1    0.13    1.98   0
  -2  -3   0   13.73    2.89   0
  -9  -2   0   -3.02   13.39   0
  -8   1  -3  140.56   16.95   0
  -7  -5   2  508.26   23.59   0
  -7  -1  -2  561.97   24.28   0
  -6  -6   3    3.86   10.17   0
  -4   4  -5 1195.60   19.97   0
  -3  -6   3   63.90    6.97   0
  -3  -1  -2 1567.83   23.03   0
  -9   2  -3   33.72   13.24   0
  -9   4  -4  376.29   23.84   0
  -8  -5   3  555.43   27.00   0
  -8   3  -4  151.53   16.37   0
  -8   5  -5    0.75    8.12   0
  -7  -4   1    3.01    8.74   0
  -7  -3   0  537.39   23.03   0
  -7  -2  -1    2.80    8.27   0
  -7   4  -5  131.84   11.85   0
  -6   0  -3  120.86   10.56   0
  -5   0  -3  112.53    8.96   0
  -4   2  -4 1431.76   23.61   0
  -9   1  -2   77.11   15.09   0
  -8  -6   5   12.77   12.92   0
  -8  -4   2   19.57   12.60   0
  -8  -3   1  418.21   24.86   0
  -8  -1  -1  239.08   19.65   0
  -8   0  -2   60.65   12.71   0
  -6  -5   2   34.22    8.95   0
  -6  -4   1   -2.69    9.18   0
  -6  -1  -2  363.48   16.60   0
  -6   4  -5  571.98   18.70   0
  -5   2  -4  547.91   17.42   0
  -5   4  -5  467.53   14.93   0
  -4  -6   3   -1.41    4.98   0
  -4  -1  -2  342.44   13.17   0
  -3  -5   2 1158.01   20.98   0
  -3  -2  -1  977.81   18.58   0
  -3   3  -4   45.18    4.36   0
  -9  -2   1    0.51   16.37   0
  -9  -1   0  171.50   21.09   0
  -9   0  -1   35.07   13.59   0
  -9   3  -3  145.27   18.97   0
  -9   5  -4   -2.20   13.57   0
  -8  -2   0   70.44   12.78   0
  -7  -5   3   17.20   12.69   0
  -7   1  -3  283.60   16.48   0
  -7   5  -5   21.88    7.70   0
  -6  -3   0  131.68   11.62   0
  -6  -2  -1    7.14    6.39   0
  -5  -1  -2  563.29   18.14   0
  -4  -5   2   16.38    6.67   0
  -4   5  -5    0.64    3.02   0
  -3  -4   1  613.44   15.19   0
  -3   1  -3    6.07    2.85   0
  -2  -6   4  207.44    8.05   0
  -8  -5   4  151.80   17.53   0
  -8   4  -4   28.09    9.76   0
  -7  -4   2    4.62   11.43   0
  -7   0  -2  115.40   12.16   0
  -7   3  -4   24.58    8.02   0
  -6  -6   4    1.68    7.88   0
  -6   5  -5   14.00    7.96   0
  -5  -4   1   38.52    7.10   0
  -5  -3   0 1148.24   26.22   0
  -5  -2  -1  778.36   21.45   0
  -5   5  -5    4.59    5.50   0
  -4  -4   1   -0.31    5.42   0
  -4  -3   0   31.11    6.86   0
  -4  -2  -1   34.34    5.51   0
  -9   2  -2  291.18   21.05   0
  -9   6  -4  538.23   26.04   0
  -8  -4   3    7.01   14.88   0
  -7  -6   5    6.43   10.34   0
  -7  -2   0   -0.85   11.32   0
  -7  -1  -1  429.77   20.17   0
  -7   6  -5    0.41    8.32   0
  -6   3  -4  177.86   12.52   0
  -4   1  -3  584.37   15.43   0
  -4   3  -4    9.08    4.37   0
 -10   6  -3  256.82   23.35   0
  -9   1  -1  217.82   19.25   0
  -9   4  -3    2.72   11.10   0
  -8  -3   2   77.51   14.18   0
  -8  -2   1   90.74   15.88   0
  -8  -1   0  203.84   19.25   0
  -8   0  -1   38.35   11.66   0
  -8   3  -3   15.05   11.58   0
  -8   5  -4   35.77   12.01   0
  -7   2  -3  123.90   11.96   0
  -7   4  -4 1018.94   28.07   0
  -6  -5   3  866.50   26.52   0
  -5   3  -4    0.23    3.95   0
  -3  -6   4    0.52    5.19   0
  -3   0  -2  377.32   11.21   0
  -2  -5   3 1908.55   22.18   0
  -9  -2   2    1.28   13.14   0
  -9  -1   1  283.15   21.77   0
  -9   0   0  210.59   19.55   0
  -8  -5   5  886.82   32.89   0
  -6  -4   2   24.75    8.15   0
  -4  -6   4   31.33    6.28   0
  -9   3  -2   12.05   11.91   0
  -9   5  -3   -4.26   13.21   0
  -8  -4   4   26.43   15.42   0
  -8   2  -2   96.06   14.71   0
  -7  -6   6    9.37   12.81   0
  -7  -4   3   32.14   13.18   0
  -7   1  -2  215.73   14.53   0
  -6  -6   5    6.13    8.11   0
  -6  -3   1  909.18   26.13   0
  -6  -2   0  102.94   10.24   0
  -4   0  -2 1412.11   24.14   0
  -3   2  -3  767.71   14.49   0
  -2  -4   2   72.97    4.75   0
  -2  -3   1 1947.96   21.64   0
 -10   5  -2    1.15   13.14   0
  -9  -3   4  284.01   23.19   0
  -9   2  -1   28.83   12.72   0
  -8   1  -1  159.41   16.63   0
  -8   4  -3  516.49   23.47   0
  -8   6  -4    3.38    8.05   0
  -7  -3   2  977.20   30.93   0
  -7   0  -1  165.66   13.36   0
  -7   3  -3   99.46   12.27   0
  -7   5  -4    6.33    8.92   0
  -5  -4   2    3.14    5.26   0
  -5  -3   1   43.90    8.23   0
  -5  -2   0   53.87    8.34   0
  -5  -1  -1  131.14    9.58   0
  -5   2  -3  770.64   19.98   0
  -4  -5   3 1774.06   29.53   0
  -3  -5   3   52.79    5.40   0
  -3  -1  -1   10.91    3.30   0
  -9  -2   3   17.54   13.95   0
  -9  -1   2   97.42   19.27   0
  -9   0   1  138.08   19.77   0
  -9   1   0   48.84   13.92   0
  -9   4  -2  461.99   25.67   0
  -9   6  -3    2.54   14.14   0
  -8  -5   6   89.15   15.56   0
  -8  -3   3  280.30   20.19   0
  -8  -2   2   63.84   15.01   0
  -8  -1   1  286.86   21.21   0
  -8   0   0   49.08   13.51   0
  -7  -5   5   49.86   13.79   0
  -7  -2   1   99.05   12.15   0
  -6  -5   4   11.81    8.16   0
  -4  -4   2  354.17   13.42   0
  -4  -1  -1 1150.41   22.26   0
  -4   4  -4  630.76   14.55   0
  -3  -4   2    4.11    4.21   0
  -3  -2   0   15.58    4.43   0
 -10   6  -2   18.81   13.69   0
  -8   3  -2  111.65   14.82   0
  -7   2  -2  700.86   24.46   0
  -6  -6   6   11.62   10.84   0
  -6  -4   3   -0.46    9.16   0
  -6   5  -4   63.15    9.01   0
  -4  -3   1 1987.16   30.16   0
  -4  -2   0 1061.27   21.80   0
  -3  -3   1   -0.79    2.91   0
  -9   3  -1  136.29   16.29   0
  -8  -5   7  477.03   27.74   0
  -8  -4   5   24.13   13.02   0
  -8   5  -3   -0.78    8.26   0
  -7  -4   4   18.43    9.76   0
  -7   4  -3  137.86   13.24   0
  -6  -3   2  128.78   12.67   0
  -6   3  -3  146.62   10.46   0
  -5  -5   4 1606.57   32.30   0
  -5   1  -2  644.89   18.37   0
  -4  -6   5    2.46    5.04   0
  -3  -6   5  144.20    8.72   0
 -10   5  -1   -0.11   13.19   0
  -9  -2   4  103.18   17.42   0
  -9   5  -2    4.93   11.05   0
  -8   2  -1  518.54   23.08   0
  -7  -3   3  226.85   17.68   0
  -7   1  -1  302.90   16.65   0
  -5   5  -4    6.12    4.46   0
  -4   1  -2  146.67    8.68   0
  -3   1  -2  298.81    9.39   0
 -10   4   0    1.57   17.47   0
  -9  -1   3  180.90   19.43   0
  -9   0   2  186.56   19.11   0
  -9   1   1  123.31   16.66   0
  -8  -2   3   84.64   13.46   0
  -8   0   1  200.59   18.90   0
  -8   1   0  323.06   19.34   0
  -8   4  -2   48.50   12.65   0
  -7  -2   2   66.64   11.00   0
  -7  -1   1  250.32   15.98   0
  -7   0   0  221.60   14.93   0
  -6  -5   5 1021.16   28.72   0
  -5  -4   3  248.47   13.20   0
  -5   0  -1  358.62   14.26   0
  -5   3  -3   25.87    5.22   0
  -4  -5   4    2.94    6.77   0
  -4   5  -4    7.34    3.40   0
 -10   6  -1  300.51   22.47   0
  -9   4  -1    2.13   11.36   0
  -9   6  -2  526.84   24.83   0
  -8  -4   6   88.01   15.57   0
  -7   3  -2   -0.08    6.76   0
  -7   5  -3    9.07    9.24   0
  -6  -4   4   10.37    9.69   0
  -5  -3   2  962.33   23.93   0
  -5  -2   1  449.18   16.93   0
  -4   3  -3   27.96    4.33   0
  -3  -5   4 2301.02   29.21   0
  -3   3  -3   29.25    3.38   0
  -2  -5   4  238.52    8.37   0
 -10   5   0    7.55   17.22   0
  -9  -2   5  182.30   20.19   0
  -9   3   0    4.39   11.57   0
  -8  -3   5  247.22   21.75   0
  -8   3  -1    4.09    8.66   0
  -8   7  -3   -1.08   10.02   0
  -7  -4   5  133.98   14.22   0
  -6   1  -1   71.17    8.57   0
  -5   6  -4  966.49   20.17   0
  -4  -4   3   -1.85    3.94   0
  -4   0  -1  499.08   14.52   0
  -3   0  -1 1813.07   23.23   0
 -10   7  -1   15.60   13.58   0
  -9  -1   4   61.55   15.80   0
  -9   0   3  119.88   19.93   0
  -9   1   2   54.34   17.52   0
  -9   2   1   39.65   13.58   0
  -9   5  -1   18.43   14.61   0
  -9   7  -2    0.06   10.73   0
  -8  -4   7   45.96   17.08   0
  -8  -2   4  151.82   18.00   0
  -8   2   0   78.68   14.17   0
  -8   5  -2   19.62    9.33   0
  -7  -5   7   69.75   13.05   0
  -7  -3   4  441.25   21.35   0
  -6  -5   6   10.07   10.64   0
  -6  -3   3 1110.70   28.82   0
  -5  -5   5    6.29    6.47   0
  -5   2  -2 1100.60   23.24   0
  -4  -3   2   22.58    5.99   0
  -4  -2   1   42.74    6.55   0
  -4  -1   0   42.99    5.57   0
  -8   0   2  203.46   18.51   0
  -8   1   1   64.34   11.82   0
  -7  -1   2  308.35   18.58   0
  -7   0   1  223.11   16.70   0
  -7   1   0   91.90   10.83   0
  -6   3  -2  246.94   12.98   0
  -6   5  -3   28.85    8.07   0
  -5   4  -3  787.34   18.92   0
  -4   6  -4  118.44    6.45   0
  -3  -4   3  873.38   17.72   0
  -3  -1   0  380.35   11.36   0
  -2  -4   3   24.49    3.04   0
 -10   6   0   36.67   14.85   0
  -9  -2   6  275.99   23.24   0
  -9   4   0  582.41   27.08   0
  -9   6  -1   10.44   14.08   0
  -8  -3   6   99.86   18.10   0
  -8   4  -1  938.81   29.62   0
  -8   6  -2    2.19   10.94   0
  -7  -4   6   14.80   10.02   0
  -6  -4   5   22.06   10.43   0
  -5   1  -1  135.91    9.23   0
  -4   2  -2 2356.25   29.35   0
  -3  -3   2 2272.17   27.71   0
 -10   5   1   -2.37   17.40   0
 -10   7   0   80.99   19.66   0
  -9  -1   5   75.27   16.57   0
  -9   0   4  209.48   22.56   0
  -9   3   1   40.83   13.35   0
  -8  -4   8  101.19   16.60   0
  -7   3  -1   16.74    7.42   0
  -6   2  -1  302.52   15.18   0
  -5   0   0  235.97   12.76   0
  -4  -5   5  799.11   20.29   0
  -3   2  -2  678.01   13.53   0
  -9   1   3  113.44   16.95   0
  -9   2   2  556.91   27.72   0
  -9   5   0    8.11   14.70   0
  -8  -2   5  122.13   15.94   0
  -8   3   0   32.24   10.07   0
  -7  -3   5  128.55   14.05   0
  -7   5  -2    2.91    7.20   0
  -6  -5   7  877.81   27.33   0
  -5  -2   2  183.88   11.14   0
  -5  -1   1  512.98   17.16   0
  -5   3  -2    2.78    5.77   0
  -9   7  -1  219.84   18.22   0
  -8  -4   9   32.11   20.39   0
  -8  -3   7  160.94   20.25   0
  -8  -1   4  133.27   15.27   0
  -8   1   2   61.13   11.90   0
  -8   2   1  595.37   25.10   0
  -8   5  -1    7.36    8.97   0
  -8   7  -2   68.00   11.09   0
  -7  -2   4   54.45   10.66   0
  -7   1   1   52.92   11.23   0
  -7   2   0  937.11   27.42   0
  -6   1   0  282.93   14.34   0
  -6   4  -2  245.33   12.84   0
  -6   6  -3  997.98   23.56   0
  -5   5  -3  354.65   12.95   0
  -4   1  -1   57.04    5.74   0
  -9  -1   6   49.44   15.87   0
  -9   0   5  107.05   20.47   0
  -9   4   1   -2.66   11.35   0
  -7  -1   3  288.58   17.35   0
  -7   4  -1   35.27   10.14   0
  -6  -4   6  365.92   19.52   0
  -9   1   4   10.72   13.32   0
  -9   2   3   42.36   14.36   0
  -9   3   2    4.20   12.14   0
  -9   6   0  523.95   25.73   0
  -8  -2   6  149.31   17.36   0
  -8   4   0  122.54   13.40   0
  -8   6  -1  242.57   18.02   0
  -6   3  -1   21.40    8.08   0
  -6   7  -3    6.20    7.09   0
  -5  -4   5  376.89   16.21   0
  -5   2  -1  866.46   20.77   0
  -4  -3   3  844.88   19.94   0
  -4  -2   2  971.16   21.15   0
  -4  -1   1  596.90   16.48   0
  -9  -1   7   39.09   19.44   0
  -9   5   1   74.64   16.47   0
  -8  -3   8   83.86   16.05   0
  -8  -1   5   73.61   13.29   0
  -8   3   1   10.73    9.28   0
  -7   3   0   12.59    9.94   0
  -6  -3   5  683.82   24.73   0
  -6   5  -2  172.17   12.12   0
  -4  -5   6   -0.32    5.02   0
  -4   3  -2   29.28    4.38   0
  -4   5  -3    9.88    3.45   0
  -3  -4   4   -0.12    4.06   0
  -2  -5   5 1232.46   17.90   0
  -9   4   2  423.97   26.33   0
  -9   7   0   15.90   12.02   0
  -8  -2   7  131.31   19.51   0
  -8   1   3   24.00   10.54   0
  -8   2   2   82.72   12.57   0
  -7  -2   5  254.13   17.23   0
  -5  -2   3 1449.89   29.35   0
  -5   1   0  100.05    8.29   0
  -5   4  -2 1756.09   28.25   0
  -9   1   5    3.75   13.39   0
  -9   2   4  460.49   28.47   0
  -9   3   3    2.40   12.52   0
  -8   5   0  158.09   14.58   0
  -8   7  -1    1.79    8.61   0
  -7  -3   7  116.76   16.14   0
  -7  -1   4  316.15   18.32   0
  -7   1   2    4.79    7.39   0
  -7   5  -1    1.10    7.26   0
  -6  -4   7   38.56    9.71   0
  -6   1   1  198.98   13.38   0
  -5  -1   2  571.28   18.16   0
  -5   0   1 1328.77   26.66   0
  -3  -3   3    6.44    4.19   0
  -3   0   0  279.11    9.36   0
  -9   6   1    4.18   11.97   0
  -9   8   0   83.54   14.76   0
  -8  -1   6  105.43   15.60   0
  -7  -4   9  441.80   23.62   0
  -5  -4   6   22.06    7.26   0
  -4  -4   5   11.68    5.14   0
  -4   2  -1  765.13   16.99   0
  -3  -2   2   16.09    3.63   0
  -3  -1   1  115.95    6.54   0
  -3   3  -2   46.56    4.00   0
  -2  -4   4 1644.33   20.34   0
  -9   0   7   82.33   17.66   0
  -9   5   2    4.37   12.06   0
  -8  -3  10   14.86   14.69   0
  -8   2   3  756.20   29.83   0
  -8   3   2    5.83    9.27   0
  -8   6   0    7.14   11.56   0
  -8   8  -1  264.23   17.16   0
  -7  -2   6  221.25   16.78   0
  -7   4   0  760.76   24.62   0
  -6  -3   6   51.65   11.51   0
  -6   6  -2   66.58    8.19   0
  -5   3  -1   18.19    4.98   0
  -9   1   6    0.43   13.81   0
  -9   2   5   40.62   18.11   0
  -9   3   4    0.15   16.19   0
  -9   4   3    0.18   12.43   0
  -9   7   1  242.55   19.77   0
  -7  -3   8  135.52   17.25   0
  -7  -1   5  148.01   16.57   0
  -7   3   1   -2.22    8.95   0
  -7   6  -1    6.85    7.68   0
  -6  -4   8  239.87   17.80   0
  -6   3   0    9.65    7.32   0
  -5   5  -2   73.38    7.78   0
  -4  -3   4    0.34    4.04   0
  -4   4  -2  654.46   15.32   0
  -4   6  -3  905.82   16.80   0
  -8  -1   7   48.34   13.02   0
  -8   5   1    4.55    9.13   0
  -9   1   1  129.07   15.53   0
  -9   3   2    4.27    9.52   0
  -9   4   3   -1.11   12.15   0
  -8   1   0  336.69   17.80   0
  -8   3   1   16.66    9.63   0
  -8   5   3    0.97    7.27   0
  -8   6   5   74.49   12.50   0
  -7   4   1   44.43    7.27   0
  -7   5   2   25.65    6.80   0
  -7   6   4   93.72   11.30   0
  -5   0  -2   42.90    5.21   0
  -4   6   4   24.89    4.54   0
  -3   4   1  331.87    9.10   0
  -9   0   1  137.59   15.91   0
  -9   5   5  433.69   23.91   0
  -8   0   0   49.02   10.97   0
  -8   4   2   77.07   10.31   0
  -7   0  -1  180.29   11.56   0
  -6   3   0    3.91    5.62   0
  -5   2  -1  897.73   18.62   0
  -5   5   2  233.27   10.94   0
  -5   6   4  147.40    9.85   0
  -4   0  -2 1374.82   19.38   0
  -4   2  -1  772.42   15.18   0
  -3   3   0  270.76    8.07   0
  -9  -1   1  299.14   18.45   0
  -9   3   3    2.33   12.30   0
  -9   4   4  429.26   23.32   0
  -9   5   6    0.68   13.40   0
  -8   5   4  258.61   17.23   0
  -8   6   6    0.48    9.00   0
  -8   6   7    3.66   11.92   0
  -7  -1  -1  423.01   16.39   0
  -7   5   3  280.03   15.32   0
  -7   6   5    1.96    6.83   0
  -6   1  -1   62.37    6.82   0
  -6   4   1  774.21   20.02   0
  -4   4   1  423.78   12.20   0
  -4   6   5   16.63    5.11   0
  -9   1   2   57.93   13.90   0
  -8   3   2    7.00    9.41   0
  -8   4   3  522.56   21.07   0
  -8   6   8    0.56   11.87   0
  -7   3   1    2.70    5.26   0
  -7   6   6   17.11    9.57   0
  -6   6   5   23.94    7.96   0
  -5   4   1  421.58   13.49   0
  -5   6   5   15.00    6.37   0
  -4   3   0    2.68    2.81   0
  -9   0   2  207.76   18.18   0
  -9   2   3   57.77   14.26   0
  -9   4   5    3.06   10.30   0
  -8   1   1   79.63   10.34   0
  -8   5   5    7.42    8.90   0
  -7   1   0  101.68    9.52   0
  -7   5   4    5.27    8.39   0
  -7   6   7   -0.42    9.29   0
  -6   2   0  544.75   17.05   0
  -5   1  -1  144.27    7.97   0
  -4   5   3  191.41    8.51   0
  -9   3   4   -2.00    9.94   0
  -8   2   2   60.61   11.46   0
  -8   4   4    9.37   10.86   0
  -8   5   6  237.11   17.27   0
  -7   0   0  229.12   13.84   0
  -7   6   8   23.57    8.95   0
  -6   3   1   19.82    6.78   0
  -6   6   6    2.14    5.88   0
  -5   5   3 1251.43   23.40   0
  -5   6   6    1.38    4.79   0
  -4  -2  -2    3.39    3.44   0
  -4   1  -1   52.45    4.60   0
  -3   1  -1  145.60    5.73   0
  -3   4   2  501.05   11.40   0
  -9  -2   2    3.06   10.34   0
  -9   1   3  138.99   14.96   0
  -9   3   5    0.54   12.92   0
  -8   3   3   23.05    8.38   0
  -8   5   7   -0.51   11.66   0
  -7   2   1  345.59   15.35   0
  -7   3   2    2.44    7.04   0
  -7   4   3   36.86    7.47   0
  -6  -2  -1    8.52    6.77   0
  -6   6   7    3.21    6.15   0
  -5   2   0 1293.79   22.84   0
  -5   4   2 1489.94   25.33   0
  -9   0   3  104.54   16.21   0
  -9   2   4  473.22   23.06   0
  -9   4   7    1.37   11.07   0
  -8  -2   1   89.40   12.49   0
  -8  -1   1  278.17   16.00   0
  -8   1   2   87.82   12.47   0
  -8   5   8  447.53   23.23   0
  -7  -1   0  561.25   19.06   0
  -6   1   0  273.25   12.19   0
  -5   0  -1  368.08   12.08   0
  -5   3   1   81.07    6.65   0
  -5   5   4  178.95   10.32   0
  -4   5   4  825.72   17.46   0
  -3   2   0  703.45   12.74   0
  -3   3   1  442.27   10.51   0
  -9   1   4    2.36   13.10   0
  -9   3   6    2.17   10.72   0
  -8   2   3  727.58   25.44   0
  -8   3   4  113.37   14.06   0
  -8   5   9    6.01   10.27   0
  -7  -2   0   -0.11    6.05   0
  -7   1   1   53.22    8.04   0
  -7   4   4  504.44   19.85   0
  -7   5   6   11.39    7.40   0
  -6   5   5   73.40    9.69   0
  -4   2   0 1572.89   21.87   0
  -4   3   1  271.53    9.61   0
  -9  -2   3   31.54   14.01   0
  -9   2   5   36.18   11.97   0
  -9   3   7   99.60   17.26   0
  -8   0   2  193.54   14.06   0
  -8   4   6    4.54    9.15   0
  -7   2   2  686.27   21.33   0
  -7   3   3  115.98   10.25   0
  -7   5   7  290.42   16.13   0
  -6   2   1  999.32   22.64   0
  -6   3   2   56.54    6.95   0
  -5  -1  -1  138.75    8.06   0
  -5   5   5  801.95   20.09   0
  -4   0  -1  485.18   11.98   0
  -9   0   4  236.04   18.15   0
  -9   2   6  412.11   24.43   0
  -8  -1   2  389.35   19.79   0
  -8   1   3   37.97   11.74   0
  -8   3   5    4.06   10.20   0
  -8   4   7  219.50   16.45   0
  -7   4   5   50.55   10.37   0
  -7   5   8   11.21    8.69   0
  -7   5   9  187.06   15.91   0
  -6   5   6  749.71   21.67   0
  -5   1   0   94.16    6.89   0
  -5   4   3  318.19   12.25   0
  -4   5   5  106.09    7.17   0
  -3   0  -1 1845.54   19.52   0
  -3   4   3  120.05    6.22   0
  -9  -1   4   62.56   15.47   0
  -9   1   5   14.24   11.19   0
  -8  -2   2   69.05   12.87   0
  -8   2   4  117.20   12.29   0
  -8   4   8   14.82   10.79   0
  -8   4   9  108.10   16.80   0
  -7  -1   1  257.66   14.83   0
  -7   1   2    7.61    7.69   0
  -6   1   1  184.89   11.21   0
  -6   5   7   56.99    8.47   0
  -5   2   1  726.33   17.67   0
  -5   3   2  109.44    8.25   0
  -4   4   3  482.90   13.11   0
  -9  -2   4  106.78   17.00   0
  -9   0   5   93.89   16.83   0
  -9   1   6    1.02   13.85   0
  -9   2   7   24.10   12.17   0
  -8  -3   2   76.70   11.58   0
  -8   0   3  365.61   19.65   0
  -8   3   6  174.00   15.12   0
  -8   4  10    9.62   11.32   0
  -7  -2   1  115.08   12.22   0
  -7   3   4   46.31    8.09   0
  -7   4   6  382.62   17.80   0
  -6  -2   0  111.98    9.69   0
  -6   2   2  553.97   17.91   0
  -5   5   7  956.93   22.93   0
  -4  -1  -1 1156.81   18.37   0
  -4   1   0   31.63    4.64   0
  -4   5   6  373.41   12.46   0
  -8   1   4   82.29   11.18   0
  -8   2   5  712.22   25.41   0
  -8   3   7   24.03   10.45   0
  -7  -3   1  262.40   14.33   0
  -7   4   7    9.01    7.55   0
  -5   0   0  234.97   10.11   0
  -5   4   4  455.78   14.78   0
  -4   2   1 1476.16   21.87   0
  -4   3   2  707.77   15.47   0
  -9  -1   5   89.28   14.67   0
  -9   0   6  244.89   21.35   0
  -9   1   7   -2.89   11.25   0
  -8  -1   3  228.55   15.64   0
  -8   3   8  241.29   17.80   0
  -7   0   2  313.79   15.36   0
  -7   3   5  173.41   12.80   0
  -7   4   8   17.61    8.62   0
  -7   4   9   -0.58   11.02   0
  -6   0   1  541.17   17.07   0
  -4   4   4  420.19   12.87   0
  -3   4   4  113.12    6.28   0
  -8  -2   3   91.90   11.92   0
  -8   0   4  146.86   13.54   0
  -8   1   5    5.35   11.29   0
  -8   2   6   80.41   11.69   0
  -8   3   9   50.72   12.72   0
  -8   3  10  245.12   18.88   0
  -7  -1   2  336.29   16.80   0
  -7   1   3    4.01    6.09   0
  -7   2   4  599.37   20.93   0
  -7   3   6   54.17   10.95   0
  -7   4  10   31.21   10.54   0
  -6   1   2  128.10   10.12   0
  -6   4   6   14.07    6.46   0
  -5  -1   0 1293.42   23.00   0
  -5   1   1    8.79    3.97   0
  -5   3   3  208.36   10.23   0
  -5   4   5   52.93    6.40   0
  -4  -2  -1   32.11    4.08   0
  -3  -1  -1   14.32    2.78   0
  -3   2   1 1174.82   16.64   0
  -9  -1   6   43.72   13.42   0
  -9   0   7   73.19   14.77   0
  -8  -1   4  143.67   15.19   0
  -8   2   7  369.26   20.01   0
  -6  -1   1  309.07   13.43   0
  -5   2   2  901.26   19.78   0
  -4   0   0 1749.68   23.27   0
  -2   4   5  136.73    5.87   0
  -9  -2   6  270.15   20.70   0
  -8   0   5  309.57   20.06   0
  -8   1   6    1.65    8.45   0
  -8   2   8   21.89   11.02   0
  -7  -2   2   73.85    9.62   0
  -7   0   3  464.36   18.65   0
  -7   1   4    5.93    8.31   0
  -7   2   5  122.84   11.22   0
  -7   3   7  379.75   18.32   0
  -6   4   8   14.22    7.20   0
  -6   4   9   49.19   10.58   0
  -5  -2   0   63.14    7.12   0
  -5   4   6  149.87    9.85   0
  -4  -3  -1 1528.77   21.05   0
  -4   3   3  470.16   13.06   0
  -4   4   5  348.29   11.84   0
  -8  -3   4  103.42   15.25   0
  -8  -2   4  162.07   14.97   0
  -8   1   7    3.52   12.51   0
  -8   2   9  353.68   21.37   0
  -8   2  10    6.27   14.30   0
  -7   3   8   34.30    9.42   0
  -7   3   9  473.55   22.53   0
  -6  -2   1   48.24    7.19   0
  -6   0   2  757.04   20.93   0
  -5   0   1 1333.59   23.97   0
  -5   4   7   35.14    7.95   0
  -4   1   1   13.62    4.25   0
  -3   4   5   37.42    4.22   0
  -8  -4   4   21.41   10.75   0
  -8  -1   5   77.63   11.71   0
  -8   0   6  201.48   15.92   0
  -7  -1   3  283.49   15.33   0
  -7   2   6  362.25   17.77   0
  -7   3  10   18.21   10.12   0
  -7   3  11  228.51   17.30   0
  -6   1   3   -1.18    4.81   0
  -6   3   6  240.05   13.27   0
  -5  -3   0 1136.39   21.72   0
  -5   2   3  546.58   16.49   0
  -4   2   2 2610.18   29.53   0
  -4   4   6   44.54    5.81   0
  -3  -2  -1  963.41   14.30   0
  -8  -2   5  144.44   16.47   0
  -8   1   8   15.18   11.14   0
  -8   1   9    0.63   13.98   0
  -7  -2   3  181.18   14.28   0
  -7   0   4  638.19   21.99   0
  -7   1   5    5.79    6.73   0
  -7   2   7  102.56   13.10   0
  -6  -1   2   54.94    8.27   0
  -6   3   7   36.58    9.88   0
  -5   1   2   32.90    5.27   0
  -5   3   5  562.95   17.49   0
  -4   4   7   -0.09    5.41   0
  -3   0   0  253.44    7.67   0
  -3   4   6  106.35    6.91   0
  -8  -3   5  227.21   19.17   0
  -8  -1   6   98.42   12.97   0
  -8   0   7  466.26   22.77   0
  -8   1  10   27.26   12.59   0
  -7  -3   3  243.37   16.55   0
  -7   2   8  426.25   21.24   0
  -6   3   8  111.10   12.69   0
  -5  -1   1  502.52   15.25   0
  -4   3   4  318.52   11.23   0
  -4   4   8    9.25    5.51   0
  -8  -5   5  854.28   30.26   0
  -8  -4   5   27.12   11.49   0
  -8  -2   6  159.30   17.74   0
  -8   0   8  157.32   16.35   0
  -7  -4   3   28.58    8.77   0
  -7  -1   4  306.09   16.26   0
  -7   1   6    0.94    7.26   0
  -7   2   9  118.13   13.62   0
  -7   2  10  163.67   16.74   0
  -7   2  11   38.29   14.25   0
  -7   2  12   33.62   14.79   0
  -6   3   9   72.46   10.00   0
  -6   3  10  329.57   18.34   0
  -5   3   6  340.21   14.54   0
  -8  -3   6  115.07   16.96   0
  -8  -1   7   34.00   11.99   0
  -8   0   9  192.82   17.90   0
  -7  -2   4   57.65   11.91   0
  -7   1   7   16.34   10.50   0
  -6   2   6  436.28   17.31   0
  -5   2   4  602.04   17.22   0
  -4  -2   0 1096.74   18.84   0
  -4   0   1  644.64   14.69   0
  -4   2   3 1220.61   20.92   0
  -4   3   5  380.80   12.93   0
  -3  -3  -1    0.52    2.18   0
  -3   3   4  716.37   14.32   0
  -8  -5   6   90.97   17.17   0
  -8  -4   6   95.96   16.94   0
  -8  -2   7  111.65   15.00   0
  -8  -1   8   10.52   11.49   0
  -7  -1   5  141.06   14.51   0
  -7   0   6  492.04   21.76   0
  -7   1   8   35.88   12.49   0
  -6   2   7  259.07   15.75   0
  -5   1   3    1.55    3.98   0
  -5   3   7  634.87   19.13   0
  -4   1   2   56.56    5.30   0
  -8  -2   8  233.73   21.02   0
  -8  -1   9   -1.55   11.45   0
  -7  -4   4   23.14   11.10   0
  -7  -3   4  457.33   20.02   0
  -7   1   9  110.55   13.59   0
  -7   1  10   89.48   15.50   0
  -6   2   8   71.18   11.20   0
  -5  -3   1   39.54    7.09   0
  -5   2   5  324.21   13.33   0
  -5   3   9  556.15   20.23   0
  -5   3  10  187.63   13.78   0
  -4  -3   0   32.67    5.29   0
  -3  -1   0  369.24    9.47   0
  -8  -4   7   38.89   15.94   0
  -8  -1  10    6.12   12.49   0
  -7  -5   4  480.96   21.04   0
  -7  -2   5  249.74   15.75   0
  -7  -1   6   32.93   11.18   0
  -7   0   7  339.68   18.33   0
  -7   1  11  133.25   15.64   0
  -6   1   6   40.71    8.83   0
  -6   2   9   96.75   11.19   0
  -6   2  10   50.64   12.67   0
  -6   2  11  123.82   14.49   0
  -6   2  12   15.38    9.81   0
  -5  -4   1   46.81    7.43   0
  -5  -1   2  546.99   16.07   0
  -3   3   5  321.48   10.42   0
  -8  -6   7    1.00   12.96   0
  -8  -5   7  459.96   25.11   0
  -8  -3   8   84.13   15.14   0
  -8  -2   9  272.94   20.79   0
  -7  -3   5  120.95   14.73   0
  -7   0   8  397.84   20.14   0
  -5   0   3  847.06   20.16   0
  -5   1   4   13.77    4.88   0
  -5   2   6  541.76   17.87   0
  -4  -4   0    2.63    4.32   0
  -4   2   4  873.68   18.40   0
  -4   3   7  609.59   17.35   0
  -3   2   3 1564.32   20.61   0
  -8  -4   8   89.69   15.64   0
  -8  -3   9  105.88   16.49   0
  -7  -2   6  240.83   17.36   0
  -7  -1   7    8.41    8.37   0
  -7   0   9  249.28   17.82   0
  -7   0  10  243.99   19.35   0
  -7   0  12  151.27   19.32   0
  -6   1   7  141.26   11.55   0
  -4   1   3   12.79    5.03   0
  -4   3   8  427.94   15.35   0
  -4   3   9  246.44   12.91   0
  -3   0   1 5602.77   36.91   0
  -7  -6   5    3.49    9.63   0
  -7  -5   5   59.00   11.73   0
  -7  -1   8   24.36   12.81   0
  -7   0  11   80.43   14.47   0
  -6  -5   3  897.62   25.87   0
  -6   1   8  255.68   15.18   0
  -6   1  13  142.54   17.73   0
  -5  -2   2  190.30   10.18   0
  -5   1   5   53.01    7.80   0
  -5   2   7  319.03   14.19   0
  -4   0   2 1525.93   23.23   0
  -4   2   5  442.86   14.13   0
  -3   3   6  275.33    9.93   0
  -7  -3   6  455.43   21.22   0
  -7  -2   7  471.22   21.78   0
  -7  -1   9   23.37   12.64   0
  -6  -1   5   47.53    7.89   0
  -6   1  10   85.33   13.30   0
  -6   1  11   75.35   11.68   0
  -5  -1   3   86.64    8.41   0
  -5   0   4  584.56   17.92   0
  -5   2   9   95.26   11.09   0
  -5   2  10   56.57   10.55   0
  -5   2  11   14.14    9.67   0
  -3  -2   0   17.22    2.86   0
  -3   3   7  399.80   12.83   0
  -7  -7   6  806.46   31.19   0
  -7  -6   6   16.94   13.39   0
  -7  -5   6  341.28   21.17   0
  -7  -4   6   10.77   10.07   0
  -7  -3   7  109.92   15.78   0
  -7  -2   8  155.13   16.45   0
  -7  -1  10    2.15   10.63   0
  -7  -1  11   10.71   12.05   0
  -7  -1  12   10.03   12.62   0
  -6  -3   4  156.93   11.84   0
  -5   1   6   24.06    7.18   0
  -3   2   4  938.40   16.73   0
  -7  -2   9  250.95   19.79   0
  -6  -4   4    8.66    8.96   0
  -6  -2   5  221.43   14.29   0
  -6  -1   6   23.25    8.65   0
  -6   0  14   26.75   12.87   0
  -5  -4   2    2.23    5.10   0
  -4   1   4   98.37    7.09   0
  -4   2   6  636.69   16.99   0
  -7  -5   7   80.86   15.07   0
  -7  -4   7  200.67   16.28   0
  -7  -3   8  137.40   14.59   0
  -7  -2  10  198.24   17.97   0
  -7  -2  11  357.75   24.47   0
  -7  -2  12  184.81   21.35   0
  -6  -6   4    1.85    9.57   0
  -6  -5   4   11.60    7.56   0
  -6   0   9  512.68   21.39   0
  -6   0  10  280.94   18.66   0
  -6   0  11  230.58   18.64   0
  -6   0  12  101.96   16.07   0
  -6   0  13   45.69   12.77   0
  -5  -2   3 1445.17   27.09   0
  -5   0   5 1440.28   28.14   0
  -4  -3   1 2012.21   26.93   0
  -4   0   3  451.74   13.40   0
  -4   2   7  388.98   14.42   0
  -7  -7   7    5.85   11.71   0
  -7  -6   7    0.75   10.89   0
  -7  -4   8   65.86   12.41   0
  -7  -3   9   18.88   10.64   0
  -6  -3   5  669.68   22.44   0
  -6  -1   7    9.68    7.07   0
  -5  -1   4  273.20   12.62   0
  -5   1  12  104.28   12.36   0
  -4  -4   1    3.90    4.94   0
  -4   2   8  211.09   11.36   0
  -4   2   9   91.10    9.72   0
  -3  -3   0 2585.18   25.24   0
  -3  -1   1  112.63    5.67   0
  -3   1   3   32.68    3.91   0
  -3   2   5  666.00   15.00   0
  -7  -8   8    5.43   16.25   0
  -7  -6   8    2.68   15.09   0
  -7  -5   8  346.63   21.74   0
  -7  -4   9  465.56   26.19   0
  -7  -3  10   37.35   13.14   0
  -7  -3  11   15.79   12.74   0
  -7  -3  12   21.85   14.31   0
  -6  -4   5   10.62    9.40   0
  -6  -1   8   -1.68    7.20   0
  -6  -1  14   74.06   14.95   0
  -5   0   6  527.87   18.36   0
  -5   1  10  215.69   14.10   0
  -5   1  11  210.49   14.51   0
  -3   0   2  821.55   14.97   0
  -7  -5   9   42.83   13.84   0
  -7  -4  10   96.85   15.84   0
  -7  -4  11  310.56   24.69   0
  -6  -7   5  565.92   23.86   0
  -6  -6   5    7.01   11.53   0
  -6  -5   5 1029.19   28.65   0
  -6  -3   6   55.02   10.87   0
  -6  -1   9   12.19    8.47   0
  -6  -1  10   86.22   13.76   0
  -6  -1  11   71.12   14.25   0
  -6  -1  12   90.19   16.30   0
  -6  -1  13  105.20   15.40   0
  -5  -4   3  248.54   13.65   0
  -5  -2   4  144.19   10.92   0
  -5  -1   5   36.37    8.09   0
  -4  -2   2  928.00   18.94   0
  -3  -4   0   10.48    3.73   0
  -7  -7   9    1.17   13.00   0
  -7  -6   9   27.08   13.76   0
  -7  -5  10  206.65   19.93   0
  -6  -2   8  631.48   25.02   0
  -6  -2  14  221.73   22.29   0
  -5  -5   3    1.13    7.33   0
  -5   0  13  103.60   15.12   0
  -4  -1   3  207.02    9.60   0
  -4   0   4 1606.40   25.75   0
  -4   1   6  172.93    9.65   0
  -7  -6  10    1.67   13.13   0
  -6  -5   6   16.27   10.92   0
  -6  -2   9  164.45   15.85   0
  -6  -2  13  120.46   18.77   0
  -5  -6   3  103.77    9.92   0
  -5  -3   4  558.20   18.87   0
  -5  -1   6   55.58    8.84   0
  -5   0   9  409.88   18.79   0
  -5   0  11  305.31   18.42   0
  -4  -3   2   26.51    5.54   0
  -4   1   7  432.92   15.56   0
  -3   1   4   10.03    3.19   0
  -6  -7   6   -0.71    8.82   0
  -6  -6   6   10.61    8.85   0
  -6  -4   7   40.07   12.50   0
  -6  -3   8   64.83   12.75   0
  -6  -2  10  416.83   21.20   0
  -6  -2  11   72.59   12.48   0
  -6  -2  12  317.83   20.83   0
  -5  -2   5 1094.15   25.36   0
  -5  -1  14   94.17   16.53   0
  -4   1   8  284.07   13.93   0
  -4   1  11  311.11   16.47   0
  -3  -2   1  664.64   13.42   0
  -3   2   8   75.65    6.89   0
  -3   2   9  169.29    9.67   0
  -6  -5   7  857.28   29.47   0
  -6  -3   9  215.32   17.63   0
  -6  -3  13   23.10   16.35   0
  -5  -4   4   13.72    5.93   0
  -4  -2   3   94.93    7.84   0
  -3   0   3 3450.52   32.00   0
  -6  -8   7   15.20   11.19   0
  -6  -7   7  472.73   23.14   0
  -6  -6   7    5.13    8.89   0
  -6  -4   8  239.79   16.64   0
  -6  -3  10   30.84   10.40   0
  -6  -3  11   18.22   10.55   0
  -6  -3  12    5.91   11.84   0
  -5  -3   5   66.84    9.24   0
  -5  -2  15  147.40   19.77   0
  -5  -1   8  111.92   10.42   0
  -5  -1  12  133.27   15.53   0
  -5  -1  13   53.40   12.19   0
  -4  -1   4   38.08    5.48   0
  -3  -1   2  967.45   16.64   0
  -3   1   5  144.95    7.56   0
  -6  -9   8   37.93   16.67   0
  -6  -6   8  234.89   19.10   0
  -6  -5   8    4.72    9.06   0
  -6  -4   9   22.75   10.94   0
  -6  -4  10  432.93   24.01   0
  -6  -4  13   25.05   17.23   0
  -5  -1   9   -1.37    6.35   0
  -5  -1  10   19.66    8.34   0
  -5  -1  11   -1.75    8.20   0
  -4  -6   2   16.90    6.52   0
  -4  -5   2   19.68    5.25   0
  -4   0   6 1423.09   26.22   0
  -3  -3   1   -0.65    3.20   0
  -6  -8   8   51.34   13.60   0
  -6  -7   8    6.48   11.20   0
  -6  -5   9  237.01   18.36   0
  -6  -5  10   17.08   14.57   0
  -6  -4  11   76.41   14.48   0
  -5  -2  14   24.23   12.51   0
  -4   0   7  450.15   15.76   0
  -4   0  12  140.00   12.47   0
  -3   1   6  843.30   18.18   0
  -2   2   7  144.80    7.62   0
  -6  -9   9  443.74   25.58   0
  -6  -8   9   -0.41   12.33   0
  -6  -7   9  628.30   28.10   0
  -6  -6   9   -2.54   10.83   0
  -6  -6  10  247.66   22.00   0
  -6  -5  11  265.36   20.70   0
  -6  -5  12   12.10   13.00   0
  -5  -6   5   10.84    9.21   0
  -5  -3  15    6.88   12.81   0
  -5  -2   8  302.28   15.68   0
  -5  -2  12  142.53   16.20   0
  -5  -2  13  314.87   20.33   0
  -4  -2   4 1541.96   26.41   0
  -4  -1   5    6.20    4.33   0
  -4   0   8  941.00   23.22   0
  -4   0   9  230.52   14.03   0
  -4   0  11   89.66   10.40   0
  -3   0   4  295.25   10.46   0
  -6  -8  10   -1.94   13.30   0
  -6  -7  10    3.15   12.79   0
  -6  -7  11  353.38   26.31   0
  -6  -6  11    4.61   12.60   0
  -6  -6  12  206.74   20.24   0
  -5  -7   5   35.18    8.83   0
  -5  -3   7   52.13    8.42   0
  -5  -3  14  115.85   18.66   0
  -5  -2   9 1029.01   28.45   0
  -5  -2  11  530.52   22.72   0
  -4  -4   3   -0.39    3.92   0
  -3  -4   1  617.74   13.80   0
  -3  -2   2   19.40    3.53   0
  -3   1   8  452.57   15.13   0
  -3   1   9   74.90    9.06   0
  -5  -5   6  841.45   25.82   0
  -5  -3   8  116.68   11.13   0
  -5  -3  13   10.28   11.74   0
  -4  -5   3 1787.99   29.99   0
  -4  -1   6   43.27    6.32   0
  -3  -1   3    2.42    2.87   0
  -2   1   4    4.08    2.30   0
  -5  -8   6    8.45    8.70   0
  -5  -6   6    0.24    7.10   0
  -5  -4   7  436.63   18.70   0
  -5  -4  14   50.17   17.57   0
  -5  -3   9    0.30    7.02   0
  -5  -3  10    1.05    8.07   0
  -5  -3  11   10.49    9.05   0
  -5  -3  12   35.79   10.87   0
  -4  -6   3    0.32    5.08   0
  -4  -3   4    2.72    4.21   0
  -4  -2   5  342.50   13.50   0
  -4  -1  12   35.74    9.39   0
  -3   0   5 2188.08   28.07   0
  -5  -9   7   84.67   14.92   0
  -5  -5   7    7.55    7.52   0
  -5  -4   8   28.75    8.24   0
  -5  -4  13  515.50   25.95   0
  -4  -2  14  279.75   18.97   0
  -4  -1   8    1.71    5.12   0
  -4  -1  10   75.86    9.70   0
  -4  -1  11  157.02   12.77   0
  -5 -10   8   21.50   15.19   0
  -5  -8   7    3.73    9.15   0
  -5  -7   7   36.70   10.11   0
  -5  -6   7   73.74   10.80   0
  -5  -5   8  845.99   27.94   0
  -5  -5  14   66.41   15.80   0
  -5  -4   9  606.58   23.51   0
  -5  -4  10   16.22    9.26   0
  -5  -4  11  543.05   24.67   0
  -5  -4  12   18.28   11.63   0
  -4  -4   4  607.72   17.83   0
  -4  -3   5 1444.06   27.73   0
  -4  -3  15   28.58   15.39   0
  -4  -2   6  891.90   22.01   0
  -4  -2  13   42.51   10.73   0
  -3  -3   2 2295.97   27.09   0
  -3  -1   4    0.73    4.05   0
  -3   0   6  424.19   13.32   0
  -2   1   5  446.54   11.05   0
  -5  -8   8    3.55   12.88   0
  -5  -6   8    1.89    8.17   0
  -5  -6  14   -2.13   17.65   0
  -5  -5   9    5.33    8.53   0
  -5  -5  10  277.31   19.72   0
  -5  -5  11   -2.16   12.24   0
  -5  -5  12  171.12   19.46   0
  -5  -5  13   -2.00   12.14   0
  -4  -5   4    5.80    5.10   0
  -4  -2  12  327.78   19.47   0
  -3  -2   3 1689.98   23.78   0
  -3   0   7 1884.09   28.85   0
  -3   0  10  140.38   11.33   0
  -5 -10  10    6.45   16.76   0
  -5  -8   9   44.41   15.26   0
  -5  -7   9   18.10   12.80   0
  -5  -6   9   98.20   12.82   0
  -5  -6  10   -0.12   13.10   0
  -5  -6  11  388.01   24.53   0
  -5  -6  12   -3.99   15.24   0
  -5  -6  13  174.60   19.09   0
  -4  -7   4  133.99   10.70   0
  -4  -6   4   32.61    7.04   0
  -4  -4   5   11.82    6.67   0
  -4  -4  15    4.36   15.51   0
  -4  -3   6    3.83    6.49   0
  -4  -3  14   15.11   11.43   0
  -4  -2   8  581.72   19.48   0
  -4  -2  10 1046.85   28.71   0
  -4  -2  11   39.94    9.16   0
  -3  -4   2    4.83    4.07   0
  -3  -1  13   41.39   11.25   0
  -3   0   8  157.99    9.50   0
  -2   1   6    3.34    2.74   0
  -2   1   9  812.23   18.76   0
  -5  -9  10  508.01   26.92   0
  -5  -9  11   53.89   18.54   0
  -5  -8  10   -1.74   14.36   0
  -5  -8  11   12.99   16.56   0
  -5  -8  12    9.31   17.31   0
  -5  -7  10  569.71   25.85   0
  -5  -7  11   11.92   15.05   0
  -5  -7  12  267.04   21.47   0
  -5  -7  13    3.46   13.45   0
  -4  -3  13   22.19   11.03   0
  -2   1   7  594.54   14.30   0
  -2   1   8  227.54    9.82   0
  -4  -5  15   23.82   17.11   0
  -4  -4   6 1336.01   28.68   0
  -4  -4  14  396.30   23.06   0
  -4  -3   7   38.80    7.02   0
  -4  -3  12    0.94    8.47   0
  -3  -3   3    5.35    4.35   0
  -3  -2  14    0.25   11.64   0
  -3  -1  12  285.77   15.58   0
  -4  -6   5    3.46    5.90   0
  -4  -4  13    5.16   12.53   0
  -4  -3  10    1.16    6.83   0
  -4  -3  11    0.68    7.84   0
  -3  -6   2    2.05    4.00   0
  -3  -3  15   -4.63   12.64   0
  -3  -2   4    9.01    3.65   0
  -3  -1   6   54.32    5.97   0
  -2   0   4 3085.95   27.86   0
  -4  -9   6  173.53   15.57   0
  -4  -6  15    8.51   14.00   0
  -4  -5   6    2.73    5.45   0
  -4  -5  14    5.21   12.44   0
  -4  -4   7   -1.86    5.53   0
  -3  -4  16    9.83   12.58   0
  -3  -2  13  270.48   16.65   0
  -3  -1   7   22.75    5.13   0
  -3  -1   8  312.50   13.93   0
  -3  -1   9   45.51    7.89   0
  -2   0  11    4.00    6.25   0
  -4 -10   7   76.66   14.24   0
  -4  -8   6   31.35    8.86   0
  -4  -6  14  402.53   26.97   0
  -4  -5  13   -1.18   10.99   0
  -4  -4   9    8.87    6.72   0
  -4  -4  11   17.98    9.09   0
  -3  -4   3  895.72   18.69   0
  -3  -3  14  153.39   16.63   0
  -3  -2   5 2513.49   32.02   0
  -3  -2  12   15.56   11.03   0
  -4 -12  10   83.64   20.05   0
  -4  -8   7   -3.05   10.32   0
  -4  -7  14   15.38   16.25   0
  -4  -6  13   10.09   14.94   0
  -4  -5   8   -3.06    6.06   0
  -4  -5  11  100.21   14.67   0
  -4  -5  12   -0.24   10.18   0
  -3  -5   3   46.03    6.65   0
  -3  -5  16   52.62   17.59   0
  -3  -4  15  277.34   19.97   0
  -3  -3   4  632.05   16.11   0
  -2   0   5  263.24    9.01   0
  -2   0  10  239.74   11.73   0
  -4 -11   9  199.25   18.91   0
  -4 -11  10  127.04   20.21   0
  -4 -10   8    1.36   10.60   0
  -4  -9   8   77.74   14.98   0
  -4  -8  14  144.24   19.65   0
  -4  -7  13  325.98   24.74   0
  -4  -6   8  216.55   14.48   0
  -4  -6  12  570.28   26.16   0
  -4  -5   9  378.10   18.39   0
  -4  -5  10    0.73    7.49   0
  -3  -6   3   67.13    7.73   0
  -3  -3  13    0.87    8.46   0
  -3  -2   6   16.56    4.76   0
  -2   0   9   47.66    6.36   0
  -4 -11  11  173.35   19.88   0
  -4 -10   9   10.22   11.74   0
  -4 -10  10   11.71   15.45   0
  -4 -10  11    5.84   16.52   0
  -4 -10  12    6.31   17.61   0
  -4  -9  12   76.00   18.81   0
  -4  -9  13  207.55   21.23   0
  -4  -8   8   14.84    9.09   0
  -4  -8   9    1.32   11.71   0
  -4  -8  12   61.88   17.56   0
  -4  -8  13    3.77   13.09   0
  -4  -7   8   74.67   11.02   0
  -4  -7   9  757.20   27.86   0
  -4  -7  10   31.98   12.86   0
  -4  -7  11  399.38   23.97   0
  -4  -7  12   20.32   12.57   0
  -4  -6   9    8.62    7.76   0
  -4  -6  10  447.06   21.46   0
  -4  -6  11    9.94    9.50   0
  -3  -6  16   37.08   14.84   0
  -3  -5  15    5.15   15.31   0
  -3  -4   4    2.46    4.93   0
  -3  -4  14    6.53   10.84   0
  -3  -3   5   33.22    6.21   0
  -3  -3  12   21.46   11.36   0
  -3  -2   7 2175.06   32.74   0
  -3  -2   8   48.86    6.89   0
  -2   0   7  115.33    7.12   0
  -4  -9  10  144.25   15.74   0
  -4  -9  11  448.80   25.20   0
  -4  -8  10   87.10   14.16   0
  -4  -8  11   11.34   10.73   0
  -3  -3  11   -0.54    8.83   0
  -2  -1  11  875.17   23.42   0
  -3  -8   4   16.12    7.78   0
  -3  -6   4   -0.11    5.48   0
  -3  -5   4 2297.35   32.40   0
  -3  -5  14   11.36   11.51   0
  -3  -3   6  573.18   16.97   0
  -2  -5   1 2440.41   25.40   0
  -2  -2  13    2.38    7.41   0
  -2  -1   4    0.41    2.46   0
  -1   1   7  208.15    7.88   0
  -3  -7  15    5.61   13.64   0
  -3  -6  14    6.24   14.61   0
  -3  -5  13   -0.65   11.97   0
  -3  -4   5 1106.96   22.94   0
  -3  -4  12   -0.62    7.91   0
  -3  -3   7   26.43    5.83   0
  -3  -3   8  202.72   11.72   0
  -3  -3   9    0.69    5.40   0
  -2  -6   1    3.45    4.03   0
  -2  -3  14   -2.04    8.38   0
  -2  -1  10   22.58    6.36   0
  -3 -13  10   32.30   18.24   0
  -3  -8  15  123.43   18.96   0
  -3  -5   5   55.72    6.78   0
  -3  -4   6    4.15    4.63   0
  -2  -5  16   -0.38   11.88   0
  -2  -4  15   10.91   10.70   0
  -2  -2   3   10.92    2.60   0
  -2  -1   5   68.59    5.35   0
  -2  -1   9  252.85   12.21   0
  -3 -12   9   20.86   15.79   0
  -3 -10   6   80.68   10.99   0
  -3  -8   5   11.17    6.63   0
  -3  -8  14   59.08   18.38   0
  -3  -7  14   24.83   13.42   0
  -3  -5  12   -1.67    8.33   0
  -3  -4   7  371.75   15.10   0
  -3  -4   8    2.94    6.95   0
  -2  -6  16  125.08   19.72   0
  -2  -3  13  229.07   16.55   0
  -2  -1   6   38.32    4.78   0
  -2  -1   7  369.09   12.77   0
  -2  -1   8    3.78    3.93   0
  -3 -12  10   62.99   15.47   0
  -3 -12  11   17.03   14.33   0
  -3 -11   8  212.44   18.78   0
  -3 -10   7  203.03   17.69   0
  -3  -9   6  560.48   21.31   0
  -3  -9  14  225.10   21.48   0
  -3  -8  13  252.33   22.83   0
  -3  -7  13   15.32   12.01   0
  -3  -6   6   38.83    8.13   0
  -3  -6  12   40.53   10.79   0
  -3  -5   6  822.96   21.60   0
  -3  -5   7    9.10    7.15   0
  -3  -5  10  178.33   14.34   0
  -3  -5  11   -1.12    7.33   0
  -2  -5  15    2.75   11.15   0
  -2  -4  14  389.19   20.44   0
  -2  -2  11   11.43    6.53   0
  -3 -11   9  243.17   19.28   0
  -3 -11  10  306.31   23.58   0
  -3 -11  11  276.91   24.33   0
  -3 -11  12  181.55   20.24   0
  -3 -10   8   57.83   14.35   0
  -3 -10  12    5.21   16.16   0
  -3 -10  13   -3.13   13.86   0
  -3  -9   7  309.28   18.50   0
  -3  -9  13  155.28   18.62   0
  -3  -8  12   45.74   15.78   0
  -3  -7   6 1031.90   25.91   0
  -3  -7  12  228.06   17.57   0
  -3  -6   7 1302.51   29.57   0
  -3  -6  11  416.93   20.60   0
  -3  -5   8  224.28   13.20   0
  -2  -7  16   24.80   14.50   0
  -2  -4   2   80.97    5.15   0
  -2  -3  12    0.10    9.06   0
  -2  -2   4 2447.40   27.07   0
  -2  -2  10 1331.85   27.78   0
  -1   0   9  204.60   10.06   0
  -3 -10   9   34.11   11.05   0
  -3 -10  10    0.21   11.01   0
  -3 -10  11    1.76   11.78   0
  -3  -9   9  271.85   19.15   0
  -3  -9  10  454.81   24.32   0
  -3  -9  11  213.67   20.39   0
  -3  -9  12  439.54   24.93   0
  -3  -8   7    3.60    7.29   0
  -3  -8   8    1.91    9.64   0
  -3  -7   8  921.83   27.24   0
  -3  -7  10  406.30   21.49   0
  -3  -7  11   38.65   10.57   0
  -3  -6   9  399.41   18.22   0
  -3  -6  10   19.76    8.19   0
  -2  -6  15   48.96   13.68   0
  -2  -5  14    3.21    9.61   0
  -2  -4  13    4.50    8.49   0
  -2  -3   3  580.45   13.13   0
  -2  -2   9    8.67    6.56   0
  -3  -8   9   58.20   10.65   0
  -3  -8  10   30.25   10.08   0
  -3  -7   9   96.46   11.25   0
  -2  -7  15    9.81   13.24   0
  -2  -6   2   10.78    3.69   0
  -2  -2   5   14.44    3.68   0
  -2  -2   6 4762.01   42.52   0
  -2  -2   8 1372.51   25.49   0
  -1  -1  11    1.56    5.23   0
  -1   0   8   16.58    3.97   0
  -2  -9  15   43.49   19.18   0
  -2  -8  15   68.69   16.14   0
  -2  -6  14  490.71   24.50   0
  -2  -5  13    4.26    8.79   0
  -2  -4  12  560.45   21.81   0
  -2  -3  10    2.95    7.47   0
  -2  -2   7   11.53    4.29   0
  -2  -7  14   10.68   11.82   0
  -2  -3   4    4.25    3.08   0
  -2  -3   9   90.58    9.42   0
  -1  -6  16   61.75   14.41   0
  -1  -2  12    2.31    6.32   0
  -1  -1  10  230.45   11.29   0
  -1   0   6    4.22    2.50   0
  -2 -13   9   24.77   13.13   0
  -2 -13  10  268.61   24.00   0
  -2 -13  11   31.57   18.38   0
  -2 -10  14   31.33   18.08   0
  -2  -9  14   49.36   15.01   0
  -2  -8   3   16.31    5.24   0
  -2  -8  14  256.09   20.80   0
  -2  -6  13   93.09   12.93   0
  -2  -5  12   -0.28    7.68   0
  -2  -3   8   -0.00    6.19   0
  -1  -7  16   18.37   16.60   0
  -1  -5  15    6.18   10.70   0
  -1  -4  14   18.62    9.20   0
  -1  -3  13    1.17    7.39   0
  -2 -12   8   66.69   14.81   0
  -2 -12  12   32.84   15.18   0
  -2 -11   6  285.49   17.98   0
  -2 -11  13  186.40   20.61   0
  -2 -10  13   47.23   17.81   0
  -2  -9   4  298.08   14.58   0
  -2  -8  13   63.46   15.65   0
  -2  -7  13  153.60   15.47   0
  -2  -6   3   28.94    4.64   0
  -2  -6  12  634.72   25.63   0
  -2  -5  11  131.25   13.71   0
  -2  -4   4 1667.07   24.47   0
  -2  -4  10  722.62   22.20   0
  -2  -3   7   31.74    5.44   0
  -1  -8  16   59.78   18.90   0
  -1  -6  15  416.24   24.64   0
  -1  -2  11  524.14   18.44   0
  -1  -1   9    7.64    4.59   0
  -2 -12   9  136.19   16.24   0
  -2 -12  10   25.15   13.10   0
  -2 -12  11  104.02   17.09   0
  -2 -11   7  156.78   15.76   0
  -2 -11  12  373.25   24.35   0
  -2 -10  12   26.47   15.94   0
  -2  -9  13  107.43   15.35   0
  -2  -8   4   45.44    8.54   0
  -2  -7  12   23.11   12.31   0
  -2  -5   4  247.45   10.79   0
  -2  -4   5   40.96    6.12   0
  -2  -4   9   32.22    6.68   0
  -1  -5  14   62.40   13.71   0
  -1  -4  13  469.29   21.32   0
  -2 -11   9  212.54   18.85   0
  -2 -11  11  209.37   19.16   0
  -2 -10  11    2.70   13.10   0
  -2  -9   5  430.49   17.84   0
  -2  -9  12  115.23   15.48   0
  -2  -8  12  280.89   18.90   0
  -2  -7  11  161.39   15.32   0
  -2  -6   4  223.80   10.88   0
  -2  -6  11   65.59   10.12   0
  -2  -4   6 1739.24   27.87   0
  -2  -4   7   38.42    6.10   0
  -2  -4   8 1518.88   28.80   0
  -1  -7  15   28.85   12.97   0
  -1  -2  10    3.25    6.53   0
  -1  -1   8  422.17   12.96   0
  -2 -10   7  111.73   12.07   0
  -2 -10  10   -2.26    9.29   0
  -2  -9  11  294.09   19.13   0
  -2  -8  11  145.49   14.33   0
  -2  -6  10  971.52   27.24   0
  -2  -5   5 1234.03   23.34   0
  -1  -8  15   79.44   16.08   0
  -1  -6  14   74.42   12.50   0
  -1  -7  -5  188.77   12.91   0
  -1  -6  -5  124.44    9.65   0
  -1  -5  -5  244.37   12.20   0
   0  -8  -8  182.67   16.94   0
   0  -3  -8  144.87   10.36   0
   1  -8 -10  223.28   19.10   0
   1   1  -7    1.20    2.93   0
   2  -7 -12    5.49   13.16   0
   2  -6 -12   51.06   13.72   0
   2  -4 -12   58.32   11.66   0
   2  -3 -12  177.80   15.02   0
   2   2  -8 1495.22   22.60   0
   3  -2 -13   -1.89   11.73   0
   3   1 -11   28.82    6.89   0
   4  -2 -14    8.64   14.51   0
  -1  -4  -5    1.10    3.97   0
  -1  -3  -4 1120.91   19.64   0
   0   0  -5   43.94    4.17   0
   1  -9 -10    3.52   12.61   0
   1  -5 -11   52.51   13.49   0
   2  -2 -12    3.77    7.98   0
  -1  -6  -6   49.87    9.48   0
   0  -9  -8   20.37   11.31   0
   0  -7  -9   65.73   14.52   0
   0  -6  -9  178.35   14.53   0
   0  -5  -9  280.69   16.47   0
   0  -4  -9   18.73    7.25   0
   0  -2  -8   12.28    5.35   0
   1  -7 -11   31.97   13.27   0
   1  -6 -11  136.48   15.83   0
   1  -4 -11  112.22   12.82   0
   1  -3 -11  246.92   17.36   0
   1   0  -9  205.11   10.94   0
   3  -4 -14  102.24   18.88   0
   3  -1 -13  145.73   13.84   0
   4  -1 -14  133.05   14.83   0
  -1  -4  -6    6.66    6.23   0
  -1  -2  -3  477.27   11.00   0
   0 -10  -8   36.78   15.51   0
   0  -8  -9  312.68   21.97   0
   0   0  -6 1701.53   23.83   0
   1  -8 -11   41.48   14.48   0
   1  -2 -11    4.62    9.01   0
   1   1  -8  419.41   13.32   0
   2  -5 -13   32.05   13.33   0
   2  -4 -13   61.28   13.92   0
   2  -3 -13  234.34   19.52   0
   2   2  -9    9.21    5.45   0
   3  -3 -14   68.45   14.56   0
  -1  -3  -6 2125.91   32.22   0
  -1  -2  -4    0.12    2.69   0
   0  -9  -9    9.03   14.97   0
   0  -2  -9    8.80    7.58   0
   0  -1  -8   38.24    6.15   0
   1  -5 -12   43.48   15.86   0
   1   0 -10    5.17    7.22   0
   2  -2 -13   22.69   13.32   0
   3  -2 -14   -0.42   11.13   0
   3   0 -13   84.73   11.22   0
   4  -2 -15    6.87   12.43   0
  -1  -9  -6    3.10    8.37   0
  -1  -7  -7    8.47    8.07   0
  -1  -6  -7  279.15   15.45   0
  -1  -4  -7   98.60   10.50   0
  -1  -2  -5   68.36    6.00   0
   0  -7 -10   34.78   14.77   0
   0  -6 -10  149.50   14.93   0
   0  -5 -10  103.74   12.67   0
   0  -4 -10  125.55   12.68   0
   0   0  -7   16.45    4.25   0
   1  -7 -12   13.45   17.70   0
   1  -6 -12  242.87   20.41   0
   1  -4 -12   40.21   11.21   0
   1  -3 -12  286.76   19.73   0
   1  -1 -11   77.28    9.69   0
   1   1  -9    4.98    5.50   0
   2   0 -12   76.69   10.37   0
   3  -1 -14  197.70   16.85   0
  -1  -8  -7  216.54   15.62   0
  -1  -3  -7  136.55   10.71   0
   0  -8 -10   98.04   15.84   0
   0  -3 -10   55.41    9.32   0
   0  -1  -9 1857.36   33.30   0
   1  -2 -12   -1.40   10.71   0
   1   2  -7 2048.50   25.05   0
   2  -4 -14   59.53   15.22   0
   2  -1 -13  535.34   23.04   0
   2   3  -7   32.57    4.31   0
  -1  -9  -7    8.96   10.05   0
  -1  -7  -8    3.12   11.20   0
  -1  -6  -8  147.24   13.13   0
  -1  -5  -8  544.21   21.05   0
   0  -9 -10   18.10   16.63   0
   0  -5 -11  120.29   17.16   0
   0  -2 -10   86.88    9.85   0
   0   0  -8 1035.62   22.31   0
   1  -5 -13   29.13   16.69   0
   2  -3 -14  136.30   17.14   0
   2  -2 -14   15.08   14.71   0
   2   1 -12   38.04   10.22   0
   3   0 -14    2.23    9.59   0
  -1  -8  -8  325.35   21.34   0
  -1  -2  -7   25.36    6.85   0
  -1  -1  -4 1779.74   22.51   0
   0  -7 -11   -0.15   12.50   0
   0  -4 -11   50.86   11.04   0
   0  -3 -11  348.06   20.20   0
   0   1  -6    2.26    3.62   0
   1  -4 -13   56.22   14.01   0
   1  -3 -13   55.37   15.53   0
   1  -1 -12  514.40   21.66   0
   1   1 -10  224.58   11.92   0
   1   2  -8    2.99    4.28   0
   2   3  -8   -0.25    2.97   0
   3  -1 -15  121.22   18.17   0
  -2  -6  -3   96.04    7.72   0
  -1  -9  -8   -1.47   13.81   0
  -1  -6  -9  332.72   20.50   0
  -1  -5  -9  210.26   16.72   0
  -1  -1  -5    4.30    3.23   0
   0  -2 -11   -2.93    9.50   0
   1  -2 -13   88.93   13.77   0
   2  -1 -14   31.84   11.96   0
   2   2 -11   11.83    6.01   0
  -2  -7  -4   77.57    8.54   0
  -2  -6  -4  756.13   20.07   0
  -2  -5  -4  276.22   12.77   0
  -2  -5  -3 1084.32   20.90   0
  -1  -7  -9    5.79   10.78   0
  -1  -4  -9   49.28    9.49   0
  -1  -3  -9   64.96   10.60   0
  -1  -2  -8    4.78    5.37   0
   0  -6 -12  141.04   20.55   0
   0  -5 -12   43.51   13.76   0
   0  -4 -12  173.55   18.53   0
   0   1  -7 1608.48   24.54   0
   1  -1 -13   95.81   14.72   0
   1   0 -12    1.33    7.30   0
   2   1 -13  250.22   17.46   0
   2   3  -9   94.85    6.85   0
   3   0 -15    5.44   13.99   0
  -2  -6  -5   92.15    9.29   0
  -2  -5  -5  790.57   21.86   0
  -2  -5  -1 1822.80   21.80   0
  -1  -9  -9   -1.12   15.44   0
  -1  -5 -10  185.10   17.57   0
   0  -3 -12   54.33   12.47   0
   0  -1 -11  889.46   26.61   0
   0   0 -10  899.16   24.17   0
   0   1  -8    0.95    3.81   0
   1  -4 -14   57.46   15.72   0
   2  -2 -15    8.30   12.98   0
   2   0 -14    4.93    9.40   0
  -2  -7  -6  116.17   13.18   0
  -2  -5  -6  121.60   11.74   0
  -2  -4  -5   20.94    6.46   0
  -2  -4  -4    3.64    3.87   0
  -2  -4  -2   89.81    6.21   0
  -1  -7 -10    0.31   12.00   0
  -1  -4 -10   49.47   10.57   0
  -1  -3 -10  607.37   24.28   0
  -1  -1  -8  953.52   23.74   0
   0  -2 -12    4.03    8.78   0
   1  -2 -14   12.27   12.09   0
   1   0 -13   41.98   13.08   0
   1   2 -10    1.25    5.01   0
   2  -1 -15  139.38   16.90   0
   2   3 -10    2.23    4.52   0
  -2  -4  -6   58.93    9.29   0
  -1  -8 -10  181.17   18.95   0
   0  -5 -13    9.27   13.77   0
   0  -4 -13  105.26   16.35   0
   0  -3 -13  189.13   20.43   0
   0  -1 -12   12.62   11.07   0
   0   0 -11    7.34    6.92   0
   2   1 -14   44.16   12.67   0
  -2  -7  -7   87.40   11.66   0
  -2  -6  -7  156.14   13.18   0
  -2  -3  -5 1434.81   26.12   0
  -1  -7 -11    0.31   16.36   0
  -1  -6 -11   88.73   15.80   0
  -1  -5 -11   28.43   12.26   0
  -1  -4 -11  314.21   19.71   0
  -1  -2 -10   -0.28    6.97   0
  -1  -1  -9   10.18    5.96   0
  -1   0  -6    7.25    3.72   0
  -1   0  -5 1818.82   24.17   0
  -1   0  -4   -0.17    3.02   0
   0  -2 -13    4.62   13.92   0
   0   1 -10   -0.86    5.03   0
   1   2 -11  524.12   18.31   0
   2   0 -15   -0.70   11.32   0
   2   2 -13   -0.51    7.24   0
  -2  -7  -8   29.53   12.82   0
  -2  -6  -8  317.14   19.62   0
  -2  -5  -8   18.74   10.65   0
  -2  -3  -6   17.73    5.51   0
  -2  -3  -3 3392.99   33.21   0
  -1  -3 -11   56.42   11.20   0
  -1  -1 -10  581.70   22.01   0
   0  -1 -13  478.59   24.48   0
   0   0 -12    9.41    8.19   0
   1  -2 -15   52.27   15.21   0
   1   0 -14   11.00   10.81   0
   1   1 -13    1.60    8.16   0
   1   3  -8   32.01    5.26   0
   1   3  -7    0.15    3.12   0
  -2  -8  -8  174.53   18.92   0
  -2  -4  -8  565.04   21.55   0
  -2  -3  -7 1021.00   25.42   0
  -2  -3  -2   18.22    3.73   0
  -1  -6 -12  101.04   20.23   0
  -1  -5 -12   92.13   16.32   0
  -1  -4 -12   16.16   15.36   0
  -1  -2 -11   65.87   11.07   0
  -1   0  -9    3.29    7.37   0
   0  -3 -14   15.60   13.47   0
   0   2  -8  970.67   20.20   0
   0   2  -7   49.38    5.11   0
   0   2  -6 2883.00   28.61   0
   1  -1 -15   79.03   15.58   0
   1   3  -9    1.31    4.21   0
   2   0 -16    7.26   15.98   0
   2   2 -14  191.90   16.71   0
  -2  -7  -9   26.38   14.61   0
  -2  -6  -9  118.65   14.87   0
  -2  -5  -9  125.19   13.51   0
  -2  -4  -9   31.10   11.61   0
  -2  -2  -7    0.08    6.51   0
  -2  -2  -6    4.90    4.54   0
  -2  -2  -5    3.45    3.87   0
  -1  -3 -12  187.07   17.52   0
  -1  -1 -11    4.92    7.50   0
   0  -2 -14   84.08   15.44   0
   0   0 -13    0.03   11.54   0
   0   2  -9   17.28    5.03   0
   1   0 -15    7.36   15.14   0
   1   1 -14  392.44   22.50   0
   1   3 -10  400.76   15.04   0
  -2  -8  -9  142.24   17.36   0
  -2  -3  -9  680.96   24.08   0
  -1  -4 -13  141.03   20.97   0
  -1  -2 -12    6.99    9.52   0
   0  -1 -14   17.10   12.13   0
   0   1 -12    1.83    7.32   0
   0   2 -10  221.56   12.04   0
   1   2 -13  320.58   17.30   0
   1   3 -11   10.68    7.44   0
   2   1 -16   31.71   15.98   0
  -2  -7 -10    3.75   15.62   0
  -2  -6 -10  321.51   21.50   0
  -2  -5 -10   22.58   11.66   0
  -2  -4 -10  161.39   15.13   0
  -2  -2  -9    3.15    8.43   0
  -2  -2  -3    0.68    2.64   0
  -1  -1 -12  555.49   23.93   0
  -1   0 -11   53.50   11.00   0
  -1   1  -8  884.43   21.20   0
  -1   1  -7    1.91    3.82   0
  -1   1  -6  267.68   10.25   0
   0   0 -14   -0.07   13.44   0
   1   1 -15   -2.31   13.53   0
  -2  -6 -11  101.09   19.36   0
  -2  -5 -11   20.24   16.13   0
  -2  -3 -10   17.61    9.21   0
  -2  -1  -8   -0.40    6.94   0
  -2  -1  -7 1920.56   32.32   0
  -2  -1  -6    5.12    4.30   0
  -1  -2 -13  126.72   16.45   0
  -1   1  -9   55.56    7.39   0
  -1   1  -5    0.39    2.63   0
   0  -1 -15  287.92   24.44   0
   0   1 -13  594.02   23.88   0
   1   0 -16    0.82   12.83   0
   1   2 -14    6.35    8.88   0
  -2  -3 -11  262.96   20.30   0
  -2  -2 -10   49.89   10.06   0
  -1  -3 -14   43.11   15.86   0
  -1  -1 -13    5.00   11.22   0
  -1   0 -12   -0.07    8.20   0
  -1   1 -10 1104.16   27.09   0
   0   2 -12  233.71   14.60   0
  -3  -6  -6   71.42   10.19   0
  -3  -6  -5  468.83   18.37   0
  -3  -5  -5   66.32   10.27   0
  -2  -5 -12   13.77   17.25   0
  -2  -4 -12  162.02   20.97   0
  -2  -2 -11   -1.03   11.56   0
  -2  -1 -10    0.59    9.87   0
  -2  -1  -4    6.09    3.28   0
  -1  -2 -14   14.60   13.31   0
  -1   1 -11    8.26    6.72   0
   0   0 -15    1.67   12.47   0
   0   1 -14    2.87    9.28   0
   0   2 -13    2.72   10.70   0
   0   3  -9   36.95    6.59   0
   1   1 -16  147.35   17.61   0
   1   2 -15    8.08   13.14   0
   1   3 -13    0.31    7.24   0
  -3  -6  -7  294.06   17.37   0
  -3  -5  -7   36.91    9.27   0
  -3  -5  -4  947.57   22.53   0
  -3  -4  -6    4.76    8.81   0
  -3  -4  -5  136.49   11.25   0
  -2  -3 -12   10.44   12.20   0
  -2   0  -8  143.97   11.55   0
  -1  -1 -14  259.16   20.86   0
  -1   0 -13   -0.69    9.40   0
  -1   1 -12  456.60   21.86   0
   0   3 -10    8.59    5.41   0
   0   3  -8    2.96    3.54   0
   0   3  -7    4.17    3.87   0
   1   3 -14  212.49   16.70   0
  -3  -6  -8   54.10   11.42   0
  -3  -5  -8  182.35   15.17   0
  -3  -5  -3   22.49    5.34   0
  -3  -4  -8    8.81   10.79   0
  -3  -4  -4   -0.37    4.80   0
  -2  -2 -12   76.98   13.29   0
  -2  -1 -11  805.76   27.78   0
  -2  -1  -3  766.82   14.89   0
  -2   0 -10   14.33    8.96   0
  -1   0 -14   -0.71   14.32   0
  -1   2 -10   74.59    9.75   0
  -1   2  -9 2577.41   37.38   0
   0   1 -15  375.43   23.04   0
   0   2 -14  153.59   16.49   0
   1   2 -16   -1.21   14.50   0
   1   4 -11 1586.94   29.42   0
   1   4  -9 1455.54   23.51   0
  -3  -6  -9  315.09   20.80   0
  -3  -5  -9   19.74   11.35   0
  -3  -4  -9  275.08   18.08   0
  -3  -3  -8  731.94   25.44   0
  -3  -3  -5   -0.81    6.35   0
  -2  -3 -13  338.97   23.93   0
  -2  -2 -13   -1.94   15.49   0
  -2  -1 -12    0.97   10.47   0
  -2   0 -11   -0.21    9.70   0
  -2   0  -5   36.99    4.96   0
  -1  -1 -15    2.18   14.10   0
  -1   1 -13    0.27    8.73   0
   1   3 -15    0.68   12.79   0
   1   4 -12   49.46    9.59   0
  -3  -6 -10   70.95   15.14   0
  -3  -5 -10  108.84   15.76   0
  -3  -4 -10   15.44   14.45   0
  -3  -4  -3  368.12   12.91   0
  -3  -3  -9    1.08    8.19   0
  -3  -3  -4 1696.88   28.13   0
  -3  -2  -7  104.05   10.88   0
  -1   0 -15   16.82   16.93   0
  -1   1 -14  547.70   26.77   0
  -1   2 -12   10.99    8.06   0
  -1   2  -6  325.44   10.93   0
   0   1 -16    5.22   13.13   0
   0   2 -15   -1.26   10.92   0
   0   3 -13  306.31   17.15   0
  -3  -5 -11    0.96   16.22   0
  -3  -4 -11  401.79   26.12   0
  -3  -3 -10  403.29   21.47   0
  -3  -2  -9  165.10   13.84   0
  -3  -2  -6   -0.26    4.86   0
  -2  -2 -14   93.14   20.93   0
  -2   0 -12   21.55    9.90   0
  -2   1  -9  542.09   19.15   0
  -2   1  -8   45.20    6.90   0
  -1   2 -13  115.31   14.80   0
   0   3 -14   -0.23   12.36   0
  -3  -4  -2    1.49    4.89   0
  -3  -3 -11    3.75   10.22   0
  -3  -3  -3    1.65    4.68   0
  -3  -2 -10   -0.65    8.58   0
  -3  -2  -5  145.58    9.43   0
  -2  -1 -14   -0.70   16.20   0
  -2   0 -13   -0.08   11.12   0
  -2   1 -11  675.37   24.11   0
  -1   1 -15    7.35   12.80   0
   0   2 -16    7.73   12.71   0
  -3  -4 -12   14.95   14.13   0
  -3  -3 -12   81.48   18.97   0
  -3  -2 -11   84.38   14.22   0
  -3  -2  -4    4.25    5.33   0
  -3  -1 -10  423.11   22.32   0
  -3  -1  -9   27.00    8.22   0
  -3  -1  -7   54.64    7.73   0
  -2   0 -14   56.81   17.49   0
  -2   1 -12   45.17   10.52   0
  -1   2 -14   23.17   11.50   0
  -1   3 -12  499.63   21.43   0
  -1   3 -10  175.45   11.34   0
  -1   3  -9    0.61    4.47   0
  -1   3  -8  181.38   10.31   0
   0   4 -11   94.18    9.21   0
   0   4 -10  886.20   21.49   0
   0   4  -9  179.39   10.46   0
  -3  -2 -12    0.80   12.08   0
  -3  -1 -11   -0.62    9.06   0
  -2   1 -13  460.71   23.22   0
  -2   2  -9   28.75    7.99   0
  -1   2 -15   12.29   15.74   0
  -1   3 -13   89.97   13.91   0
  -3  -2 -13  157.61   21.82   0
  -3  -1 -12  583.23   27.21   0
  -3  -1  -5    7.36    4.36   0
  -3   0 -10   -1.12    9.56   0
  -3   0  -9  143.63   12.03   0
  -3   0  -8   25.19    7.01   0
  -2   0  -3   50.72    4.63   0
  -2   1 -14   23.99   15.92   0
  -2   1  -5  750.53   16.74   0
  -2   2 -12  198.37   16.83   0
  -2   2 -11   34.68    8.57   0
  -1   3 -14  270.19   20.22   0
  -1   3  -7  119.51    7.54   0
   0   3 -16    4.24   12.09   0
   0   4  -8 1956.27   26.89   0
  -4  -5  -8    7.06   12.82   0
  -4  -5  -7  259.60   16.78   0
  -4  -5  -6    2.95    8.60   0
  -4  -4  -8  290.45   19.68   0
  -4  -4  -7    7.56   10.63   0
  -3  -1 -13    0.48   15.87   0
  -3   0 -11    0.27    8.69   0
  -3   0  -7  538.38   18.30   0
  -2   2 -13   -1.32   12.94   0
  -1   2 -16    8.66   13.47   0
   0   3 -17  156.54   21.15   0
   0   4 -15   12.60   12.26   0
  -4  -5 -10    8.66   16.28   0
  -4  -5  -9   33.54   12.75   0
  -4  -4  -9    3.47   10.78   0
  -4  -3  -9  392.37   22.55   0
  -4  -3  -8    6.02   11.64   0
  -4  -3  -7  526.56   22.06   0
  -3   0 -12    1.17    9.81   0
  -3   0  -6   32.06    5.97   0
  -2   1 -15  283.22   22.51   0
  -2   2 -14   18.72   13.99   0
  -1   3 -15   51.34   13.38   0
  -1   4 -11  480.69   19.16   0
  -4  -4 -11   -6.73   16.17   0
  -4  -4  -5   -0.61    6.21   0
  -4  -3 -10   -0.38   11.29   0
  -3   0 -13    2.13   12.12   0
  -3   1 -11   99.46   12.48   0
  -3   1 -10  917.66   27.64   0
  -3   1  -8  565.51   20.08   0
  -2   1  -4  219.68    8.59   0
  -2   2  -6 2140.65   29.56   0
  -2   3 -11  226.38   15.50   0
  -1   3  -6   83.82    5.95   0
   0   4 -16   91.59   15.04   0
  -4  -4  -4  102.70   10.22   0
  -4  -3 -11   91.76   16.21   0
  -4  -3  -5 1592.03   31.68   0
  -4  -2 -11    2.59   15.03   0
  -4  -2 -10  145.93   16.01   0
  -4  -2  -9    3.34    8.74   0
  -4  -2  -8   49.87   10.09   0
  -3   0 -14   -7.34   13.00   0
  -3   0  -5  534.79   15.91   0
  -3   1 -13   37.80   16.05   0
  -3   1 -12  351.32   20.52   0
  -3   1  -7  122.22   10.40   0
  -2   2 -15    0.92   12.84   0
  -2   3 -13  420.69   22.75   0
  -2   3 -12   30.74    9.39   0
  -2   3  -9  685.31   20.55   0
  -1   4 -14   17.63    9.88   0
  -1   4  -9  612.45   17.84   0
   0   5 -13   11.36    7.59   0
   0   5 -12   -0.26    6.23   0
   0   5 -11   31.84    6.78   0
  -4  -3 -12    2.30   14.00   0
  -4  -2 -12  358.39   26.31   0
  -4  -2  -6    5.22    6.52   0
  -4  -1 -10   46.17   13.70   0
  -4  -1  -8   40.12   11.65   0
  -2   3  -8  191.22   10.87   0
  -1   4 -15  202.70   17.74   0
  -1   4  -8  355.88   13.27   0
   0   5 -10    4.69    4.99   0
  -4  -3  -4   -1.15    7.28   0
  -4  -2  -5   25.41    8.01   0
  -4  -1 -12   41.14   17.42   0
  -4  -1 -11  319.31   20.75   0
  -3  -2  -2    4.06    2.81   0
  -3  -1  -3   22.88    4.12   0
  -3   1  -6 1398.48   26.52   0
  -3   2 -13    7.53   14.13   0
  -3   2 -12    3.69    9.14   0
  -3   2 -11   75.55   11.26   0
  -3   2 -10   71.18    9.71   0
  -2   2  -5  191.57    9.23   0
  -2   3 -15  224.32   19.85   0
  -1   4 -16    3.06   15.25   0
   0   5  -9   45.17    7.10   0
  -4  -4  -3    3.74    4.91   0
  -4  -1 -13  177.48   23.39   0
  -4  -1  -6  108.75   11.00   0
  -4   0 -11    5.97   12.97   0
  -4   0 -10    7.24    8.99   0
  -4   0  -9    6.24    8.19   0
  -3   2 -14   -1.79   15.62   0
  -2   3 -16   19.94   17.48   0
  -2   3  -7   56.65    6.41   0
  -2   4 -13  155.73   16.17   0
  -2   4 -12  233.96   16.77   0
  -1   5 -13    7.66   10.21   0
  -4   0 -13   27.05   17.80   0
  -4   0 -12   12.31   12.62   0
  -4   0  -8    3.02    6.87   0
  -3   2 -15   -3.66   17.82   0
  -1   4  -7 1980.09   27.20   0
  -1   5 -14   53.61   10.98   0
  -1   5 -11   21.45    7.08   0
  -4  -3  -3 1099.08   22.98   0
  -4  -2  -4    2.68    4.97   0
  -4  -1  -5  986.97   23.86   0
  -4   0  -7    4.77    6.04   0
  -4   1 -12   98.89   17.72   0
  -4   1 -11  495.01   23.60   0
  -4   1  -9  556.42   22.86   0
  -3   3 -13  127.21   15.55   0
  -3   3 -11  128.77   12.51   0
  -3   3 -10  235.95   14.57   0
  -2   4 -15   53.59   14.33   0
  -2   4  -9  720.70   20.70   0
  -1   5 -16   86.76   17.15   0
  -1   5 -15    4.01   10.42   0
  -1   5 -10   -0.12    5.48   0
   0   5  -8   99.23    6.77   0
  -5  -4 -10    1.29   13.16   0
  -5  -4  -9  226.59   19.71   0
  -5  -3 -10  178.42   20.39   0
  -5  -3  -9   -1.67   13.80   0
  -5  -3  -8  221.87   18.54   0
  -4   0  -6  201.02   12.75   0
  -4   1 -13  409.98   25.14   0
  -3   3 -15   75.30   19.17   0
  -3   3 -14  239.10   20.09   0
  -2   3  -6   34.49    5.06   0
  -2   4 -16   23.47   13.86   0
  -1   5  -9    4.58    6.52   0
  -5  -3 -11    9.12   14.33   0
  -5  -3  -7   10.52    8.90   0
  -5  -2 -11   13.27   16.91   0
  -5  -2 -10    9.26   12.52   0
  -5  -2  -8    9.64   11.98   0
  -4   2 -12   68.71   15.47   0
  -4   2 -11   22.23   13.46   0
  -3  -1  -2 1561.13   21.54   0
  -3   0  -3 3325.30   33.49   0
  -3   3  -8  129.65   10.04   0
  -2   2  -4 2799.59   28.92   0
  -2   4  -8 1684.04   29.31   0
  -2   5 -13   85.45   14.47   0
  -2   5 -12   63.73   11.84   0
  -5  -3  -6  640.02   23.87   0
  -5  -2  -7   14.64   10.92   0
  -5  -1 -11    4.09   16.16   0
  -5  -1 -10  365.11   22.42   0
  -5  -1  -9   94.01   15.92   0
  -4  -2  -3   26.72    6.89   0
  -4  -1  -4  345.08   13.42   0
  -4   1  -7 1017.17   26.01   0
  -4   2 -14    3.83   17.11   0
  -4   2 -13   43.04   14.22   0
  -3   1  -4  331.95   11.98   0
  -3   4 -14   39.50   15.76   0
  -3   4 -13  144.16   15.74   0
  -3   4 -12  146.24   14.05   0
  -3   4 -11  409.48   20.44   0
  -2   5 -15  116.05   15.55   0
  -2   5 -14   73.23   12.64   0
  -1   4  -6  403.56   11.59   0
  -1   6 -14  119.81   14.59   0
  -1   6 -13  328.30   18.28   0
  -5  -1 -12   96.14   17.44   0
  -5  -1  -8  706.24   25.87   0
  -5   0 -11  121.62   19.33   0
  -4   0  -5   39.01    6.38   0
  -3   4 -15   84.18   16.22   0
  -2   4  -7  559.25   16.63   0
  -2   5 -16  109.12   16.48   0
  -2   5 -10   35.53    7.23   0
  -1   5  -8   24.84    4.79   0
   0   5  -7  539.49   12.97   0
  -5  -1  -7  142.47   12.97   0
  -5   0 -12   13.88   13.95   0
  -5   0 -10    0.22    9.72   0
  -5   0  -9    4.67    9.02   0
  -4  -3  -2    2.30    3.91   0
  -4   1  -6  169.09   10.97   0
  -4   3 -14  156.86   21.17   0
  -4   3 -13  149.70   17.47   0
  -4   3 -12   91.20   14.31   0
  -4   3 -11  289.71   18.31   0
  -1   6 -11  491.40   17.97   0
  -5   0  -8    5.15    8.24   0
  -5   1 -12  239.49   23.42   0
  -5   1 -11  154.58   17.12   0
  -5   1 -10  296.76   21.01   0
  -4   3 -10  228.10   15.54   0
  -3   5 -14  105.53   17.66   0
  -3   5 -13   85.69   14.83   0
  -2   5  -9   54.92    7.27   0
  -1   6 -10  247.48   13.18   0
   0   6  -9  404.70   13.44   0
  -5  -2  -5    3.44    6.65   0
  -5   0  -7   -1.40    7.11   0
  -5   1  -9  104.14   12.76   0
  -4  -1  -3 1490.34   25.37   0
  -4   0  -4  877.95   20.53   0
  -4   1  -5  358.42   14.73   0
  -4   3  -9  258.42   15.25   0
  -3   4  -8  413.85   16.22   0
  -3   5 -15   47.94   14.55   0
  -3   5 -11   43.62   11.29   0
  -2   6 -16   96.00   20.27   0
  -2   6 -15  104.85   14.75   0
  -2   6 -13  253.77   16.61   0
  -2   6 -12  343.26   18.75   0
  -5   2 -13    3.72   17.69   0
  -5   2 -12   -2.44   12.12   0
  -5   2 -11   18.92   12.03   0
  -4  -2  -2    4.34    5.30   0
  -4   4 -14   10.89   13.47   0
  -4   4 -13   24.63   12.42   0
  -4   4 -12   41.95   11.37   0
  -2   5  -8   90.02    7.92   0
  -1   5  -7   94.56    6.61   0
  -6  -2 -10  192.97   22.20   0
  -6  -2  -9   10.25   15.24   0
  -5  -2  -4   11.09    8.41   0
  -5  -1  -5  189.13   12.35   0
  -5   2 -10   78.11   12.43   0
  -5   2  -9  129.92   15.09   0
  -3   0  -2  381.59   10.69   0
  -3   1  -3    4.96    3.13   0
  -1   4  -5 1992.83   23.15   0
  -1   6  -9  545.83   16.48   0
  -6  -2  -8   53.06   12.82   0
  -6  -1 -10   78.64   15.75   0
  -6  -1  -9  233.24   20.99   0
  -5   1  -7  146.24   12.28   0
  -5   3 -13  106.29   17.04   0
  -5   3 -12  184.63   18.63   0
  -5   3 -11  265.51   20.87   0
  -4   3  -7  136.24   10.51   0
  -4   4  -9  299.46   16.99   0
  -3   2  -4  347.82   11.85   0
  -3   4  -7  732.80   20.02   0
  -3   5  -9  257.09   13.85   0
  -3   6 -15   91.65   18.38   0
  -3   6 -14  279.89   19.98   0
  -3   6 -13  256.63   19.40   0
  -2   6 -10  337.51   15.32   0
  -6  -2  -7    2.68   11.67   0
  -6  -1  -8   62.97   15.15   0
  -6   0 -11    0.03   13.50   0
  -6   0 -10    3.39   12.53   0
  -5   0  -5  133.29   11.75   0
  -5   2  -8  159.53   13.24   0
  -5   3 -10  154.25   14.81   0
  -4  -3  -1 1492.13   22.17   0
  -4   0  -3   81.73    7.44   0
  -4   5 -14  140.63   17.80   0
  -4   5 -13   70.98   13.20   0
  -4   5 -12  117.49   14.04   0
  -3   6 -16   51.06   15.59   0
  -2   3  -4   31.85    4.03   0
  -2   5  -7    4.91    5.51   0
  -2   7 -15   -2.96   10.71   0
  -2   7 -14    2.80    9.00   0
  -2   7 -13    8.11   10.83   0
  -6   0  -9    0.34   11.27   0
  -6   1 -11  140.19   20.86   0
  -5  -1  -4 1573.58   30.08   0
  -5   3  -9  287.40   18.91   0
  -5   4 -13   75.12   18.53   0
  -4   2  -5  337.47   13.75   0
  -4   5 -11   49.70   10.62   0
  -3   5  -8   46.68    8.32   0
  -3   6 -11  234.48   15.24   0
  -2   6  -9  443.35   16.36   0
  -2   7 -12    0.94    9.47   0
  -1   6  -8  596.00   16.43   0
  -1   7 -11   52.89    8.07   0
  -6  -2  -6   18.94    9.12   0
  -6   0  -8   -0.42    9.39   0
  -6   1 -10  162.04   17.65   0
  -6   1  -9  425.73   24.01   0
  -5  -2  -3  234.97   12.63   0
  -5   4 -12  212.11   19.13   0
  -5   4 -11  119.99   15.23   0
  -2   4  -5 1573.23   23.55   0
  -6  -1  -6  172.94   16.32   0
  -6   0  -7   24.97   11.90   0
  -6   2 -12    8.71   14.44   0
  -6   2 -11   14.22   13.44   0
  -6   2 -10   -0.61   14.22   0
  -5   3  -8  228.85   14.99   0
  -5   4 -10  120.73   13.61   0
  -4   5  -9   16.43    9.61   0
  -4   6 -15  147.76   18.84   0
  -4   6 -14   67.10   15.17   0
  -4   6 -13  214.21   17.69   0
  -4   6 -12  107.95   16.28   0
  -3   7 -16   39.40   14.68   0
  -3   7 -15   71.98   14.77   0
  -3   7 -14   26.90   11.92   0
  -3   7 -13    5.62   12.13   0
  -1   7 -10   40.03    6.77   0
  -6   1  -8  469.40   22.47   0
  -6   2  -9    6.12   12.63   0
  -5   0  -4  167.16   10.85   0
  -5   2  -6  231.25   13.55   0
  -5   4  -9  190.83   16.69   0
  -5   5 -13   88.01   16.02   0
  -5   5 -12   38.11   15.85   0
  -4   4  -7  472.14   17.66   0
  -4   6 -11  524.47   23.91   0
  -3   5  -7    3.63    6.53   0
  -3   7 -12    6.92   11.00   0
  -2   6  -8  457.57   15.49   0
  -6   0  -6   75.12   12.66   0
  -6   1  -7  380.42   20.77   0
  -6   3 -11  171.12   18.59   0
  -5  -1  -3   68.26    7.66   0
  -5   5 -11   84.90   15.19   0
  -3   2  -3  772.29   16.23   0
  -3   3  -4   45.85    6.21   0
  -2   5  -6    1.10    3.42   0
  -2   7 -10   12.91    6.53   0
  -7  -1  -9   41.45   17.95   0
  -6  -1  -5  466.67   19.71   0
  -6   2  -8   46.22   10.85   0
  -6   3 -10  243.93   19.40   0
  -5   5 -10   77.16   14.76   0
  -4   3  -5  254.24   12.14   0
  -4   6 -10  187.14   14.21   0
  -4   7 -15    0.56   12.98   0
  -4   7 -14   15.35   15.93   0
  -3   7 -11    5.04    7.44   0
  -1   6  -7  701.34   16.41   0
  -7   0  -9    9.33   15.92   0
  -6   1  -6  309.44   18.10   0
  -6   3  -9  105.16   14.40   0
  -6   4 -12    9.14   13.32   0
  -6   4 -11  115.57   19.06   0
  -5  -2  -2   40.22    7.10   0
  -5   1  -4  473.75   17.43   0
  -5   6 -14  119.46   18.22   0
  -5   6 -13   20.22   13.61   0
  -4   4  -6  733.34   20.73   0
  -4   7 -13    4.33   11.41   0
  -4   7 -12    1.15   12.53   0
  -3   6  -8 1290.20   27.59   0
  -3   8 -15   25.43   12.90   0
  -3   8 -14  230.83   19.78   0
  -2   8 -12  143.34   13.83   0
  -7   0  -8   -1.06   14.42   0
  -7   1 -10  212.29   20.52   0
  -6   2  -7   40.76    9.78   0
  -6   3  -8  141.57   15.74   0
  -6   4 -10   50.93   12.25   0
  -5   0  -3  103.00    9.74   0
  -5   3  -6   95.86    9.73   0
  -5   5  -9  105.15   12.04   0
  -5   6 -12  140.57   16.53   0
  -5   6 -11   51.12   14.17   0
  -4   5  -7   -0.85    6.84   0
  -4   6  -9  584.38   21.56   0
  -3   5  -6  180.03   10.91   0
  -3   8 -13   51.79   11.20   0
  -2   3  -3   44.59    4.44   0
  -2   7  -9   53.01    7.39   0
  -7   1  -9  211.06   19.49   0
  -7   2 -10   52.86   18.22   0
  -6   4  -9  277.62   20.64   0
  -6   5 -12  161.94   18.80   0
  -4   7 -11    8.15    8.61   0
  -3   8 -12  459.83   22.21   0
  -2   4  -4 2567.52   28.16   0
  -7   0  -7    5.82   13.28   0
  -7   1  -8  141.05   16.34   0
  -7   2  -9   24.94   16.28   0
  -6   5 -11   23.18   13.07   0
  -5  -1  -2  557.94   16.89   0
  -5   5  -8    6.86    7.27   0
  -5   6 -10  564.25   24.09   0
  -5   7 -14    8.86   13.77   0
  -5   7 -13   89.85   18.66   0
  -4   7 -10    3.75   10.05   0
  -4   8 -15  214.88   20.10   0
  -4   8 -14   92.60   15.61   0
  -3   7  -9  459.55   18.02   0
  -1   5  -5  502.85   11.89   0
  -7   3 -10   67.45   18.48   0
  -6   0  -4   88.02   11.21   0
  -6   4  -8  117.18   14.98   0
  -6   5 -10   95.48   13.92   0
  -5   3  -5   31.13    6.71   0
  -5   7 -12    5.32   11.37   0
  -4   8 -13  511.43   24.98   0
  -3   6  -7  640.99   18.86   0
  -3   8 -11   79.38   10.78   0
  -7   0  -6    5.90   11.74   0
  -7   2  -8   35.13   12.61   0
  -7   3  -9  326.44   24.13   0
  -7   4 -11   -0.96   17.49   0
  -6   5  -9   10.43   12.17   0
  -6   6 -12   50.62   14.86   0
  -5   1  -3  468.19   15.81   0
  -5   6  -9   82.75   11.46   0
  -5   7 -11   19.31   13.78   0
  -4   5  -6   16.57    5.74   0
  -4   8 -12   74.81   12.96   0
  -3   3  -3   31.41    5.10   0
  -3   4  -4 1060.15   20.69   0
  -2   8 -10  128.66   10.56   0
  -7   4 -10   40.89   17.53   0
  -6  -1  -3  595.20   19.53   0
  -6   3  -6  215.56   14.57   0
  -6   4  -7  367.73   19.98   0
  -6   6 -11  410.06   24.19   0
  -5   8 -14  247.36   21.52   0
  -4   7  -9    3.35    6.91   0
  -4   8 -11  414.14   22.15   0
  -4   9 -15   11.17   16.35   0
  -3   2  -2  661.70   14.21   0
  -3   9 -13   89.21   12.88   0
  -1   6  -6  388.75   11.35   0
  -7   1  -6  234.62   16.76   0
  -7   2  -7   54.52   12.50   0
  -7   5 -11  310.90   25.96   0
  -6   1  -4  412.49   17.52   0
  -6   5  -8   82.69   13.97   0
  -5  -2  -1  759.77   17.62   0
  -5   0  -2   41.93    6.04   0
  -5   7 -10    0.23    8.62   0
  -5   8 -13    8.22   12.95   0
  -4  -2   0 1087.77   17.34   0
  -4   9 -14    1.85   14.87   0
  -3   9 -12   13.30   11.08   0
  -7   0  -5   32.33    9.61   0
  -7   4  -9   13.69   12.16   0
  -6   0  -3  116.59   11.72   0
  -6   7 -12    7.44   13.34   0
  -5   3  -4    2.77    6.85   0
  -5   4  -5  432.13   17.57   0
  -5   8 -12  372.02   22.73   0
  -4   0  -1  473.25   12.65   0
  -4   9 -13   -0.52   10.76   0
  -3   6  -6  680.08   18.54   0
  -8   1  -8  186.58   21.65   0
  -7   2  -6  180.34   15.26   0
  -7   3  -7  272.69   18.48   0
  -7   4  -8  316.20   22.47   0
  -7   5 -10    9.32   12.83   0
  -6   4  -6   89.14   12.64   0
  -6   7 -11    0.38   11.91   0
  -5   7  -9    7.25    8.47   0
  -5   8 -11   32.07   14.16   0
  -4   9 -12   24.72   12.90   0
  -2   7  -7  237.21   11.07   0
  -1   7  -7  677.50   16.32   0
  -7   6 -11    5.94   13.95   0
  -6   2  -4  466.10   18.46   0
  -6   5  -7    8.37    7.95   0
  -6   7 -10   21.18   14.70   0
  -5  -1  -1  131.61    8.22   0
  -5   9 -14    0.58   13.31   0
  -5   9 -13   18.11   16.08   0
  -4   6  -6  117.17   10.51   0
  -3   7  -7  210.08   11.52   0
  -3   9 -11  161.18   13.28   0
  -8   1  -7  115.38   18.78   0
  -8   2  -8    2.18   12.80   0
  -8   3  -9   26.19   14.53   0
  -7   0  -4   34.55    9.12   0
  -7   3  -6   51.29   12.94   0
  -7   4  -7   37.19   13.23   0
  -6  -1  -2  361.92   14.92   0
  -6   1  -3  252.16   14.47   0
  -6   6  -8   62.47   11.32   0
  -6   8 -12    2.18   12.92   0
  -5   1  -2  630.94   17.42   0
  -5   7  -8    9.19   10.28   0
  -5   8 -10  448.60   21.92   0
  -4   8  -9 1056.74   28.77   0
  -4   9 -11   11.57   11.49   0
  -2   4  -3 1035.13   17.14   0
  -8   3  -8  201.90   21.82   0
  -7   5  -8    0.93   10.90   0
  -6   7  -9    5.28   12.12   0
  -5   9 -12    2.11   11.63   0
  -4  -1   0   41.05    4.71   0
  -4   7  -7   83.70    9.05   0
  -4  10 -14    3.57   12.30   0
  -3   8  -8  237.45   13.83   0
  -3   9 -10   14.67    9.66   0
  -8   1  -6  390.81   24.09   0
  -8   2  -7   58.54   14.16   0
  -8   4  -9  123.67   18.14   0
  -7   1  -4  201.99   14.37   0
  -7   7 -11   25.71   14.40   0
  -6   0  -2  696.36   20.60   0
  -6   5  -6   24.53    8.20   0
  -6   6  -7 1213.47   33.30   0
  -5   3  -3   23.66    7.22   0
  -5   4  -4  986.82   24.15   0
  -5   5  -5    6.13    5.64   0
  -5   8  -9   47.90   12.31   0
  -5   9 -11  115.24   16.95   0
  -4   1  -1   53.89    5.17   0
  -4   9 -10  170.76   15.67   0
  -4  10 -13  187.11   17.32   0
  -3   4  -3 1228.05   21.12   0
  -3   5  -4  251.78   10.63   0
  -3   6  -5  727.25   18.88   0
  -2   6  -5  538.72   14.30   0
  -8   3  -7   27.82   16.00   0
  -8   4  -8   36.62   17.27   0
  -7   3  -5  186.70   16.16   0
  -7   5  -7  102.29   15.59   0
  -7   7 -10    2.48   15.84   0
  -6   2  -3  442.88   17.99   0
  -6   8 -10   -0.58    9.92   0
  -6   9 -12   -2.76   16.09   0
  -5   0  -1  347.64   12.58   0
  -5   7  -7   49.64   10.25   0
  -4  10 -12   10.88   13.42   0
  -1   6  -5  231.13    8.65   0
  -8   2  -6   30.13   12.15   0
  -8   5  -9   36.22   14.97   0
  -7   6  -8  346.66   21.82   0
  -6   7  -8   28.27    9.93   0
  -5   2  -2 1045.51   22.51   0
  -5   9 -10   -0.01   12.58   0
  -5  10 -13    0.97   12.31   0
  -4   6  -5  824.66   21.51   0
  -2   9  -9   98.58   10.28   0
  -8   4  -7  179.06   20.13   0
  -7   7  -9    1.39   11.95   0
  -7   8 -11    0.47   14.03   0
  -6   1  -2   65.91    9.76   0
  -6   5  -5   12.68    9.52   0
  -6   9 -11    3.09   12.52   0
  -5   8  -8  350.75   18.47   0
  -4   7  -6  612.54   19.68   0
  -4   9  -9    9.74    9.99   0
  -4  10 -11  262.44   19.43   0
  -3   2  -1 2879.98   28.20   0
  -8   3  -6  202.66   18.01   0
  -8   5  -8  173.58   18.89   0
  -7   5  -6   11.77    9.15   0
  -7   6  -7   21.41   13.70   0
  -6   6  -6   98.35   11.21   0
  -6   7  -7   -0.79   11.52   0
  -5   5  -4    6.49    7.40   0
  -5   6  -5  214.22   14.03   0
  -3   8  -7   39.45    6.98   0
  -2   8  -7  402.75   14.80   0
  -1   7  -6  488.48   12.92   0
  -8   2  -5  195.98   16.93   0
  -7   3  -4   28.48    8.74   0
  -7   7  -8   -1.12    9.91   0
  -6   3  -3  136.53   10.62   0
  -6   8  -8    2.13   11.51   0
  -6   9 -10   55.30   13.44   0
  -6  10 -12    3.62   16.51   0
  -5  -1   0 1263.58   21.80   0
  -5   4  -3  762.14   20.71   0
  -5   9  -9  173.21   14.87   0
  -5  10 -11    2.91   10.98   0
  -4   0   0 1744.32   22.75   0
  -3  10 -10  193.27   15.42   0
  -8   4  -6   42.01   12.99   0
  -8   5  -7   24.07   13.13   0
  -8   6  -8    9.21   16.61   0
  -7   8  -9    1.50   15.20   0
  -6   0  -1  656.47   19.24   0
  -6   2  -2  272.37   14.29   0
  -5   3  -2    8.00    6.34   0
  -5   8  -7   10.17    7.34   0
  -5  11 -13   92.04   16.14   0
  -4   2  -1  782.85   16.97   0
  -4   9  -8  741.98   24.67   0
  -4  10 -10   11.02    8.81   0
  -9   3  -7  217.67   21.26   0
  -8   3  -5   25.76   11.47   0
  -8   7  -9   12.59   14.31   0
  -7   5  -5   20.83   11.46   0
  -7   6  -6  521.55   24.69   0
  -6   6  -5  823.93   26.20   0
  -6   9  -9    4.10    9.73   0
  -6  10 -11  243.49   20.67   0
  -5  10 -10  272.47   18.84   0
  -4   6  -4  127.14    9.96   0
  -3   5  -3  372.14   12.30   0
  -3   6  -4 1533.60   25.73   0
  -3   7  -5  428.58   15.19   0
  -8   2  -4   57.84   11.30   0
  -8   5  -6   43.23   15.54   0
  -8   6  -7  378.96   25.41   0
  -7   7  -7    6.65    9.64   0
  -7   8  -8  501.83   26.74   0
  -7   9 -10    5.55   13.31   0
  -6   4  -3 1008.42   26.45   0
  -6   8  -7  276.66   19.62   0
  -5   9  -8   -0.47    7.83   0
  -5  11 -12    3.90   11.81   0
  -4   7  -5  264.15   13.14   0
  -3   4  -2 1769.78   24.75   0
  -2   5  -3  385.40   11.01   0
  -2   6  -4  326.70   10.91   0
  -9   3  -6   32.14   17.30   0
  -9   4  -7    2.15   14.01   0
  -8   4  -5  428.70   22.82   0
  -8   7  -8    4.02   13.07   0
  -7   3  -3   91.47   10.95   0
  -6   1  -1   59.53    9.13   0
  -6  10 -10   -0.80   11.70   0
  -6  11 -12   98.09   19.88   0
  -5   0   0  229.35   10.05   0
  -5   2  -1  882.14   20.16   0
  -5  11 -11  119.63   17.48   0
  -4   8  -6  126.35   10.27   0
  -4  10  -9   37.20    9.38   0
  -4  11 -11    7.26    9.88   0
  -3   8  -6  441.33   15.78   0
  -2   4  -2 1126.82   17.34   0
  -2   7  -5  422.58   13.14   0
  -9   5  -7   70.00   19.33   0
  -8   3  -4  148.11   14.63   0
  -8   8  -9  290.18   23.74   0
  -7   6  -5    6.72   11.10   0
  -7   7  -6    2.37   11.71   0
  -7   9  -9   24.54   13.21   0
  -6   3  -2  238.13   12.92   0
  -6   9  -8  154.10   15.16   0
  -5   5  -3  363.37   15.06   0
  -5   8  -6  356.06   17.15   0
  -5  10  -9   29.40    9.97   0
  -4   1   0   37.87    4.42   0
  -3   9  -7  766.95   22.24   0
  -2   8  -6   64.02    7.59   0
  -9   4  -6  237.90   20.78   0
  -8   5  -5   -3.26   12.24   0
  -8   6  -6    0.87   11.24   0
  -8   7  -7    3.18   15.50   0
  -7   5  -4    4.41    8.03   0
  -7   8  -7    1.57    9.63   0
  -7  10 -10  210.88   23.10   0
  -6   7  -5   -1.03    9.07   0
  -6  10  -9  186.64   19.40   0
  -6  11 -11   15.49   13.28   0
  -5   4  -2 1713.64   30.00   0
  -5   9  -7  305.14   17.15   0
  -4   3  -1   11.88    4.88   0
  -4  11 -10  333.55   20.46   0
  -3   3  -1  415.12   11.44   0
  -9   3  -5  367.23   23.26   0
  -8   2  -3  287.76   17.60   0
  -8   4  -4   31.32   13.00   0
  -8   8  -8    1.25   12.93   0
  -7   4  -3  134.99   12.47   0
  -7   9  -8    9.97   12.17   0
  -6   2  -1  290.81   14.22   0
  -6   9  -7    1.05   11.28   0
  -5  11 -10   -0.81   10.50   0
  -4  10  -8    9.03    7.82   0
  -2   9  -7  238.26   12.47   0
  -1   6  -4  229.85    8.04   0
  -9   5  -6   -1.46   12.99   0
  -7  10  -9   21.64   16.85   0
  -6   4  -2  228.62   13.83   0
  -6  11 -10  213.88   19.51   0
  -5   1   0  106.83    7.40   0
  -5  10  -8  475.79   21.70   0
  -4   7  -4 1015.09   24.33   0
  -1   7  -5  385.45   11.12   0
  -9   4  -5    0.96   12.36   0
  -8   3  -3   13.87    9.43   0
  -8   6  -5  433.93   23.53   0
  -8   7  -6    3.63   11.72   0
  -8   8  -7  317.42   22.72   0
  -7   1  -1  323.79   16.44   0
  -7   7  -5   77.92   11.98   0
  -7   8  -6  647.96   27.13   0
  -6   0   0  745.11   19.26   0
  -6  10  -8   -0.21   10.59   0
  -5   7  -4   10.53    6.03   0
  -5  11  -9  496.83   24.79   0
  -5  12 -11    1.83   14.24   0
  -4   8  -5  492.86   17.84   0
  -4  11  -9    2.05   10.54   0
  -3   6  -3  613.97   16.20   0
  -3   8  -5   14.36    6.67   0
  -1   8  -6  423.28   12.92   0
  -9   3  -4   10.07   12.25   0
  -9   6  -6  363.12   24.60   0
  -8   5  -4   35.57   11.09   0
  -8   9  -8   65.82   15.99   0
  -7   5  -3    9.72    7.91   0
  -7   9  -7  221.48   18.18   0
  -7  11 -10   15.20   14.33   0
  -6   8  -5  567.34   23.83   0
  -6  11  -9   25.45   15.22   0
  -6  12 -11   60.33   18.02   0
  -5  -1   1  513.84   13.75   0
  -5   5  -2   78.14    9.09   0
  -5   9  -6   14.51    7.84   0
  -4   2   0 1594.84   23.75   0
  -4   9  -6  383.24   16.93   0
  -3   2   0  714.01   14.05   0
  -9   5  -5    5.09   13.09   0
  -8   2  -2   84.32   11.49   0
  -8   4  -3  473.26   22.30   0
  -7   2  -1  400.65   18.35   0
  -7  10  -8  130.24   17.06   0
  -6   1   0  277.95   13.37   0
  -6   3  -1   29.91    6.40   0
  -6   9  -6  386.80   20.18   0
  -5  10  -7    1.91    7.95   0
  -4   0   1  648.01   13.79   0
  -3   9  -6   88.04    8.73   0
  -2   7  -4 1056.46   20.19   0
  -9   7  -6   -0.50   16.93   0
  -8   6  -4    2.60   13.44   0
  -8   7  -5    1.60   10.14   0
  -8   8  -6   22.53   13.13   0
  -8   9  -7   -1.92   16.04   0
  -7   7  -4    6.66   11.18   0
  -7   8  -5    3.05   12.68   0
  -7  11  -9  135.43   18.26   0
  -6   5  -2  154.87   12.46   0
  -6  10  -7  151.42   15.01   0
  -6  12 -10    5.30   15.68   0
  -5   2   0 1245.13   23.51   0
  -5  12 -10   39.01   12.20   0
  -3  10  -7    1.04    8.52   0
  -2   6  -3  798.11   16.44   0
  -2   8  -5   61.30    7.19   0
  -9   6  -5    0.00   12.93   0
  -8   3  -2  121.47   13.09   0
  -8   5  -3   -2.03   11.62   0
  -8  10  -8   26.59   15.51   0
  -7   6  -3    1.70   10.11   0
  -7   9  -6   19.65   10.56   0
  -7  10  -7    1.99   14.64   0
  -6  11  -8  234.11   20.68   0
  -5   0   1 1305.91   22.23   0
  -5   4  -1  540.26   17.07   0
  -5  11  -8   33.30   10.40   0
  -4  11  -8  359.76   18.35   0
  -3   4  -1  832.94   16.90   0
  -2   5  -2  578.22   13.45   0
  -2   9  -6  954.95   21.69   0
  -9   5  -4    1.42   12.40   0
  -7  11  -8   46.23   17.61   0
  -6   2   0  537.64   18.17   0
  -6   4  -1 1257.32   28.50   0
  -6   8  -4    3.15    9.37   0
  -5   7  -3  213.19   12.73   0
  -5   9  -5  833.26   25.63   0
  -4   7  -3  184.19   11.65   0
  -4   8  -4   66.98    7.96   0
  -4   9  -5    4.76    8.22   0
  -9   8  -6  201.96   21.22   0
  -8   4  -2   58.39   11.16   0
  -8   8  -5  357.09   22.21   0
  -8   9  -6   86.31   15.95   0
  -7   5  -2    2.79    7.35   0
  -6   9  -5   13.35    8.88   0
  -6  12  -9   58.22   14.47   0
  -5   6  -2  477.56   17.39   0
  -5  10  -6   75.13   10.83   0
  -5  12  -9   -0.51   10.39   0
  -9   6  -7   -0.27   15.66   0
  -8   4  -5  403.55   22.36   0
  -8   5  -5    0.15    8.62   0
  -8   9  -5    0.34   11.00   0
  -7   2  -4  184.16   13.06   0
  -7   5  -3   -0.84    8.78   0
  -7   6  -3    8.97    9.88   0
  -7  10  -4   55.49   11.94   0
  -7  12  -5    1.32   10.91   0
  -6   4  -2  220.35   12.37   0
  -6   5  -2  158.31   11.08   0
  -6  10  -3   33.66   10.64   0
  -6  12  -4   26.25   12.80   0
  -5   0  -2   48.44    6.82   0
  -4  10  -2    5.20    5.48   0
  -3   3   0  254.34    8.61   0
  -3   4   0 1240.45   19.43   0
  -9   5  -7   61.39   17.40   0
  -8  10  -5  130.54   16.31   0
  -7   4  -3  145.31   12.23   0
  -7   8  -3    0.35   11.04   0
  -7  14  -6   14.62   15.44   0
  -6   3  -2  234.17   12.47   0
  -5   3  -1   22.51    5.07   0
  -5   6  -1   56.11    6.96   0
  -4   8  -1   18.52    6.09   0
  -3   2   0  715.64   13.78   0
  -3   5   0  779.25   16.09   0
  -9   6  -6  356.89   25.00   0
  -9   7  -6    1.12   12.52   0
  -9   8  -6  186.35   19.65   0
  -8   3  -5   23.86   10.36   0
  -8   5  -4   57.92   13.89   0
  -8   6  -4   -0.96    9.75   0
  -8   7  -4  117.37   13.81   0
  -8   8  -4   24.39   13.22   0
  -8  11  -5   85.30   17.90   0
  -7   3  -3  104.89   10.75   0
  -7   9  -3  419.04   22.14   0
  -7  11  -4  124.07   14.59   0
  -7  13  -5  171.94   19.39   0
  -6   0  -3  120.25    9.38   0
  -6   2  -2  275.87   13.19   0
  -6   8  -2    1.32    6.21   0
  -6  11  -3   57.82   12.70   0
  -5   7  -1  805.96   21.43   0
  -5  12  -3   21.87   10.03   0
  -3   1   0  161.22    6.89   0
  -9   5  -6   -1.61   14.86   0
  -8   4  -4   34.86   12.41   0
  -7  12  -4   11.09   13.62   0
  -6  13  -4  210.57   17.80   0
  -4   3   0    0.26    4.21   0
  -3   6   0  608.25   14.82   0
  -3   9  -1 1037.89   20.71   0
  -2   6   0    0.85    2.20   0
  -9   4  -6  220.33   21.08   0
  -9   7  -5    0.19   15.50   0
  -9   8  -5    9.38   16.15   0
  -8  10  -4    7.74   11.67   0
  -8  12  -5    0.15   12.30   0
  -7   5  -2    6.04    8.76   0
  -7   6  -2  942.04   28.38   0
  -7  10  -3   -0.97    9.51   0
  -6   1  -2   55.70    7.58   0
  -5  -1  -2  531.23   14.78   0
  -5   1  -1  124.29    8.11   0
  -5   8  -1   16.38    5.77   0
  -4   2   0 1636.78   24.21   0
  -4   5   0  957.90   20.02   0
  -4   9  -1   49.14    6.99   0
  -9   5  -5   11.69   15.03   0
  -9   9  -5   95.87   17.13   0
  -8   3  -4  144.13   13.85   0
  -8   6  -3  511.98   24.85   0
  -8   7  -3   -1.69   12.54   0
  -8  11  -4  193.09   20.85   0
  -7   4  -2  487.60   19.56   0
  -7   7  -2   -0.96    6.99   0
  -7   8  -2  310.51   19.31   0
  -7  11  -3  244.68   19.49   0
  -7  14  -5   18.90   12.58   0
  -6   4  -1 1282.86   27.81   0
  -6   5  -1   41.34    7.23   0
  -6  10  -2   -0.51    7.13   0
  -6  12  -3   25.23    9.42   0
  -5  11  -2   11.63    7.22   0
  -4   6   0   77.37    6.85   0
  -8   2  -4   59.57   12.65   0
  -8   5  -3    2.52    8.61   0
  -8   8  -3  309.63   20.06   0
  -8   9  -3   35.93   13.83   0
  -7   3  -2    4.17    6.98   0
  -7   9  -2   35.30   11.83   0
  -7  13  -4   90.24   14.55   0
  -6   3  -1   19.24    5.86   0
  -5   0  -1  342.55   12.76   0
  -4   1   0   40.01    5.26   0
  -4   7   0 1195.26   23.88   0
  -3   7   0  431.37   12.87   0
  -2   7   0  633.00   13.46   0
  -9   4  -5    6.20   11.64   0
  -9   7  -4    5.53   15.48   0
  -9   8  -4  206.88   21.86   0
  -8   4  -3  471.26   21.52   0
  -8  10  -3   38.33   15.41   0
  -8  12  -4    3.46   12.49   0
  -7  12  -3    0.37   12.98   0
  -6   2  -1  293.44   13.50   0
  -6   8  -1  116.74   10.92   0
  -6  11  -2  556.06   22.21   0
  -5   3   0  109.28    8.18   0
  -5   5   0   46.88    6.60   0
  -5   6   0  750.38   20.83   0
  -4  10  -1   50.08    7.35   0
  -9   5  -4   -0.50   14.62   0
  -9   9  -4   37.56   14.08   0
  -8   3  -3   17.21    9.02   0
  -7  10  -2   -3.86    8.30   0
  -6   9  -1    0.11    6.89   0
  -5   2   0 1239.93   24.14   0
  -5   7   0   90.90    9.79   0
  -3   8   0  128.41    8.57   0
  -9   4  -4  350.04   23.40   0
  -8   5  -2   24.59   11.69   0
  -8   6  -2   -0.70    8.46   0
  -8   7  -2   64.00   12.45   0
  -8   8  -2   43.27   13.52   0
  -8  11  -3   88.68   15.30   0
  -7   4  -1   43.30    9.97   0
  -7   5  -1   -1.02    6.54   0
  -7   6  -1   13.50    7.52   0
  -7   7  -1  592.63   22.58   0
  -6   1  -1   72.02    8.04   0
  -4   0   0 1732.50   23.55   0
  -4   8   0    9.67    5.00   0
  -9   6  -3    1.58   14.89   0
  -9   7  -3    2.68   11.76   0
  -9   8  -3   13.57   15.60   0
  -8   2  -3  304.42   17.49   0
  -8   4  -2   52.01   10.55   0
  -8   9  -2  459.64   23.26   0
  -8  12  -3   -2.45   15.13   0
  -7   8  -1    0.57    7.80   0
  -7  11  -2   47.87   11.96   0
  -7  13  -3  231.63   18.52   0
  -6   4   0  220.72   12.48   0
  -6   5   0  438.68   17.15   0
  -6  10  -1   13.51    8.18   0
  -6  12  -2   24.58    9.34   0
  -5  -1  -1  124.84    8.54   0
  -5   8   0    7.23    5.63   0
  -2   8   0   21.61    4.53   0
  -9   3  -4   18.11   11.62   0
  -9   5  -3    3.78   11.37   0
  -9   9  -3  149.23   17.88   0
  -9  10  -3   22.34   17.46   0
  -8   3  -2  128.35   14.69   0
  -8  10  -2    3.63   11.06   0
  -7   9  -1  595.25   23.79   0
  -6   3   0    4.36    5.13   0
  -5  11  -1  404.57   17.60   0
  -4   9   0 1283.45   26.17   0
  -3   2   1 1163.95   18.11   0
  -3   3   1  446.44   11.65   0
  -3   4   1  342.78   10.63   0
  -3   5   1  406.38   12.13   0
  -9   4  -3   12.65   11.37   0
  -8  11  -2  282.56   22.68   0
  -8  13  -3   87.52   18.73   0
  -7  10  -1   -2.67   10.93   0
  -7  12  -2   57.37   12.70   0
  -6   2   0  518.48   18.05   0
  -6   8   0    9.42    6.74   0
  -6  11  -1   72.02   12.68   0
  -5   9   0    6.62    6.55   0
  -4   5   1  172.62    9.22   0
  -3   9   0   21.42    4.95   0
  -9   3  -3  155.40   18.12   0
  -9   6  -2  544.28   27.75   0
  -9   7  -2    4.48   14.89   0
  -9   8  -2  144.26   19.57   0
  -8   2  -2   77.68   11.36   0
  -8   5  -1   10.75    8.84   0
  -8   6  -1  213.37   16.17   0
  -8   7  -1    0.60    8.68   0
  -8   8  -1  269.44   18.97   0
  -7   5   0   28.27    9.77   0
  -7   6   0  537.72   22.12   0
  -6   9   0  747.05   25.26   0
  -5   5   1  730.56   19.87   0
  -4   2   1 1494.64   23.42   0
  -4   6   1  173.46    9.51   0
  -3   1   1   62.79    4.89   0
  -3   6   1  310.44   10.79   0
  -2   5   1 2000.05   22.23   0
  -9   5  -2    3.66   11.32   0
  -9   9  -2   25.59   13.26   0
  -8   4  -1  989.19   29.86   0
  -8   9  -1   83.94   14.02   0
  -8  12  -2   16.91   15.57   0
  -7   4   0  739.64   23.76   0
  -7   8   0   83.96   13.21   0
  -7  11  -1  178.18   16.19   0
  -7  13  -2   98.74   16.82   0
  -6   1   0  264.94   13.43   0
  -5   3   1   78.68    7.37   0
  -5   6   1   15.19    5.43   0
  -4  10   0    6.51    7.15   0
  -9   4  -2  433.30   23.13   0
  -9  10  -2   20.85   13.82   0
  -8   3  -1   -1.24    8.19   0
  -8  10  -1    0.46   10.78   0
  -7   9   0   29.86   11.61   0
  -6   5   1   62.10    9.52   0
  -6  10   0    7.90    9.95   0
  -6  12  -1   87.24   11.60   0
  -5   2   1  705.38   18.37   0
  -5   7   1  775.15   21.42   0
  -4   1   1   10.62    3.56   0
  -9   3  -2   11.87   12.84   0
  -9   7  -1  229.56   21.40   0
  -8  11  -1  109.28   18.13   0
  -8  13  -2   30.09   16.69   0
  -7  12  -1    5.31   12.86   0
  -6   3   1   24.55    7.98   0
  -5   8   1    9.92    7.61   0
  -4   8   1   88.70    8.97   0
  -2   6   1   16.87    3.23   0
  -9   5  -1    8.66   13.78   0
  -9   6  -1    8.80   11.65   0
  -9   8  -1    5.15   12.07   0
  -9   9  -1   83.39   18.04   0
  -8   4   0  130.16   14.83   0
  -8   5   0  152.66   14.10   0
  -8   6   0    3.15    8.68   0
  -8   7   0  152.81   14.71   0
  -8   8   0   26.17   11.33   0
  -7  10   0    1.64    8.50   0
  -6   0   0  740.49   20.11   0
  -6   8   1   22.43    9.47   0
  -5  -1   0 1273.74   22.62   0
  -5   1   1   10.85    4.36   0
  -4   0   1  662.16   15.21   0
  -9   4  -1    2.12   13.62   0
  -9  10  -1   38.71   14.39   0
  -8   9   0  455.04   23.56   0
  -8  12  -1    8.87   15.15   0
  -7   4   1   48.36   10.87   0
  -7   5   1  261.28   15.34   0
  -7   6   1    6.42    7.20   0
  -7   7   1  624.97   24.45   0
  -3   8   1   12.02    4.38   0
 -10   5  -2   12.36   13.35   0
  -9   3  -1  141.86   17.42   0
  -8   1  -1  147.41   13.08   0
  -8   3   0   32.25    9.78   0
  -8  10   0    0.39   11.18   0
  -7   3   1    0.60    8.98   0
  -7   8   1   -1.12    7.79   0
  -7  11   0   92.76   13.47   0
  -6   9   1    9.83    7.69   0
  -4   4   2  246.16   11.27   0
  -4   9   1   13.00    5.65   0
  -2   7   1  309.56    9.57   0
 -10   4  -2   -0.77   12.75   0
  -9   6   0  469.38   26.28   0
  -9   7   0   20.35   12.48   0
  -9   8   0   90.18   17.84   0
  -8   2   0   72.17   13.59   0
  -8  11   0  275.73   22.36   0
  -8  13  -1   46.81   17.02   0
  -7   9   1  479.92   22.96   0
  -6  -1   0  187.63   11.42   0
  -6   1   1  194.47   11.23   0
  -5   5   2  230.26   11.91   0
  -5   6   2   75.50    9.01   0
  -4   5   2  505.57   15.20   0
  -4   6   2    1.13    5.17   0
  -9   2  -1   26.59   12.89   0
  -9   4   0  582.23   26.95   0
  -9   5   0    8.08   11.16   0
  -9   9   0   24.27   13.54   0
  -8   5   1   11.83    8.85   0
  -8   6   1  428.81   21.40   0
  -8   7   1    5.04   10.06   0
  -8   8   1   49.93   13.91   0
  -7  12   0  141.48   15.46   0
  -6   4   2  139.04   10.57   0
  -6  10   1   52.19    9.79   0
  -5   7   2   31.53    7.73   0
  -4   2   2 2729.05   32.21   0
  -3   3   2  386.84   11.21   0
  -3   4   2  524.03   13.30   0
 -10   5  -1   -0.92   12.76   0
  -9  10   0    4.90   12.89   0
  -8   1   0  360.47   19.38   0
  -8   4   1  631.75   24.45   0
  -8   9   1   52.62   12.73   0
  -8  12   0   19.61   15.42   0
  -7  10   1    5.94    9.73   0
  -6   0   1  552.47   18.22   0
  -6   3   2   69.60    8.11   0
  -6   7   2 1085.18   27.93   0
  -5  -2   0   53.06    5.72   0
  -4   7   2 1189.99   23.99   0
  -3   2   2  321.01    9.99   0
  -3   6   2  346.06   11.87   0
 -10   4  -1  305.53   22.05   0
  -9   3   0    9.25   10.80   0
  -8   3   1   16.87    8.77   0
  -8  10   1    1.33   14.09   0
  -7   5   2   20.98    7.75   0
  -7   7   2    0.13    7.71   0
  -7  11   1  182.54   17.73   0
  -6   2   2  537.24   18.20   0
  -6   8   2   -1.40    6.74   0
  -6  11   1   19.89    9.32   0
  -5  -1   1  493.39   14.85   0
  -5   1   2   31.68    6.71   0
  -5   8   2    7.45    6.14   0
  -4   1   2   58.36    5.53   0
 -10   3  -1    7.20   15.54   0
  -9   5   1   69.22   15.87   0
  -9   6   1    0.15   11.39   0
  -9   7   1  263.75   20.31   0
  -9   8   1   15.96   12.69   0
  -9   9   1  163.53   20.71   0
  -7   3   2    0.14    6.33   0
  -7   8   2   54.04   10.30   0
  -4   8   2    0.17    4.91   0
  -3   1   2  423.11   11.06   0
  -3   7   2  253.36   10.92   0
 -10   5   0    6.70   13.05   0
  -9   2   0  193.00   16.60   0
  -9   4   1    0.26   10.57   0
  -9  10   1   -2.75   16.07   0
  -8   5   2  121.68   13.32   0
  -8   6   2    5.02    8.89   0
  -8   7   2  376.74   20.84   0
  -8  11   1   85.87   15.00   0
  -7   9   2   41.22   10.18   0
  -6   1   2  135.01    9.83   0
  -2   4   2  878.43   14.64   0
 -10   4   0    3.61   12.57   0
  -9   3   1   32.77   13.71   0
  -8   1   1   74.85   13.54   0
  -8   4   2   75.80   11.37   0
  -8   8   2    6.78    9.58   0
  -8   9   2  391.98   23.73   0
  -7  10   2   73.46   14.55   0
  -7  12   1   19.78   11.20   0
  -6  -1   1  291.07   12.99   0
  -6  10   2   -1.70    9.91   0
  -5   0   2  233.65   10.75   0
  -5   4   3  323.45   13.74   0
  -5   5   3 1264.43   26.59   0
  -4   9   2 1171.97   25.50   0
 -10   3   0   25.90   16.32   0
  -9   6   2  244.67   21.56   0
  -9   7   2    6.94   14.86   0
  -8   3   2    7.03    8.29   0
  -8  12   1   13.25   12.56   0
  -7   5   3  277.83   17.05   0
  -6   3   3   10.10    7.79   0
  -6   7   3    3.82    9.37   0
  -5   6   3   24.08    6.07   0
  -4   4   3  470.76   14.70   0
  -4   5   3  188.86   10.52   0
  -3   0   2  842.96   14.95   0
  -3   8   2  226.52   10.63   0
 -10   5   1   -2.09   12.83   0
  -9   2   1   46.62   12.03   0
  -9   5   2    2.79   11.11   0
  -9   8   2   69.81   14.85   0
  -9   9   2  104.40   19.18   0
  -8   2   2   79.31   12.96   0
  -8  10   2   -0.72   11.47   0
  -7   4   3   53.85    9.17   0
  -7   6   3    1.32    7.63   0
  -7   7   3  592.25   23.31   0
  -7  11   2   58.39   14.27   0
  -6   8   3   50.99   10.81   0
  -5  -2   1  419.11   13.11   0
  -5   2   3  564.66   17.10   0
  -5   7   3  634.48   19.94   0
  -4   6   3    0.15    4.04   0
  -2   6   2    4.45    2.75   0
 -10   4   1  286.21   21.75   0
  -9   4   2  416.30   22.87   0
  -8   0   1  183.27   13.80   0
  -8   5   3    3.78   12.18   0
  -8   6   3  192.83   17.58   0
  -8   7   3   19.66   13.48   0
  -8  11   2  189.44   20.20   0
  -7  -1   1  249.83   13.75   0
  -7   3   3  101.62   10.71   0
  -7   8   3    0.73    8.20   0
  -6   2   3  648.78   20.13   0
  -5  -1   2  544.39   15.86   0
  -4   7   3  177.22   11.14   0
 -10   3   1    6.42   15.20   0
  -9   1   1  133.08   16.28   0
  -9   3   2    5.72   10.87   0
  -8   1   2   74.49   12.69   0
  -8   4   3  514.74   22.70   0
  -8   8   3    7.34    9.71   0
  -7   2   3  259.75   14.83   0
  -7   9   3  500.61   22.30   0
  -6   1   3   -0.55    6.87   0
  -6   9   3   21.42    8.47   0
  -5   1   3    0.09    4.06   0
  -3   4   3  121.95    7.11   0
  -3   5   3 1530.08   23.76   0
 -10   5   2   21.22   14.05   0
  -9   2   2  535.92   25.68   0
  -9   6   3    6.47   14.65   0
  -9   7   3  194.60   20.72   0
  -8   3   3   24.93    9.24   0
  -8   9   3   36.68   12.64   0
  -7  10   3   53.87   14.05   0
  -6  -1   2   52.38    7.31   0
  -4   8   3   24.45    7.79   0
  -3   2   3 1612.11   22.73   0
  -2   7   2 1054.48   17.35   0
 -10   2   1  369.07   23.13   0
 -10   4   2   -0.71   12.53   0
  -9   4   3   -0.13   13.58   0
  -9   5   3  209.32   18.48   0
  -9   8   3    5.66   12.55   0
  -9   9   3  189.03   21.69   0
  -8   2   3  709.69   26.32   0
  -8  10   3    7.24   11.77   0
  -7   1   3    3.62    6.86   0
  -7   5   4    2.84   10.69   0
  -7   6   4   98.08   13.48   0
  -6   6   4    2.23    8.27   0
  -6  10   3   70.01   10.59   0
  -5   0   3  851.24   19.98   0
  -5   4   4  435.38   16.62   0
  -5   5   4  192.68   12.24   0
  -3   6   3   41.29    5.30   0
 -10   3   2    7.94   15.52   0
  -9   1   2   61.45   14.35   0
  -9   3   3    3.62   13.65   0
  -8   0   2  214.00   14.80   0
  -8   6   4    2.48   12.71   0
  -7   3   4   41.61   10.26   0
  -7   4   4  491.73   20.46   0
  -7   7   4    4.42    8.17   0
  -7  11   3  101.12   15.84   0
  -6   0   3  770.12   21.19   0
  -5   3   4  243.34   12.18   0
  -5   6   4  124.72    9.92   0
  -3   7   3  765.29   17.94   0
  -8   1   3   31.22   11.38   0
  -8   4   4   20.72   10.33   0
  -8   5   4  239.99   17.63   0
  -8   7   4  386.64   21.78   0
  -8   8   4    0.46   13.39   0
  -8  11   3   77.44   14.57   0
  -7   8   4    1.54    8.34   0
  -6   2   4  513.64   18.43   0
  -6   8   4    5.77    7.42   0
  -5   2   4  606.61   18.09   0
  -4   4   4  433.03   15.05   0
 -10   2   2   34.73   13.50   0
 -10   4   3  436.62   27.58   0
  -9   2   3   60.00   12.74   0
  -9   5   4    9.61   14.62   0
  -9   6   4  180.48   20.24   0
  -9   7   4   10.82   15.29   0
  -8   3   4   96.73   12.31   0
  -8   9   4  307.55   22.65   0
  -7   2   4  597.98   21.73   0
  -7   9   4    8.99   10.25   0
  -6  -2   2  356.28   13.97   0
  -6   9   4  489.94   21.75   0
  -5  -1   3   77.25    7.58   0
  -4   5   4  819.94   19.97   0
  -4   6   4   22.10    6.76   0
 -10   3   3   -0.45   15.35   0
  -9   4   4  385.71   22.67   0
  -9   8   4    6.57   12.70   0
  -8   2   4  112.50   15.11   0
  -7   1   4   -2.29    8.69   0
  -7  10   4  107.92   15.70   0
  -6  -1   3  181.94   11.17   0
  -6   1   4    2.88    5.20   0
  -5   1   4   12.64    4.98   0
  -3   0   3 3307.60   30.73   0
  -9   3   4    1.49   14.03   0
  -8   0   3  376.07   18.67   0
  -8  10   4    6.03   11.81   0
  -7   4   5   67.25   12.25   0
  -7   5   5  514.51   22.75   0
  -7   6   5   -5.55   10.16   0
  -6   4   5  215.82   14.54   0
  -6   5   5   73.99   10.80   0
  -6  10   4    1.32   10.05   0
  -5   9   4    0.29    9.37   0
  -4   7   4 1318.73   26.11   0
  -2   3   3 1496.18   19.38   0
  -2   4   3  164.69    6.93   0
  -2   5   3  577.97   12.99   0
  -9   2   4  451.44   24.67   0
  -8   1   4   83.38   11.58   0
  -8   4   5  355.89   21.90   0
  -8   5   5    7.42   10.27   0
  -8   7   5   26.85   14.31   0
  -8  11   4   95.22   17.91   0
  -7   3   5  178.37   13.66   0
  -7   7   5  566.08   23.44   0
  -6   6   5   15.79    7.50   0
  -6   7   5    0.04    9.98   0
  -5   4   5   61.15    8.75   0
  -4   8   4    0.15    6.71   0
  -3   4   4  104.07    7.45   0
  -9   5   5  430.21   26.06   0
  -9   6   5    8.50   12.12   0
  -9   7   5  198.05   21.55   0
  -8   3   5    6.55   11.55   0
  -8   8   5    7.24   11.58   0
  -7   0   4  632.92   21.73   0
  -7   2   5  121.82   13.17   0
  -7   8   5   -0.52    9.49   0
  -6   8   5   41.57   11.29   0
  -5  -3   2  957.56   19.41   0
  -5   3   5  536.53   17.80   0
  -3   3   4  708.86   16.08   0
  -3   5   4 1103.27   20.73   0
  -2   6   3   14.13    3.51   0
 -10   3   4    2.12   12.93   0
  -9   1   4    6.64   13.06   0
  -9   4   5    0.35   11.38   0
  -8   0   4  139.05   14.80   0
  -8   2   5  726.01   27.35   0
  -8   9   5   42.24   13.27   0
  -7   9   5  216.50   16.94   0
  -6  -2   3  133.86    9.63   0
  -5  -2   3 1407.40   24.50   0
  -3  -1   3    2.96    3.26   0
  -3   2   4  924.35   17.92   0
  -3   6   4    0.84    3.85   0
 -10   2   4    6.07   15.83   0
  -9   3   5    0.50   11.42   0
  -8  10   5   37.84   15.81   0
  -7  -1   4  322.28   16.90   0
  -7   1   5    2.95    7.12   0
  -7  10   5   28.21   13.70   0
  -6  -1   4   51.29    7.47   0
  -6   9   5   27.95    9.10   0
  -5  -1   4  265.56   11.75   0
  -5   1   5   48.75    7.77   0
  -5   8   5   -0.42    8.33   0
  -4   4   5  343.61   13.42   0
  -3   1   4   12.25    4.24   0
  -9   2   5   34.34   15.21   0
  -8   1   5    6.79    8.75   0
  -8   4   6   12.01   12.31   0
  -8   5   6  219.84   19.74   0
  -8   6   6   -5.28   13.31   0
  -8   7   6  425.69   25.11   0
  -7   4   6  366.00   18.88   0
  -7   5   6    8.27    8.35   0
  -7   6   6   14.15    9.06   0
  -6   5   6  769.62   25.19   0
  -4   6   5   16.50    6.91   0
  -3   7   4   93.82    7.36   0
  -9   0   4  234.94   17.66   0
  -9   5   6    1.57   14.91   0
  -9   6   6   73.90   15.46   0
  -8  -1   4  144.22   14.48   0
  -8   3   6  167.01   17.00   0
  -8   8   6   -5.68   14.22   0
  -7   0   5  481.45   19.55   0
  -7   3   6   56.41   10.06   0
  -7   7   6   -1.18    9.39   0
  -7   8   6   35.10   13.61   0
  -6   3   6  245.77   14.12   0
  -6   4   6   23.81    7.42   0
  -6   6   6   -0.69    7.06   0
  -4   7   5  123.74   10.50   0
  -9   1   5    9.64   11.19   0
  -9   3   6    3.28   14.63   0
  -9   4   6  189.45   18.59   0
  -8   0   5  291.09   18.76   0
  -8   2   6   77.23   13.99   0
  -8   9   6  184.21   20.14   0
  -6  -2   4  638.55   19.93   0
  -6   2   6  447.71   18.11   0
  -5   0   5 1411.17   27.00   0
  -3   0   4  315.27   10.31   0
  -7   1   6    4.49    9.56   0
  -7   9   6    5.50   10.49   0
  -6  -1   5   49.96    9.49   0
  -6   8   6    2.56    8.05   0
  -5  -3   3   61.19    6.29   0
  -5  -2   4  133.45    8.86   0
  -5   3   6  355.53   15.18   0
  -4   8   5  169.69   11.89   0
  -9   0   5   88.02   13.76   0
  -9   2   6  431.32   23.73   0
  -8   1   6    3.55    9.68   0
  -8   5   7   -0.40   13.59   0
  -8   6   7   16.77   14.39   0
  -7  -1   5  133.88   11.75   0
  -7   5   7  295.22   19.48   0
  -7  10   6   87.36   16.00   0
  -5  -1   5   34.75    7.28   0
  -5   7   6   10.46    7.09   0
  -4   0   5  341.29   12.50   0
  -3   4   5   46.30    5.47   0
  -2   3   4 1118.03   17.95   0
  -2   4   4  121.01    6.78   0
  -9   1   6    4.18   14.01   0
  -9   4   7    1.27   15.23   0
  -9   5   7  294.32   22.03   0
  -8  -1   5   64.96   10.73   0
  -8   3   7   23.41   13.71   0
  -8   4   7  243.56   18.59   0
  -8   7   7   15.69   12.11   0
  -7   0   6  479.70   20.96   0
  -7   3   7  386.09   20.67   0
  -7   4   7   13.14    8.74   0
  -7   6   7   -2.51    8.55   0
  -7   7   7  522.88   24.73   0
  -5   1   6   24.61    6.01   0
  -5   8   6   81.53   11.41   0
  -4  -3   3  845.30   16.59   0
  -4  -2   4 1573.21   24.23   0
  -3   2   5  672.80   16.08   0
  -3   5   5 1324.16   23.41   0
  -2   2   4 1644.84   21.19   0
  -2   5   4  713.83   14.79   0
  -9   3   7   81.78   17.73   0
  -8   0   6  213.24   16.38   0
  -8   2   7  405.42   22.53   0
  -8   8   7   16.77   12.42   0
  -7   2   7   97.95   11.81   0
  -7   8   7   -5.02   12.96   0
  -6   3   7   33.97    8.11   0
  -6   4   7  221.09   14.38   0
  -6   5   7   57.11    9.73   0
  -6   6   7    0.41    7.58   0
  -4   2   6  633.69   18.29   0
  -4   3   6  791.18   20.25   0
  -4   5   6  367.79   14.68   0
  -3  -1   4    1.21    2.75   0
  -3   6   5    3.45    4.35   0
  -9   0   6  248.67   20.50   0
  -9   2   7   35.63   15.87   0
  -7  -2   5  261.50   14.72   0
  -7   1   7   29.91   10.96   0
  -6  -3   4  165.61   10.57   0
  -6  -2   5  227.22   12.61   0
  -6   2   7  260.14   14.86   0
  -6   7   7    1.99    7.91   0
  -5  -3   4  570.80   16.48   0
  -4  -1   5    3.59    3.76   0
  -4   6   6   11.65    5.91   0
  -3   7   5  732.05   18.49   0
  -2   1   4    8.74    3.36   0
  -2   6   4    9.83    3.52   0
  -8  -1   6   85.53   13.63   0
  -8   1   7    6.34   10.01   0
  -7  -1   6   48.23    9.29   0
  -7   9   7  199.55   17.04   0
  -6   1   7  158.89   12.05   0
  -6   8   7  151.71   14.08   0
  -5  -2   5 1094.68   23.22   0
  -5   5   7  947.34   25.59   0
  -5   6   7    6.87    8.76   0
  -4   7   6  880.52   22.62   0
  -9   1   7    1.79   11.63   0
  -8   3   8  207.91   19.67   0
  -8   4   8    4.86   11.07   0
  -8   5   8  443.59   23.97   0
  -8   7   8  113.05   18.29   0
  -7   0   7  343.64   18.96   0
  -7   4   8   25.12    9.72   0
  -7   5   8   16.51   10.50   0
  -7   6   8   17.48   13.02   0
  -5  -1   6   53.88    8.04   0
  -3   0   5 2228.45   28.02   0
  -9  -1   6   41.00   12.64   0
  -8   0   7  472.35   22.58   0
  -8   2   8   20.92   14.04   0
  -7   2   8  408.71   21.88   0
  -7   3   8   38.70   10.04   0
  -7   7   8    4.54   10.90   0
  -6   0   7  541.53   19.92   0
  -6   4   8    4.52    9.88   0
  -6   5   8  789.41   26.94   0
  -6   9   7    3.66    8.10   0
  -5   7   7  241.10   14.53   0
  -4  -3   4    3.54    4.34   0
  -4   0   6 1410.47   25.66   0
  -3  -3   3    9.76    3.32   0
  -3  -2   4    6.35    3.63   0
  -2   0   4 3186.40   28.17   0
  -9   0   7   82.16   14.34   0
  -9   2   8  308.04   21.74   0
  -8  -2   6  141.99   14.96   0
  -7  -2   6  231.64   14.51   0
  -7  -1   7    9.56   10.11   0
  -7   8   8  104.24   14.51   0
  -6   2   8   70.23   11.48   0
  -6   3   8  103.05   11.37   0
  -6   6   8    3.70    8.22   0
  -5   8   7    1.56    9.11   0
  -4  -2   5  330.89   11.96   0
  -4   3   7  626.90   19.24   0
  -4   4   7   -2.65    6.55   0
  -3   4   6   96.86    7.42   0
  -9   1   8    8.34   15.13   0
  -8  -1   7   48.78   11.43   0
  -8   1   8   18.17   10.88   0
  -7   1   8   41.84    9.87   0
  -7   9   8    8.72   13.81   0
  -6  -1   7   11.16    6.73   0
  -6   1   8  249.49   16.04   0
  -6   7   8  413.56   20.46   0
  -5  -3   5   69.74    7.31   0
  -5  -2   6  107.18    9.92   0
  -5   0   7  418.08   16.27   0
  -4  -4   3    0.05    2.94   0
  -4  -1   6   40.21    6.63   0
  -4   2   7  398.08   15.03   0
  -3  -1   5   24.00    4.13   0
  -3   2   6  101.14    7.30   0
  -2   3   5 1254.57   20.07   0
  -2   4   5  145.14    7.72   0
  -9  -1   7   51.47   15.53   0
  -8   0   8  163.56   17.78   0
  -8   3   9   58.23   16.11   0
  -8   4   9  108.04   15.45   0
  -8   5   9    4.58   12.00   0
  -7   0   8  413.44   21.11   0
  -7   4   9   -3.33   12.41   0
  -7   5   9  206.93   18.89   0
  -6   8   8    2.46   11.42   0
  -5   3   8  312.51   15.50   0
  -5   4   8   29.04    7.76   0
  -5   5   8   59.61   10.79   0
  -4   1   7  419.81   15.72   0
  -3   6   6   16.67    5.22   0
  -2   2   5  118.87    6.54   0
  -2   5   5  799.34   16.84   0
  -9   0   8  278.62   22.33   0
  -8   2   9  332.68   23.00   0
  -7  -2   7  462.35   20.76   0
  -7   2   9  112.91   15.76   0
  -7   3   9  490.17   23.23   0
  -7   6   9    3.09   11.08   0
  -6   0   8  575.85   21.27   0
  -5  -1   7   24.19    6.14   0
  -5   6   8   39.90    8.89   0
  -2  -1   4    1.59    2.20   0
  -8  -2   7  121.45   13.56   0
  -8  -1   8   13.64   12.94   0
  -8   1   9    3.03   14.07   0
  -7  -1   8   28.91   11.37   0
  -6  -2   7  213.80   13.33   0
  -6   3   9   64.93   12.38   0
  -6   4   9   51.16   10.25   0
  -6   5   9   37.16   12.68   0
  -5   1   8   22.46    6.67   0
  -5   7   8   40.46    9.06   0
  -4  -3   5 1404.22   23.48   0
  -4   0   7  426.74   15.20   0
  -2   1   5  434.55   11.60   0
  -2   6   5  103.44    6.73   0
  -9  -1   8   21.11   15.09   0
  -7   1   9  102.85   12.78   0
  -7   8   9   16.49   11.90   0
  -6  -1   8   -2.41    6.68   0
  -6   2   9  114.34   12.06   0
  -6   6   9   40.07   11.04   0
  -3  -3   4  625.03   13.50   0
  -8   0   9  213.75   18.05   0
  -7  -3   7  103.34   12.79   0
  -7   0   9  228.21   16.25   0
  -6   1   9  168.29   13.55   0
  -6   7   9    5.30    9.59   0
  -5  -4   5  405.68   14.06   0
  -4  -1   7   44.96    6.32   0
  -4   2   8  213.40   12.78   0
  -3   2   7  166.42   10.04   0
  -3   3   7  415.82   14.33   0
  -3   4   7    2.88    4.36   0
  -2   0   5  264.19    9.08   0
  -8  -2   8  231.42   17.38   0
  -8   2  10   -1.60   11.74   0
  -7  -2   8  154.48   13.51   0
  -7   2  10  162.92   17.92   0
  -7   3  10   10.17   10.95   0
  -7   4  10   30.45   11.81   0
  -7   5  10   11.06   11.49   0
  -7   6  10   28.68   14.99   0
  -6  -3   7  323.25   15.55   0
  -6   0   9  538.12   22.40   0
  -6   8   9   97.27   15.56   0
  -5   2   9   80.44   11.06   0
  -5   3   9  570.55   21.21   0
  -5   4   9    0.57    7.00   0
  -5   5   9  451.30   20.58   0
  -4   1   8  294.18   13.56   0
  -4   6   8    7.54    8.24   0
  -3   1   7  275.49   12.08   0
  -3   5   7  810.61   20.19   0
  -1   4   4   18.79    2.92   0
  -8  -1   9   -2.25   10.74   0
  -8   1  10   22.81   12.64   0
  -7  -1   9   29.35   10.31   0
  -7   1  10   92.83   15.84   0
  -7   7  10    3.50   14.33   0
  -6   4  10    0.83   11.75   0
  -5   1   9  157.84   12.02   0
  -5   6   9   26.65    8.79   0
  -4  -3   6    8.35    5.54   0
  -3   6   7   25.63    6.08   0
  -2  -2   4 2377.57   23.75   0
  -2   3   6  685.52   16.03   0
  -2   4   6   56.35    6.34   0
  -1   5   4  907.55   14.56   0
  -8   0  10  135.47   18.50   0
  -6  -1   9    5.06    7.46   0
  -6   2  10   55.70   10.49   0
  -6   6  10   -1.48   12.34   0
  -5  -4   6   33.42    7.43   0
  -5  -3   7   52.54    7.62   0
  -5   7   9  244.06   16.78   0
  -4  -4   5    3.22    5.35   0
  -4  -2   7  103.86    8.16   0
  -4   0   8  900.25   22.54   0
  -2  -1   5   70.91    5.54   0
  -2   2   6  741.08   16.23   0
  -2   5   6  924.14   19.10   0
  -8  -2   9  269.04   20.56   0
  -7  -3   8  139.21   12.81   0
  -7  -2   9  247.03   18.47   0
  -7   0  10  253.89   18.07   0
  -6   1  10  103.53   12.83   0
  -6   7  10  183.24   17.97   0
  -4  -1   8   -1.65    6.07   0
  -2   1   6    2.48    3.07   0
  -8  -1  10    4.80   14.32   0
  -7  -1  10    0.73   11.32   0
  -7   2  11   21.22   14.45   0
  -7   3  11  240.01   19.05   0
  -7   4  11   -3.27   11.26   0
  -7   5  11  248.49   19.87   0
  -6  -3   8   61.27    9.39   0
  -6  -2   9  165.37   14.57   0
  -5  -1   9   -0.48    6.02   0
  -5   3  10  183.14   15.66   0
  -5   4  10    0.89    9.84   0
  -4   3   9  261.85   14.05   0
  -4   4   9    6.94    6.75   0
  -4   5   9  164.82   13.36   0
  -3  -1   7   21.91    5.86   0
  -3   3   8  537.93   17.59   0
  -7   1  11  160.25   18.47   0
  -5   1  10  196.04   15.66   0
  -5   2  10   56.84    9.74   0
  -5   5  10   27.88    9.10   0
  -4  -3   7   40.60    7.26   0
  -4   6   9  163.81   13.46   0
  -3   1   8  424.58   15.43   0
[truncated: 7,455,523 more chars]
