# Supplementary material for: The many flavours of halogen bonds – message from experimental electron density and Raman spectroscopy
Source: Acta Crystallogr C Struct Chem. 2019 Aug 22;75(Pt 9):1190–201. doi: 10.1107/S205322961901132X (PMC6727171; doi:10.1107/S205322961901132X)
Supplement: Supplementary file 2 [file c-75-01190-Isup2.hkl]

data_I                                                                          
_shelx_title ' dabco   u17_st21'                                                
_shelx_refln_list_code          4                                               
_shelx_F_calc_maximum      257.47                                               
_exptl_crystal_F_000       480.00                                               
_reflns_d_resolution_high  0.4983                                               
                                                                                
loop_                                                                           
 _space_group_symop_operation_xyz                                               
 'x, y, z'                                                                      
 '-x, -y, -z'                                                                   
                                                                                
_cell_length_a     6.7797                                                       
_cell_length_b    10.8262                                                       
_cell_length_c    11.3622                                                       
_cell_angle_alpha 107.326                                                       
_cell_angle_beta   92.964                                                       
_cell_angle_gamma 104.772                                                       
                                                                                
_shelx_F_squared_multiplier     1.000                                           
                                                                                
loop_                                                                           
 _refln_index_h                                                                 
 _refln_index_k                                                                 
 _refln_index_l                                                                 
 _refln_F_squared_calc                                                          
 _refln_F_squared_meas                                                          
 _refln_F_squared_sigma                                                         
 _refln_observed_status                                                         
   1   0   0        120.58        125.94         4.58 o                         
   2   0   0      24851.66      25069.57       102.94 o                         
   3   0   0       1686.88       1763.31        25.22 o                         
   4   0   0      11773.64      11901.12        47.31 o                         
   5   0   0       1551.97       1591.11        21.61 o                         
   6   0   0       5051.15       5045.24        34.24 o                         
   7   0   0       1404.63       1517.85        23.36 o                         
   8   0   0        362.13        341.02        20.49 o                         
   9   0   0       1279.52       1322.77        40.58 o                         
  10   0   0         25.57         24.21        14.79 o                         
  11   0   0        176.24        179.11        15.29 o                         
  12   0   0          8.05         11.54        15.43 o                         
  13   0   0          0.29         -0.92        15.65 o                         
 -13   1   0          4.62          3.76        16.84 o                         
 -12   1   0       1382.84       1359.97        25.07 o                         
 -11   1   0        152.48        147.18        16.19 o                         
 -10   1   0       1583.41       1546.36        29.48 o                         
  -9   1   0        331.79        312.44        22.29 o                         
  -8   1   0       2193.69       2275.14        29.29 o                         
  -7   1   0        623.49        650.31        15.09 o                         
  -6   1   0       1841.84       1881.66        19.99 o                         
  -5   1   0        661.76        674.05        13.62 o                         
  -4   1   0        256.37        251.30         5.93 o                         
  -3   1   0       1021.89       1056.44        12.18 o                         
  -2   1   0        161.36        170.24         6.97 o                         
  -1   1   0          6.16         22.63         3.59 o                         
   1   1   0       6897.31       6914.16        72.62 o                         
   2   1   0         67.81         72.20         5.37 o                         
   3   1   0       2462.59       2525.48        19.54 o                         
   4   1   0        287.56        276.78        10.39 o                         
   5   1   0       8513.52       8645.04        41.01 o                         
   6   1   0       1178.15       1208.36        20.41 o                         
   7   1   0       3654.40       3678.99        36.61 o                         
   8   1   0       1393.40       1408.76        35.39 o                         
   9   1   0       1185.79       1201.25        38.93 o                         
  10   1   0       1583.47       1576.05        33.25 o                         
  11   1   0        394.01        384.12        19.21 o                         
  12   1   0        900.04        867.46        39.55 o                         
 -13   2   0        270.41        265.28        15.75 o                         
 -12   2   0          0.13          0.37        10.41 o                         
 -11   2   0        821.67        768.45        22.43 o                         
 -10   2   0        226.09        240.00        15.37 o                         
  -9   2   0       1304.98       1285.44        29.06 o                         
  -8   2   0        502.93        486.85        19.10 o                         
  -7   2   0       6412.22       6540.25        43.43 o                         
  -6   2   0       3563.26       3630.46        29.28 o                         
  -5   2   0       8457.83       8612.83        73.91 o                         
  -4   2   0      10627.44      10887.82        40.31 o                         
  -3   2   0       4870.27       4793.19        24.29 o                         
  -2   2   0      13470.83      13422.17       174.22 o                         
  -1   2   0       8965.53       9439.59        41.58 o                         
   0   2   0       1952.36       2005.15        34.95 o                         
   1   2   0        220.44        226.52         5.98 o                         
   2   2   0      27942.01      28945.89        84.54 o                         
   3   2   0        116.03        120.56         4.56 o                         
   4   2   0       6986.65       7380.64        45.98 o                         
   5   2   0        400.49        386.08        11.01 o                         
   6   2   0        665.15        707.70        16.43 o                         
   7   2   0          1.55         -3.07        11.85 o                         
   8   2   0        478.65        493.51        26.53 o                         
   9   2   0          0.61         -1.65        17.44 o                         
  10   2   0         14.07          4.82        16.43 o                         
  11   2   0         53.98         50.59        14.80 o                         
  12   2   0         27.73         25.87        20.77 o                         
 -13   3   0         18.29         16.67        11.99 o                         
 -12   3   0        413.12        407.73        13.91 o                         
 -11   3   0         26.03         24.14        12.86 o                         
 -10   3   0        171.94        177.74        13.71 o                         
  -9   3   0         52.20         56.90        18.01 o                         
  -8   3   0        234.18        235.40        17.79 o                         
  -7   3   0         62.72         85.83        11.02 o                         
  -6   3   0         27.52         32.92         8.25 o                         
  -5   3   0        715.71        736.16        18.90 o                         
  -4   3   0          8.87         13.99         6.19 o                         
  -3   3   0       1733.25       1774.69        16.55 o                         
  -2   3   0        312.85        373.91        12.98 o                         
  -1   3   0      27844.78      28335.93        80.78 o                         
   0   3   0        596.33        631.80        11.16 o                         
   1   3   0      15154.36      15737.01       122.69 o                         
   2   3   0         97.79         98.69         5.31 o                         
   3   3   0      17274.10      17583.20        67.22 o                         
   4   3   0        194.40        190.54         8.66 o                         
   5   3   0       7962.92       7897.46        43.31 o                         
   6   3   0        859.27        882.09        24.79 o                         
   7   3   0       3848.46       3722.26        47.49 o                         
   8   3   0       1103.78       1156.62        36.73 o                         
   9   3   0       1781.87       1826.48        40.06 o                         
  10   3   0       1231.37       1206.98        38.35 o                         
  11   3   0        352.86        346.80        22.77 o                         
  12   3   0        498.15        485.36        24.49 o                         
 -13   4   0        652.35        674.48        20.01 o                         
 -12   4   0         42.30         40.91        10.73 o                         
 -11   4   0       1994.90       2007.10        34.83 o                         
 -10   4   0          2.33          3.57        11.53 o                         
  -9   4   0       3892.21       4068.87        47.98 o                         
  -8   4   0        826.77        830.98        20.96 o                         
  -7   4   0       5035.51       5046.11        40.76 o                         
  -6   4   0       1417.07       1462.27        23.39 o                         
  -5   4   0       6020.82       6142.96        65.67 o                         
  -4   4   0       5367.57       5250.37        39.65 o                         
  -3   4   0       8359.72       8533.35        52.50 o                         
  -2   4   0      20621.46      21140.35        62.94 o                         
  -1   4   0        989.13        962.63        18.20 o                         
   0   4   0       3913.90       4022.21        39.00 o                         
   1   4   0       1393.88       1466.78        14.59 o                         
   2   4   0        656.98        654.13         8.10 o                         
   3   4   0         35.90         42.64         6.04 o                         
   4   4   0          2.94         11.24         6.47 o                         
   5   4   0          0.02          3.25        10.72 o                         
   6   4   0        326.36        336.81        20.34 o                         
   7   4   0          5.71         17.10        20.04 o                         
   8   4   0        546.02        564.57        36.81 o                         
   9   4   0        135.38        130.51        19.72 o                         
  10   4   0        307.02        301.74        20.21 o                         
  11   4   0        253.99        246.11        20.93 o                         
  12   4   0        233.62        230.43        22.31 o                         
 -13   5   0          9.54          7.01        13.57 o                         
 -12   5   0         19.73         17.01        10.02 o                         
 -11   5   0          4.45          4.66        13.45 o                         
 -10   5   0         27.37         30.19        11.32 o                         
  -9   5   0         53.86         45.67        17.68 o                         
  -8   5   0       1083.21       1061.55        25.35 o                         
  -7   5   0        243.29        227.48        13.30 o                         
  -6   5   0       2959.76       2884.87        31.74 o                         
  -5   5   0        330.61        331.56        12.33 o                         
  -4   5   0       6672.01       6652.45        35.29 o                         
  -3   5   0       5089.40       5223.15        33.44 o                         
  -2   5   0      22382.30      22806.53       110.08 o                         
  -1   5   0       4895.07       4733.74        32.97 o                         
   0   5   0       3376.40       3401.92        22.68 o                         
   1   5   0      15608.26      15890.94        76.06 o                         
   2   5   0       1897.64       1950.20        20.05 o                         
   3   5   0      16190.97      16219.03       214.43 o                         
   4   5   0        104.56         99.81         9.89 o                         
   5   5   0       7348.25       7404.84        62.33 o                         
   6   5   0         19.86         35.62        16.08 o                         
   7   5   0       3858.73       4032.48       113.26 o                         
   8   5   0        294.71        309.32        27.31 o                         
   9   5   0       1405.00       1388.13        45.70 o                         
  10   5   0        159.96        145.13        19.85 o                         
  11   5   0        231.26        226.50        34.25 o                         
 -13   6   0        580.36        564.39        20.85 o                         
 -12   6   0        262.95        252.41        12.57 o                         
 -11   6   0       1025.70       1003.91        22.46 o                         
 -10   6   0        193.75        199.64        14.27 o                         
  -9   6   0       3245.32       3394.04        61.81 o                         
  -8   6   0         26.29         23.84        15.15 o                         
  -7   6   0       3526.52       3521.96        40.26 o                         
  -6   6   0        293.56        320.97        12.90 o                         
  -5   6   0       5047.52       4971.73        37.96 o                         
  -4   6   0        521.21        511.76        11.92 o                         
  -3   6   0       3920.37       4017.92        27.75 o                         
  -2   6   0          1.52          4.39         5.21 o                         
  -1   6   0        321.40        352.63        11.55 o                         
   0   6   0       1486.93       1558.69        18.84 o                         
   1   6   0          0.09          9.06         9.64 o                         
   2   6   0        135.23        127.59         8.51 o                         
   3   6   0        200.04        192.48        12.73 o                         
   4   6   0        882.21        937.50        22.36 o                         
   5   6   0         33.38         27.98        13.67 o                         
   6   6   0        716.50        716.49        27.41 o                         
   7   6   0          3.46         -0.45        24.94 o                         
   8   6   0       1783.67       1661.80        63.73 o                         
   9   6   0        172.08        195.21        51.05 o                         
  10   6   0        851.91        864.09        41.69 o                         
  11   6   0        240.57        260.63        33.62 o                         
 -13   7   0          8.13          4.61        13.34 o                         
 -12   7   0        118.42        123.54        10.74 o                         
 -11   7   0          8.32          7.51        12.56 o                         
 -10   7   0        529.78        523.80        15.15 o                         
  -9   7   0        153.82        163.30        21.81 o                         
  -8   7   0        995.01       1022.72        28.16 o                         
  -7   7   0          1.96          8.39        11.56 o                         
  -6   7   0       3770.96       3773.40        51.28 o                         
  -5   7   0        673.03        659.89        16.84 o                         
  -4   7   0       8460.32       8250.43        41.24 o                         
  -3   7   0       2896.96       2906.41        27.08 o                         
  -2   7   0       4473.04       4188.88        33.38 o                         
  -1   7   0       5741.36       5771.57        94.85 o                         
   0   7   0      12613.32      12471.42        83.33 o                         
   1   7   0       5606.97       5576.36        31.92 o                         
   2   7   0       3936.24       3941.97        26.63 o                         
   3   7   0       3922.02       4037.48        28.26 o                         
   4   7   0        598.82        620.46        22.66 o                         
   5   7   0       2881.21       2824.37        62.58 o                         
   6   7   0         13.78         19.08        38.79 o                         
   7   7   0       1074.14       1208.29        89.85 o                         
   8   7   0         10.99         22.05        38.34 o                         
   9   7   0        111.81        102.05        27.00 o                         
  10   7   0         10.25         24.75        38.88 o                         
 -13   8   0        247.83        250.59        13.91 o                         
 -12   8   0        202.01        200.30        11.61 o                         
 -11   8   0        787.38        792.57        20.81 o                         
 -10   8   0        301.58        282.39        15.45 o                         
  -9   8   0        552.82        637.95        30.03 o                         
  -8   8   0        168.20        176.37        21.54 o                         
  -7   8   0        626.61        625.27        26.69 o                         
  -6   8   0         90.07         84.43        11.66 o                         
  -5   8   0         40.51         54.20         9.38 o                         
  -4   8   0         54.00         58.60         8.17 o                         
  -3   8   0        837.60        844.78        13.03 o                         
  -2   8   0        133.37        134.29         9.44 o                         
  -1   8   0         50.08         52.04         7.67 o                         
   0   8   0       1052.89       1070.67        16.19 o                         
   1   8   0       1920.34       1911.13        17.34 o                         
   2   8   0       2056.81       2090.23        20.53 o                         
   3   8   0        735.81        752.22        20.00 o                         
   4   8   0       3034.48       3100.58        49.64 o                         
   5   8   0        364.62        358.87        28.80 o                         
   6   8   0       3107.12       3376.40        94.78 o                         
   7   8   0         26.76         50.16        44.62 o                         
   8   8   0       1816.24       1786.77        99.80 o                         
   9   8   0          2.72          3.37        26.32 o                         
  10   8   0       1188.90       1254.26        72.97 o                         
 -13   9   0        187.17        191.30        13.42 o                         
 -12   9   0        178.85        184.55        11.67 o                         
 -11   9   0        389.41        383.61        17.50 o                         
 -10   9   0       1668.48       1663.34        29.45 o                         
  -9   9   0        202.23        197.61        29.50 o                         
  -8   9   0       3100.32       3254.72        53.97 o                         
  -7   9   0        206.01        199.70        16.50 o                         
  -6   9   0       4910.76       4907.26        58.46 o                         
  -5   9   0         61.68         56.09         9.95 o                         
  -4   9   0       8578.75       8710.59        62.71 o                         
  -3   9   0        148.01        136.55         9.71 o                         
  -2   9   0       6634.80       6609.64        47.98 o                         
  -1   9   0       1400.64       1399.69        20.38 o                         
   0   9   0       2073.24       2016.78        20.86 o                         
   1   9   0       2224.09       2246.76        20.04 o                         
   2   9   0        878.83        849.18        19.05 o                         
   3   9   0        882.83        837.52        22.30 o                         
   4   9   0        290.62        289.25        21.45 o                         
   5   9   0        518.51        534.17        48.57 o                         
   6   9   0          2.50         10.90        41.50 o                         
   7   9   0         50.14         47.64        30.82 o                         
   8   9   0          3.29         -4.27        37.87 o                         
   9   9   0          0.11          2.38        29.63 o                         
  10   9   0          8.88          8.98        30.87 o                         
 -13  10   0         67.16         75.24        12.56 o                         
 -12  10   0        161.50        161.68        12.36 o                         
 -11  10   0         30.41         32.25         9.99 o                         
 -10  10   0          3.98          4.87        12.72 o                         
  -9  10   0         23.81         27.01        14.24 o                         
  -8  10   0          2.53          9.59        23.49 o                         
  -7  10   0          4.44         11.07        17.86 o                         
  -6  10   0         32.71         25.43        12.38 o                         
  -5  10   0        324.23        346.02        17.62 o                         
  -4  10   0         53.75         59.31        10.73 o                         
  -3  10   0       1261.44       1221.68        23.78 o                         
  -2  10   0        127.04        116.98        12.77 o                         
  -1  10   0       4945.70       4976.35        45.15 o                         
   0  10   0        795.49        830.20        19.15 o                         
   1  10   0       3330.74       3357.96        29.49 o                         
   2  10   0       1305.20       1355.90        22.03 o                         
   3  10   0       2519.33       2526.97        62.09 o                         
   4  10   0       1582.93       1610.34        70.38 o                         
   5  10   0        862.04        908.40        98.32 o                         
   6  10   0       2395.26       2275.64        96.96 o                         
   8  10   0       1143.83       1263.56        98.17 o                         
   9  10   0          2.51        -28.11        57.12 o                         
 -13  11   0        232.70        254.72        14.20 o                         
 -12  11   0        241.20        226.38        16.58 o                         
 -11  11   0        720.91        727.90        15.68 o                         
 -10  11   0        261.28        259.21        17.40 o                         
  -9  11   0        918.11        871.25        23.04 o                         
  -8  11   0       1748.97       1758.42        56.85 o                         
  -7  11   0        656.23        655.60        34.48 o                         
  -6  11   0       2845.15       2816.70        39.01 o                         
  -5  11   0        189.26        190.61        15.34 o                         
  -4  11   0       1499.72       1479.91        29.01 o                         
  -3  11   0         17.62         24.03        11.13 o                         
  -2  11   0       3452.03       3560.32        46.55 o                         
  -1  11   0         22.09         21.48         9.56 o                         
   0  11   0       1133.66       1159.44        17.57 o                         
   1  11   0         45.14         46.40         9.84 o                         
   2  11   0        124.11        128.03        14.86 o                         
   3  11   0         95.19         99.48        37.18 o                         
   4  11   0          0.16         18.48        39.31 o                         
   5  11   0         36.07         39.99        26.17 o                         
   6  11   0         26.10         27.69        42.99 o                         
   7  11   0        229.90        262.70        45.23 o                         
   8  11   0         21.17         27.09        65.04 o                         
   9  11   0        223.62        241.83        68.35 o                         
 -12  12   0          4.66          4.80        13.34 o                         
 -11  12   0          3.84          4.23        10.05 o                         
 -10  12   0          4.35         -2.08        16.77 o                         
  -9  12   0        131.22        133.04        19.49 o                         
  -8  12   0        142.96        133.24        19.39 o                         
  -7  12   0        963.25        944.49        30.55 o                         
  -6  12   0        241.61        291.04        28.02 o                         
  -5  12   0       1664.81       1673.66        39.82 o                         
  -4  12   0         78.86         77.30        19.79 o                         
  -3  12   0       2426.44       2474.11        32.54 o                         
  -2  12   0        120.00        141.63        12.79 o                         
  -1  12   0       3387.88       3346.30        29.63 o                         
   0  12   0        146.69        134.67        11.96 o                         
   1  12   0       2688.69       2677.06        38.29 o                         
   2  12   0        577.67        574.56        38.66 o                         
   3  12   0       2030.92       1985.80        77.93 o                         
   4  12   0       1054.36       1016.42        30.55 o                         
   5  12   0       1056.43       1051.80        43.91 o                         
   6  12   0        591.71        566.98        46.03 o                         
   7  12   0        154.65        152.47        44.38 o                         
   8  12   0        656.29        697.17        59.09 o                         
 -12  13   0         32.65         35.88        12.30 o                         
 -11  13   0        252.27        270.90        14.81 o                         
 -10  13   0        208.74        211.40        13.50 o                         
  -9  13   0        465.14        460.97        29.48 o                         
  -8  13   0        143.95        120.21        19.61 o                         
  -7  13   0        295.99        336.49        26.35 o                         
  -6  13   0        476.74        499.03        34.62 o                         
  -5  13   0         63.81         66.75        27.74 o                         
  -4  13   0        563.90        566.18        28.01 o                         
  -3  13   0         21.82         26.31        22.69 o                         
  -2  13   0         11.12         12.52        21.78 o                         
  -1  13   0          3.56          3.58        15.26 o                         
   0  13   0         19.99         14.56        19.06 o                         
   1  13   0          2.50         14.24        23.84 o                         
   2  13   0        165.31        135.54        28.84 o                         
   3  13   0         27.37         24.40        14.58 o                         
   4  13   0        502.99        507.94        26.11 o                         
   5  13   0        167.88        151.44        22.48 o                         
   6  13   0        295.64        308.43        36.37 o                         
   7  13   0        199.02        192.62        72.85 o                         
 -12  14   0        184.50        190.04        17.50 o                         
 -11  14   0         39.47         45.01        13.95 o                         
 -10  14   0        342.08        334.03        17.13 o                         
  -9  14   0         93.35         84.67        23.92 o                         
  -8  14   0        479.59        467.37        28.07 o                         
  -7  14   0        411.88        422.82        22.49 o                         
  -6  14   0        656.48        642.94        28.57 o                         
  -5  14   0       1297.40       1380.19        61.21 o                         
  -4  14   0        476.33        490.37        35.20 o                         
  -3  14   0       2334.17       2393.57        43.13 o                         
  -2  14   0         48.33         56.82        17.76 o                         
  -1  14   0       2334.76       2386.27        43.66 o                         
   0  14   0          5.14         10.68        18.76 o                         
   1  14   0       2029.10       2003.07        34.91 o                         
   2  14   0        127.02        131.86        16.82 o                         
   3  14   0        835.34        823.31        28.56 o                         
   4  14   0        198.84        206.75        18.27 o                         
   5  14   0        369.52        369.89        27.67 o                         
   6  14   0        158.32        166.07        47.94 o                         
   7  14   0        251.60        278.32        67.01 o                         
 -11  15   0        365.28        349.95        21.13 o                         
 -10  15   0         19.76         26.24        13.92 o                         
  -9  15   0        118.98        121.89        15.51 o                         
  -8  15   0         43.14         43.97        23.72 o                         
  -7  15   0         57.98         42.50        16.72 o                         
  -6  15   0          3.67          7.55        16.56 o                         
  -5  15   0          5.91          8.40        14.78 o                         
  -4  15   0          0.11         -2.52        13.49 o                         
  -3  15   0        112.23        117.09        18.35 o                         
  -2  15   0         72.73         67.40        12.79 o                         
  -1  15   0         24.41         24.79        12.16 o                         
   0  15   0        480.54        498.80        17.77 o                         
   1  15   0          4.15         12.79        14.13 o                         
   2  15   0        594.92        578.13        23.90 o                         
   3  15   0         81.49         89.51        17.37 o                         
   4  15   0        691.71        677.14        26.85 o                         
   5  15   0        126.60        134.74        35.85 o                         
   6  15   0        542.64        540.09        46.78 o                         
 -11  16   0          0.53         -3.93        15.26 o                         
 -10  16   0        478.46        501.83        23.79 o                         
  -9  16   0         55.79         48.38        15.17 o                         
  -8  16   0        633.91        615.85        24.67 o                         
  -7  16   0        156.86        176.35        27.50 o                         
  -6  16   0        591.31        614.33        27.12 o                         
  -5  16   0        443.60        429.19        21.88 o                         
  -4  16   0        580.65        606.84        18.66 o                         
  -3  16   0        749.10        774.95        18.97 o                         
  -2  16   0        216.54        221.50        14.91 o                         
  -1  16   0        524.32        552.16        19.25 o                         
   0  16   0         47.85         42.82        14.88 o                         
   1  16   0        564.26        609.08        24.21 o                         
   2  16   0          1.49          0.84        14.09 o                         
   3  16   0        249.43        256.59        18.20 o                         
   4  16   0          7.60          7.50        30.01 o                         
   5  16   0          1.61          0.18        22.80 o                         
 -10  17   0          0.94         -1.31        17.89 o                         
  -9  17   0          0.19         -6.22        18.30 o                         
  -8  17   0          0.24          4.84        18.34 o                         
  -7  17   0         62.00         58.66        16.79 o                         
  -6  17   0          9.57          8.00        12.92 o                         
  -5  17   0        105.13        111.86        17.92 o                         
  -4  17   0        230.00        221.44        16.87 o                         
  -3  17   0         96.75         86.87        12.54 o                         
  -2  17   0        305.53        311.24        18.01 o                         
  -1  17   0        168.39        174.30        16.82 o                         
   0  17   0        566.86        564.44        18.03 o                         
   1  17   0         59.17         63.28        13.98 o                         
   2  17   0        972.62        953.79        25.40 o                         
   3  17   0          0.43         13.99        31.36 o                         
   4  17   0        562.82        541.72        26.88 o                         
  -9  18   0          4.12          4.90        21.58 o                         
  -8  18   0        347.70        336.41        30.91 o                         
  -7  18   0         39.65         43.46        16.33 o                         
  -6  18   0        330.27        340.50        18.23 o                         
  -5  18   0         73.22         66.03        14.79 o                         
  -4  18   0        129.74        130.44        13.30 o                         
  -3  18   0        140.35        144.25        12.48 o                         
  -2  18   0         57.30         59.25        13.33 o                         
  -1  18   0        208.41        205.05        14.50 o                         
   0  18   0          0.16          6.66        12.90 o                         
   1  18   0          9.30         12.59        22.91 o                         
   2  18   0          0.04         -2.50        19.59 o                         
   3  18   0          0.74          6.07        18.25 o                         
  -8  19   0          4.13          2.72        19.93 o                         
  -7  19   0        144.71        154.49        24.85 o                         
  -6  19   0          5.53         15.83        20.85 o                         
  -5  19   0        361.29        371.44        20.69 o                         
  -4  19   0         93.57         99.71        14.22 o                         
  -3  19   0        320.86        303.75        16.73 o                         
  -2  19   0        320.61        321.29        19.51 o                         
  -1  19   0        211.48        207.89        21.59 o                         
   0  19   0        438.50        428.08        28.27 o                         
   1  19   0         92.74        102.98        18.13 o                         
  -7  20   0          3.54          2.43        17.70 o                         
  -6  20   0         75.67         68.68        17.94 o                         
  -5  20   0         14.53         18.69        14.91 o                         
  -4  20   0         30.10         34.77        15.37 o                         
  -3  20   0          0.10          2.39        14.34 o                         
  -2  20   0          3.81          5.78        14.44 o                         
  -1  20   0          1.85          0.52        14.96 o                         
   4 -21   1        321.65        339.57        19.46 o                         
   0 -20   1          9.19         10.97        15.58 o                         
   1 -20   1         10.60          6.90        14.28 o                         
   2 -20   1          5.21          9.72        15.30 o                         
   3 -20   1         29.90         45.48        21.17 o                         
   4 -20   1         11.96         14.21        21.29 o                         
   5 -20   1         76.91         75.74        18.83 o                         
   6 -20   1          0.78         -1.89        15.86 o                         
   7 -20   1        189.67        218.84        19.95 o                         
  -2 -19   1         86.16         84.80        19.57 o                         
  -1 -19   1        526.55        556.14        22.78 o                         
   0 -19   1        179.74        181.60        25.04 o                         
   1 -19   1        422.31        440.46        20.71 o                         
   2 -19   1        309.45        323.80        15.75 o                         
   3 -19   1        175.19        181.90        13.68 o                         
   4 -19   1        234.18        240.79        14.59 o                         
   5 -19   1         84.78         92.26        14.31 o                         
   6 -19   1        168.94        187.13        18.65 o                         
   7 -19   1          8.78         12.07        22.24 o                         
   8 -19   1         65.67         74.87        23.20 o                         
   9 -19   1          2.81         -5.98        23.44 o                         
  -3 -18   1          0.06        -13.18        20.57 o                         
  -2 -18   1         71.08         97.39        35.78 o                         
  -1 -18   1         12.06         10.43        15.27 o                         
   0 -18   1         48.08         52.38        13.29 o                         
   1 -18   1        124.39        127.55        13.60 o                         
   2 -18   1        166.38        155.79        13.97 o                         
   3 -18   1        220.50        232.67        13.17 o                         
   4 -18   1        156.03        156.97        12.93 o                         
   5 -18   1        411.01        433.91        18.61 o                         
   6 -18   1         94.17        103.67        15.33 o                         
   7 -18   1        449.31        484.70        22.43 o                         
   8 -18   1          6.68         13.47        23.48 o                         
   9 -18   1        495.17        475.42        26.29 o                         
  10 -18   1          2.18         -1.85        20.06 o                         
  -4 -17   1          2.20          9.51        21.64 o                         
  -3 -17   1        767.50        765.57        46.73 o                         
  -2 -17   1          8.31          7.43        15.75 o                         
  -1 -17   1        719.70        712.78        20.96 o                         
   0 -17   1        159.76        173.05        15.61 o                         
   1 -17   1        667.54        690.77        21.64 o                         
   2 -17   1        134.24        133.51        15.92 o                         
   3 -17   1        164.81        167.91        14.09 o                         
   4 -17   1        161.50        143.09        14.33 o                         
   5 -17   1         96.89         94.50        18.00 o                         
   6 -17   1         19.42         19.38        14.83 o                         
   7 -17   1         14.20         13.01        15.57 o                         
   8 -17   1          0.00         -3.75        17.77 o                         
   9 -17   1          1.45          4.01        16.21 o                         
  10 -17   1         25.48         18.64        17.29 o                         
  -5 -16   1          2.01         -5.44        26.51 o                         
  -4 -16   1        249.62        251.46        24.36 o                         
  -3 -16   1          7.12          7.71        15.22 o                         
  -2 -16   1        301.70        293.37        19.77 o                         
  -1 -16   1         21.27         22.91        15.00 o                         
   0 -16   1       1386.27       1410.96        29.49 o                         
   1 -16   1        182.25        187.67        14.54 o                         
   2 -16   1       1031.82       1027.68        21.20 o                         
   3 -16   1        344.55        349.60        14.17 o                         
   4 -16   1        956.74        959.66        22.53 o                         
   5 -16   1        646.89        689.59        26.50 o                         
   6 -16   1        640.21        648.03        28.85 o                         
   7 -16   1        582.77        548.93        33.37 o                         
   8 -16   1        129.29        120.12        15.93 o                         
   9 -16   1        279.86        260.89        16.74 o                         
  10 -16   1         14.90         18.66        16.89 o                         
  11 -16   1        280.82        310.91        20.42 o                         
  -6 -15   1        201.84        222.57        55.58 o                         
  -5 -15   1        802.15        780.99        37.82 o                         
  -4 -15   1         58.03         54.72        17.24 o                         
  -3 -15   1        768.94        763.83        28.06 o                         
  -2 -15   1         12.16         12.20        16.76 o                         
  -1 -15   1        647.54        658.49        23.97 o                         
   0 -15   1          5.82          6.71        12.36 o                         
   1 -15   1         92.58         88.33        12.53 o                         
   2 -15   1          7.46          6.58        19.15 o                         
   3 -15   1         90.66         73.30        27.19 o                         
   4 -15   1          6.97          1.40        21.91 o                         
   5 -15   1        125.09        127.16        16.64 o                         
   6 -15   1         55.09         54.52        16.32 o                         
   7 -15   1         44.03         37.55        17.14 o                         
   8 -15   1        244.71        247.63        27.33 o                         
   9 -15   1         19.03         18.31        12.17 o                         
  10 -15   1        148.76        172.43        16.50 o                         
  11 -15   1          8.95         15.75        15.74 o                         
  -7 -14   1        213.94        308.47        80.25 o                         
  -6 -14   1        218.08        192.69        55.82 o                         
  -5 -14   1        223.73        239.74        31.98 o                         
  -4 -14   1       1032.77        980.66        32.20 o                         
  -3 -14   1         82.52         90.49        18.52 o                         
  -2 -14   1       1774.53       1806.62        33.71 o                         
  -1 -14   1         66.18         67.89        18.72 o                         
   0 -14   1       2387.14       2393.12        44.08 o                         
   1 -14   1         62.24         65.65        18.07 o                         
   2 -14   1       2509.96       2578.61        39.38 o                         
   3 -14   1        500.70        533.71        27.25 o                         
   4 -14   1       1681.98       1798.51        43.06 o                         
   5 -14   1        496.70        541.80        35.88 o                         
   6 -14   1        686.23        679.24        33.36 o                         
   7 -14   1        615.03        622.75        28.56 o                         
   8 -14   1        465.65        442.97        26.10 o                         
   9 -14   1        382.42        423.74        29.68 o                         
  10 -14   1         39.18         39.07        13.03 o                         
  11 -14   1         34.52         43.27        14.27 o                         
  12 -14   1          0.67          1.26        12.69 o                         
  -6 -13   1        332.03        320.88        44.43 o                         
  -5 -13   1        157.96        166.45        35.54 o                         
  -4 -13   1        121.62        129.14        21.86 o                         
  -3 -13   1        341.26        340.15        21.07 o                         
  -2 -13   1          9.04          7.58        27.91 o                         
  -1 -13   1          4.24          3.80        21.34 o                         
   0 -13   1          0.09          0.85        15.44 o                         
   1 -13   1        178.24        188.13        19.81 o                         
   2 -13   1         88.64         87.30        19.43 o                         
   3 -13   1        718.80        745.64        32.92 o                         
   4 -13   1        121.44        119.83        20.10 o                         
   5 -13   1        632.53        617.94        38.70 o                         
   6 -13   1        293.30        286.04        32.85 o                         
   7 -13   1       1221.87       1153.56        54.18 o                         
   8 -13   1        362.74        333.21        20.54 o                         
   9 -13   1        484.91        450.87        26.48 o                         
  10 -13   1        908.68        869.35        19.56 o                         
  11 -13   1         76.40         78.12        12.61 o                         
  12 -13   1        371.69        385.53        16.96 o                         
  -7 -12   1        731.22        835.97        80.40 o                         
  -6 -12   1        666.54        774.84        87.23 o                         
  -5 -12   1       1096.46       1090.07        51.78 o                         
  -4 -12   1       1607.44       1618.63        68.79 o                         
  -3 -12   1       1028.05       1118.26        67.09 o                         
  -2 -12   1       4336.39       4281.95        78.86 o                         
  -1 -12   1        391.97        380.48        18.80 o                         
   0 -12   1       3213.14       3135.41        29.18 o                         
   1 -12   1        247.70        266.99        13.60 o                         
   2 -12   1       4248.98       4200.93        38.16 o                         
   3 -12   1          5.41          5.23        12.69 o                         
   4 -12   1       2081.88       2030.38        30.50 o                         
   5 -12   1        138.69        146.60        23.26 o                         
   6 -12   1        533.38        559.97        28.27 o                         
   7 -12   1         24.64         30.60        22.12 o                         
   8 -12   1         32.71         47.44        20.87 o                         
   9 -12   1         87.54         70.45        19.46 o                         
  10 -12   1         10.91          8.39        16.07 o                         
  11 -12   1         16.86         12.31        10.70 o                         
  12 -12   1          3.65          0.95        13.23 o                         
  -7 -11   1         26.01         27.57        54.01 o                         
  -6 -11   1          0.80          8.30        34.66 o                         
  -5 -11   1          3.44          1.45        27.71 o                         
  -4 -11   1          2.78          1.16        42.05 o                         
  -3 -11   1        402.22        424.75        46.33 o                         
  -2 -11   1        190.46        188.94        17.76 o                         
  -1 -11   1        864.73        882.25        18.10 o                         
   0 -11   1        246.36        261.83        11.11 o                         
   1 -11   1       1013.28        996.59        17.57 o                         
   2 -11   1        200.95        222.85        11.76 o                         
   3 -11   1       4020.62       3930.76        36.79 o                         
   4 -11   1         91.97        103.08        13.12 o                         
   5 -11   1       2743.05       2726.84        37.19 o                         
   6 -11   1        444.93        455.24        22.09 o                         
   7 -11   1       1205.03       1219.72        47.47 o                         
   8 -11   1        604.10        690.14        37.93 o                         
   9 -11   1       1379.29       1377.58        39.34 o                         
  10 -11   1        294.52        301.35        20.85 o                         
  11 -11   1        409.46        406.66        13.64 o                         
  12 -11   1        488.18        529.30        18.80 o                         
  13 -11   1         34.61         34.94        12.05 o                         
  -7 -10   1       1809.85       1883.49        98.88 o                         
  -6 -10   1        603.48        637.43        69.73 o                         
  -5 -10   1       2158.02       2233.01       121.14 o                         
  -4 -10   1       1490.46       1392.54       108.60 o                         
  -3 -10   1       2548.96       2666.31        54.92 o                         
  -2 -10   1       2025.53       2123.52        32.59 o                         
  -1 -10   1        805.51        774.04        14.79 o                         
   0 -10   1       3691.16       3656.57        29.26 o                         
   1 -10   1        328.04        346.83        13.40 o                         
   2 -10   1       1264.38       1256.87        21.30 o                         
   3 -10   1         13.34          7.86         9.43 o                         
   4 -10   1        342.55        336.87        14.65 o                         
   5 -10   1         21.89         20.52        12.23 o                         
   6 -10   1         74.77         75.81        12.60 o                         
   7 -10   1          5.34          7.93        15.94 o                         
   8 -10   1         24.44         26.81        20.55 o                         
   9 -10   1        276.96        286.81        17.55 o                         
  10 -10   1        143.41        147.65        15.41 o                         
  11 -10   1        130.59        140.37        11.04 o                         
  12 -10   1         55.37         55.15        11.15 o                         
  13 -10   1        218.89        227.26        13.53 o                         
 -10  -9   1         11.68         22.87        55.75 o                         
  -9  -9   1          1.37        -15.45        58.86 o                         
  -6  -9   1        156.80        139.74        75.04 o                         
  -5  -9   1        169.48        199.50        58.30 o                         
  -4  -9   1       1798.66       1708.00        64.12 o                         
  -3  -9   1       1031.92        976.47        31.07 o                         
  -2  -9   1       1685.21       1681.62        22.16 o                         
  -1  -9   1       4794.28       4840.53        36.03 o                         
   0  -9   1       1445.18       1423.96        19.76 o                         
   1  -9   1      11239.33      11331.60        71.67 o                         
   2  -9   1       1248.18       1208.06        19.26 o                         
   3  -9   1       7114.43       7044.89        44.62 o                         
   4  -9   1        316.97        330.56        10.76 o                         
   5  -9   1       7603.28       7514.07        51.25 o                         
   6  -9   1          0.35          3.92        12.15 o                         
   7  -9   1       3859.75       3981.51        45.18 o                         
   8  -9   1        450.10        483.07        27.05 o                         
   9  -9   1        466.07        469.01        33.93 o                         
  10  -9   1        420.71        426.85        20.70 o                         
  11  -9   1        387.33        363.70        15.87 o                         
  12  -9   1        203.39        217.98        12.11 o                         
  13  -9   1         88.87         90.49        11.83 o                         
 -10  -8   1         86.63         98.63        52.17 o                         
  -9  -8   1       1345.00       1296.54        63.94 o                         
  -8  -8   1          0.10          4.08        46.86 o                         
  -7  -8   1       2862.80       3142.70       133.49 o                         
  -6  -8   1         95.50        107.42        37.84 o                         
  -5  -8   1       3585.15       3570.64       149.71 o                         
  -4  -8   1        506.01        464.86        25.63 o                         
  -3  -8   1       1371.61       1429.14        25.25 o                         
  -2  -8   1        444.39        446.46        12.30 o                         
  -1  -8   1       1178.98       1143.06        16.88 o                         
   0  -8   1        705.83        732.32        13.02 o                         
   1  -8   1         60.66         55.30         8.67 o                         
   2  -8   1         22.93         30.66         9.12 o                         
   3  -8   1         43.72         45.36         6.80 o                         
   4  -8   1        146.82        147.74         9.13 o                         
   5  -8   1        134.48        142.17        10.07 o                         
   6  -8   1        881.14        840.91        21.14 o                         
   7  -8   1          0.48          3.07        14.46 o                         
   8  -8   1       1734.48       1801.37        34.87 o                         
   9  -8   1          4.58          2.37        20.84 o                         
  10  -8   1        772.12        767.39        18.40 o                         
  11  -8   1        287.16        297.92        17.50 o                         
  12  -8   1        507.77        516.20        14.24 o                         
  13  -8   1        247.04        250.43        13.24 o                         
 -11  -7   1         11.99          8.18        31.52 o                         
 -10  -7   1        415.54        422.44        46.22 o                         
  -9  -7   1         19.36         10.02        27.13 o                         
  -8  -7   1       1039.86        999.40        72.69 o                         
  -7  -7   1          0.03        -28.18        56.36 o                         
  -6  -7   1       2970.02       3025.01       108.84 o                         
  -5  -7   1        211.28        186.91        31.23 o                         
  -4  -7   1       5993.78       6244.47        63.69 o                         
  -3  -7   1       1236.66       1270.05        20.43 o                         
  -2  -7   1       8097.41       8300.97        51.57 o                         
  -1  -7   1       2050.39       2058.11        18.19 o                         
   1  -7   1       7401.77       7445.31       111.29 o                         
   2  -7   1       2637.29       2621.61        38.57 o                         
   3  -7   1       8574.91       8698.92        46.56 o                         
   4  -7   1        953.05        964.72        16.01 o                         
   5  -7   1       5789.61       5666.47        39.83 o                         
   6  -7   1          1.47          0.71         8.75 o                         
   7  -7   1       3854.80       3907.32        38.99 o                         
   8  -7   1         19.59         14.19        15.64 o                         
   9  -7   1       1450.45       1501.73        33.15 o                         
  10  -7   1         58.20         59.26        10.90 o                         
  11  -7   1        127.64        128.32        13.33 o                         
  12  -7   1          9.58         11.05         9.40 o                         
  13  -7   1         14.67         12.51        12.50 o                         
 -11  -6   1        841.76        863.11        49.12 o                         
 -10  -6   1        188.80        181.55        27.34 o                         
  -9  -6   1        917.78        841.81        53.10 o                         
  -8  -6   1         57.18         60.44        35.90 o                         
  -7  -6   1       1442.79       1534.75        64.96 o                         
  -6  -6   1          0.61          0.83        18.81 o                         
  -5  -6   1        462.17        458.97        20.12 o                         
  -4  -6   1         14.70         22.28        11.23 o                         
  -3  -6   1        349.87        315.32        15.70 o                         
  -2  -6   1         14.21         15.13         6.39 o                         
  -1  -6   1        245.99        270.53         9.80 o                         
   0  -6   1       1212.36       1275.14        18.30 o                         
   1  -6   1        525.56        487.94        10.95 o                         
   2  -6   1       2548.41       2618.56        29.09 o                         
   3  -6   1       1490.41       1553.42        17.76 o                         
   4  -6   1       3791.35       3718.08        34.90 o                         
   5  -6   1        371.50        365.65        11.09 o                         
   6  -6   1       4758.83       4675.55        39.96 o                         
   7  -6   1         44.78         52.66        11.14 o                         
   8  -6   1       1501.74       1510.45        32.53 o                         
   9  -6   1         32.68         45.98        19.24 o                         
  10  -6   1       2020.36       2003.83        27.61 o                         
  11  -6   1        194.12        187.14        15.40 o                         
  12  -6   1        892.94        871.64        18.40 o                         
  13  -6   1        260.70        266.14        16.20 o                         
 -11  -5   1        416.85        378.07        37.03 o                         
 -10  -5   1        538.92        518.65        30.51 o                         
  -9  -5   1        257.53        245.78        24.39 o                         
  -8  -5   1       2806.62       2670.20        66.12 o                         
  -7  -5   1        154.65        157.22        44.78 o                         
  -6  -5   1       7452.02       7330.02        74.86 o                         
  -5  -5   1          0.26         -1.73        11.99 o                         
  -4  -5   1       8247.43       8213.44        46.99 o                         
  -3  -5   1        616.80        586.84        14.07 o                         
  -2  -5   1      16062.61      16145.94       106.37 o                         
  -1  -5   1       6712.04       6861.84        28.93 o                         
   0  -5   1       9938.93      10146.79        47.10 o                         
   1  -5   1       2711.42       2667.16        28.39 o                         
   2  -5   1       5070.53       5174.57        31.63 o                         
   3  -5   1       4537.62       4408.59        35.01 o                         
   4  -5   1       1481.80       1477.39        28.19 o                         
   5  -5   1       1779.81       1775.58        24.33 o                         
   6  -5   1        223.45        259.40        12.05 o                         
   7  -5   1          5.35          9.80         9.44 o                         
   8  -5   1         76.74         69.28        14.65 o                         
   9  -5   1         72.51         87.91        18.76 o                         
  10  -5   1          1.47          0.67        11.61 o                         
  11  -5   1         60.29         61.68        13.80 o                         
  12  -5   1          7.68          4.23        10.00 o                         
  13  -5   1         79.42         80.97        12.83 o                         
 -12  -4   1        287.80        280.37        23.86 o                         
 -11  -4   1        145.86        142.57        19.41 o                         
 -10  -4   1        160.82        158.51        19.03 o                         
  -9  -4   1        289.38        300.71        22.12 o                         
  -8  -4   1        218.06        241.82        31.76 o                         
  -7  -4   1          4.54          3.72        18.45 o                         
  -6  -4   1          0.05          1.76        14.55 o                         
  -5  -4   1        299.04        290.44        14.44 o                         
  -4  -4   1          0.02          1.94         6.16 o                         
  -3  -4   1       3975.75       4225.83        38.86 o                         
  -2  -4   1          3.63          6.38         3.31 o                         
  -1  -4   1      27111.09      27595.72       155.14 o                         
   0  -4   1       1385.49       1427.12        47.58 o                         
   1  -4   1       5170.58       5096.04        61.30 o                         
   2  -4   1       2508.33       2554.14        29.96 o                         
   3  -4   1       5844.90       5728.74        30.09 o                         
   4  -4   1       8784.53       8498.47        51.59 o                         
   5  -4   1       3834.44       3754.40        32.27 o                         
   6  -4   1       8665.66       8719.54        53.86 o                         
   7  -4   1        276.01        274.17        13.09 o                         
   8  -4   1       6525.16       6579.09        58.51 o                         
   9  -4   1          2.76          7.88        16.39 o                         
  10  -4   1       2069.14       2096.08        29.64 o                         
  11  -4   1          8.88         13.47        13.45 o                         
  12  -4   1        717.37        711.48        15.95 o                         
  13  -4   1         95.87         96.63        12.65 o                         
 -12  -3   1        330.95        340.60        22.87 o                         
 -11  -3   1        642.63        634.03        24.62 o                         
 -10  -3   1       1183.45       1156.97        32.48 o                         
  -9  -3   1       1772.37       1750.62        43.05 o                         
  -8  -3   1       2744.71       2739.68        56.53 o                         
  -7  -3   1       1745.97       1767.70        31.79 o                         
  -6  -3   1       6044.86       6210.78        51.12 o                         
  -5  -3   1        265.88        296.75        10.72 o                         
  -4  -3   1      13215.81      13478.49        48.18 o                         
  -3  -3   1          0.02          2.83         3.19 o                         
  -2  -3   1      13115.17      13463.00        91.94 o                         
  -1  -3   1        248.03        269.63         5.48 o                         
   0  -3   1       6802.68       6874.43        68.28 o                         
   1  -3   1       4723.83       4939.13        43.30 o                         
   2  -3   1       4663.60       4857.72        83.45 o                         
   3  -3   1       2668.43       2860.04        28.21 o                         
   4  -3   1         25.05         75.76        10.35 o                         
   5  -3   1        137.01        156.44         9.57 o                         
   6  -3   1        171.19        164.03         9.70 o                         
   7  -3   1        176.83        186.65        12.41 o                         
   8  -3   1          0.30         -1.04        12.55 o                         
   9  -3   1        883.79        892.36        26.69 o                         
  10  -3   1         28.95         27.98        12.55 o                         
  11  -3   1        397.59        382.43        18.96 o                         
  12  -3   1         12.82          7.91        10.26 o                         
  13  -3   1        498.08        527.06        17.77 o                         
 -12  -2   1         11.27         14.17        20.77 o                         
 -11  -2   1          0.59         -3.42        15.12 o                         
 -10  -2   1          2.68          5.02        16.83 o                         
  -9  -2   1         12.25         13.09        26.68 o                         
  -8  -2   1        565.35        575.52        32.69 o                         
  -7  -2   1        694.77        699.37        18.47 o                         
  -6  -2   1        277.31        293.25        13.81 o                         
  -5  -2   1       2840.60       2924.21        35.10 o                         
  -4  -2   1        265.57        304.49        15.57 o                         
  -3  -2   1       4521.13       4542.99        23.40 o                         
  -2  -2   1          1.47          4.69         3.17 o                         
  -1  -2   1      16240.73      16497.85       131.62 o                         
   0  -2   1        361.23        372.17         8.09 o                         
   1  -2   1      58675.79      55907.65       444.54 o                         
   2  -2   1       7345.73       7487.02        64.06 o                         
   3  -2   1      19600.28      19655.25        64.45 o                         
   4  -2   1       5009.99       5251.34        31.16 o                         
   5  -2   1       5983.89       5950.09        42.23 o                         
   6  -2   1       1958.20       1980.88        21.88 o                         
   7  -2   1       2771.83       2730.52        30.84 o                         
   8  -2   1       3439.06       3510.72        48.47 o                         
   9  -2   1        203.72        207.17        18.77 o                         
  10  -2   1       1429.66       1402.76        26.45 o                         
  11  -2   1          0.59          5.13        14.08 o                         
  12  -2   1        597.66        585.93        17.18 o                         
  13  -2   1          2.57          0.45        12.99 o                         
 -12  -1   1         82.90         85.26        20.91 o                         
 -11  -1   1       1773.08       1714.00        30.73 o                         
 -10  -1   1        925.92        930.10        28.02 o                         
  -9  -1   1       1902.66       1988.44        39.21 o                         
  -8  -1   1       1857.81       1919.40        41.21 o                         
  -7  -1   1       1755.33       1702.15        27.38 o                         
  -6  -1   1       1904.96       2044.91        23.83 o                         
  -5  -1   1       3365.18       3415.17        26.68 o                         
  -4  -1   1       3916.99       3976.63        32.31 o                         
  -3  -1   1        717.98        759.00         9.52 o                         
  -2  -1   1        281.85        311.40         7.65 o                         
  -1  -1   1          0.50          2.13         1.89 o                         
   1  -1   1          6.53          6.88         4.53 o                         
   2  -1   1        108.08        156.70        15.38 o                         
   3  -1   1        996.17       1034.16        13.10 o                         
   4  -1   1        347.54        379.31         8.35 o                         
   5  -1   1        960.03        914.61        17.30 o                         
   6  -1   1        418.23        440.35        11.78 o                         
   7  -1   1       2135.60       2184.25        32.01 o                         
   8  -1   1        962.83       1027.74        23.58 o                         
   9  -1   1       1402.19       1408.24        30.79 o                         
  10  -1   1         97.15         90.33        14.93 o                         
  11  -1   1       1284.54       1281.93        24.79 o                         
  12  -1   1         20.24         21.65        13.59 o                         
  13  -1   1        779.54        782.22        25.24 o                         
 -13   0   1          0.85         -3.42        15.74 o                         
 -12   0   1        103.02        104.41        17.35 o                         
 -11   0   1        115.33        109.41        14.75 o                         
 -10   0   1        692.26        673.88        21.17 o                         
  -9   0   1        816.14        900.90        31.29 o                         
  -8   0   1       1302.69       1243.50        25.55 o                         
  -7   0   1       1584.53       1579.25        23.69 o                         
  -6   0   1       3667.04       3718.67        33.24 o                         
  -5   0   1       8646.80       8867.60        45.19 o                         
  -4   0   1       4293.82       4448.92        26.03 o                         
  -3   0   1      37373.26      37642.00       198.83 o                         
  -2   0   1        809.57        841.70        17.93 o                         
  -1   0   1       5766.98       5860.14       180.30 o                         
   1   0   1      16064.38      16367.25       130.04 o                         
   2   0   1       1677.22       1770.78        21.63 o                         
   3   0   1      12114.28      12596.95        58.77 o                         
   4   0   1       3220.33       3301.33        33.07 o                         
   5   0   1       2355.46       2422.29        25.40 o                         
   6   0   1       4601.25       4551.08        33.05 o                         
   7   0   1       1170.68       1187.35        19.50 o                         
   8   0   1        293.49        302.75        22.10 o                         
   9   0   1        222.16        227.01        24.05 o                         
  10   0   1        214.44        214.24        19.42 o                         
  11   0   1         11.08          7.69        12.62 o                         
  12   0   1          8.47          5.05        18.66 o                         
 -13   1   1        552.30        536.55        21.65 o                         
 -12   1   1          2.04          8.26        11.57 o                         
 -11   1   1       1225.11       1220.68        30.07 o                         
 -10   1   1          6.18         14.62        12.59 o                         
  -9   1   1        803.37        810.42        25.65 o                         
  -8   1   1        478.01        495.41        17.59 o                         
  -7   1   1        373.43        386.98        12.63 o                         
  -6   1   1       1338.40       1346.67        18.14 o                         
  -5   1   1         53.34         61.82         9.49 o                         
  -4   1   1         85.18         93.22         6.57 o                         
  -3   1   1        393.74        415.53         8.26 o                         
  -2   1   1         87.64         92.56         6.95 o                         
  -1   1   1          8.46         15.20         3.50 o                         
   0   1   1       3583.24       3782.44        37.56 o                         
   1   1   1          0.34          3.24         3.22 o                         
   2   1   1      20835.29      21101.83       139.59 o                         
   3   1   1         79.73         82.06         5.33 o                         
   4   1   1       7891.18       7899.87        59.01 o                         
   5   1   1        849.57        876.20        13.82 o                         
   6   1   1       5575.75       5645.22        42.26 o                         
   7   1   1       2704.73       2871.78        31.08 o                         
   8   1   1       1617.92       1654.66        36.62 o                         
   9   1   1       2048.88       2081.68        45.64 o                         
  10   1   1        480.35        496.35        22.94 o                         
  11   1   1       1916.94       1877.14        32.52 o                         
  12   1   1         98.07        114.19        22.54 o                         
 -13   2   1          0.37         -2.29        12.54 o                         
 -12   2   1        716.26        710.42        17.29 o                         
 -11   2   1          8.32          9.08        14.65 o                         
 -10   2   1       2511.55       2445.44        38.46 o                         
  -9   2   1        280.89        289.22        19.31 o                         
  -8   2   1       3896.50       3919.32        35.75 o                         
  -7   2   1       2445.27       2445.93        28.91 o                         
  -6   2   1       6813.71       6865.39        46.99 o                         
  -5   2   1       4932.65       4956.88        38.60 o                         
  -4   2   1       9987.26      10222.42        46.01 o                         
  -3   2   1       7903.96       7920.27        40.83 o                         
  -2   2   1       4779.25       4861.32        33.66 o                         
  -1   2   1      66291.88      66691.34       431.67 o                         
   0   2   1        298.52        301.81        10.02 o                         
   1   2   1      17598.65      17794.67       113.48 o                         
   2   2   1          1.79          2.96         3.68 o                         
   3   2   1       6754.48       6685.88        37.00 o                         
   4   2   1        219.64        216.72         9.03 o                         
   5   2   1       5290.52       5235.68        36.47 o                         
   6   2   1         59.38         57.42        11.48 o                         
   7   2   1         17.81         25.25        12.96 o                         
   8   2   1         94.42        105.80        21.85 o                         
   9   2   1          1.10          5.32        17.00 o                         
  10   2   1         27.72         24.10        18.55 o                         
  11   2   1         13.25         17.72        15.61 o                         
  12   2   1        156.90        153.14        20.12 o                         
 -13   3   1        507.55        516.78        17.02 o                         
 -12   3   1          6.57          6.08        10.02 o                         
 -11   3   1        253.56        270.02        16.08 o                         
 -10   3   1         18.41         19.06        12.69 o                         
  -9   3   1        234.78        240.52        18.22 o                         
  -8   3   1        110.88        110.17        12.59 o                         
  -7   3   1         15.30         18.61         9.92 o                         
  -6   3   1        141.72        151.87        10.59 o                         
  -5   3   1        576.36        551.31        13.19 o                         
  -4   3   1       1875.91       1865.71        25.38 o                         
  -3   3   1       2863.98       3015.10        25.94 o                         
  -2   3   1       1427.78       1427.17        24.01 o                         
  -1   3   1       8700.82       9128.60        58.22 o                         
   0   3   1      10353.12      10481.30        60.75 o                         
   1   3   1       1833.12       1853.90        22.97 o                         
   2   3   1       6037.27       5923.00        29.98 o                         
   3   3   1          2.39          5.18         4.04 o                         
   4   3   1      10125.56      10387.24        44.58 o                         
   5   3   1        772.84        787.96        20.80 o                         
   6   3   1       7284.32       7406.46        63.98 o                         
   7   3   1        558.17        565.23        22.70 o                         
   8   3   1       2688.23       2795.41        65.70 o                         
   9   3   1        891.13        834.08        30.81 o                         
  10   3   1       1462.82       1455.77        38.96 o                         
  11   3   1        558.66        528.69        22.86 o                         
  12   3   1        144.44        144.24        19.48 o                         
 -13   4   1        151.25        154.10        16.17 o                         
 -12   4   1       1219.05       1193.51        19.19 o                         
 -11   4   1         26.71         23.88        13.81 o                         
 -10   4   1       1899.04       1861.19        26.24 o                         
  -9   4   1         14.23          2.63        16.40 o                         
  -8   4   1       4370.97       4420.63        47.96 o                         
  -7   4   1        281.83        286.20        14.01 o                         
  -6   4   1       5061.89       5271.84        48.64 o                         
  -5   4   1       2981.27       2913.91        35.91 o                         
  -4   4   1       3021.35       2871.23        23.04 o                         
  -3   4   1       2424.61       2258.43        18.99 o                         
  -2   4   1       8395.96       8353.06       205.07 o                         
  -1   4   1       1934.40       1909.34        17.49 o                         
   0   4   1       1040.85       1032.58        15.66 o                         
   1   4   1       1269.14       1342.54        13.20 o                         
   2   4   1         16.90         30.88         5.70 o                         
   3   4   1        184.75        215.55         9.27 o                         
   4   4   1          7.69          5.23         7.90 o                         
   5   4   1        343.23        338.25        17.30 o                         
   6   4   1         17.78         13.42        13.53 o                         
   7   4   1          2.50          6.25        28.78 o                         
   8   4   1        100.35        102.25        28.50 o                         
   9   4   1        530.44        512.83        25.84 o                         
  10   4   1        367.34        359.21        20.85 o                         
  11   4   1        303.83        297.85        32.38 o                         
 -13   5   1          0.24         -4.27        13.31 o                         
 -12   5   1          0.31          2.38         9.99 o                         
 -11   5   1         76.58         82.50        13.75 o                         
 -10   5   1          0.01          2.97        10.91 o                         
  -9   5   1        430.24        437.32        21.72 o                         
  -8   5   1         56.51         60.47        15.04 o                         
  -7   5   1       1728.65       1773.51        27.53 o                         
  -6   5   1        441.07        432.60        16.15 o                         
  -5   5   1       4977.47       4955.09        52.18 o                         
  -4   5   1       1216.77       1109.32        18.96 o                         
  -3   5   1       2844.66       2748.07        24.45 o                         
  -2   5   1      13522.00      13676.42        73.80 o                         
  -1   5   1       3561.68       3486.55        25.71 o                         
   0   5   1      15926.28      15985.36        62.76 o                         
   1   5   1       1862.74       1873.65        19.11 o                         
   2   5   1      12931.25      12578.15        86.56 o                         
   3   5   1        508.14        510.71        14.07 o                         
   4   5   1      11494.91      11467.38        58.14 o                         
   5   5   1          1.08          8.54        13.60 o                         
   6   5   1       3264.08       3207.57        54.41 o                         
   7   5   1        393.81        410.05        36.26 o                         
   8   5   1       1834.31       1827.99        68.35 o                         
   9   5   1        327.94        322.91        26.89 o                         
  10   5   1        312.39        309.85        24.73 o                         
  11   5   1         94.70         92.49        28.55 o                         
 -13   6   1        234.65        234.75        17.84 o                         
 -12   6   1        897.48        859.42        17.69 o                         
 -11   6   1         95.17         98.98        13.34 o                         
 -10   6   1       1869.44       1834.36        29.90 o                         
  -9   6   1          7.35          5.55        15.42 o                         
  -8   6   1       2949.79       2956.59        44.48 o                         
  -7   6   1         41.22         41.82        10.75 o                         
  -6   6   1       2947.18       2950.20        35.11 o                         
  -5   6   1        104.69         92.79         8.89 o                         
  -4   6   1       1116.44       1164.11        20.49 o                         
  -3   6   1       2028.72       2136.64        20.18 o                         
  -2   6   1         91.38        110.71         7.38 o                         
  -1   6   1          1.44          8.08         6.98 o                         
   0   6   1         68.97        108.54        16.46 o                         
   1   6   1         61.51         56.86         8.60 o                         
   2   6   1         93.89         94.36         7.78 o                         
   3   6   1        467.78        492.60        12.03 o                         
   4   6   1        131.15        128.52        10.56 o                         
   5   6   1       3378.72       3448.44        44.72 o                         
   6   6   1         30.88         27.54        26.72 o                         
   7   6   1       2522.39       2777.85        88.79 o                         
   8   6   1        140.58        141.95        26.87 o                         
   9   6   1       1534.03       1487.00        53.50 o                         
  10   6   1        190.96        205.76        29.10 o                         
  11   6   1        901.87        904.83        43.45 o                         
 -13   7   1         57.31         50.21        12.59 o                         
 -12   7   1        102.18         90.69        10.01 o                         
 -11   7   1        247.14        241.89        15.33 o                         
 -10   7   1        147.23        142.02        13.23 o                         
  -9   7   1       1635.28       1800.21        42.68 o                         
  -8   7   1         30.89         31.47        21.07 o                         
  -7   7   1       4264.36       4356.23        49.60 o                         
  -6   7   1          0.50         11.28        11.98 o                         
  -5   7   1       5394.97       5401.99        36.00 o                         
  -4   7   1        834.15        797.61        17.08 o                         
  -3   7   1      18106.32      17906.21        94.17 o                         
  -2   7   1       2127.57       2132.95        29.28 o                         
  -1   7   1       8671.76       8736.36        55.87 o                         
   0   7   1       4593.48       4582.76        44.87 o                         
   1   7   1       3913.85       3820.35        29.11 o                         
   2   7   1       7961.68       7842.30        40.38 o                         
   3   7   1       1336.28       1332.42        20.27 o                         
   4   7   1       2638.59       2672.09        46.95 o                         
   5   7   1         73.69         57.30        18.37 o                         
   6   7   1       2040.07       2013.85        59.12 o                         
   7   7   1         21.14         34.20        25.86 o                         
   8   7   1        605.63        561.40        62.43 o                         
   9   7   1          9.09         15.88        27.21 o                         
  10   7   1         24.87         32.87        39.18 o                         
 -13   8   1        282.81        295.45        13.84 o                         
 -12   8   1        232.56        230.86        11.78 o                         
 -11   8   1        301.97        298.85        16.93 o                         
 -10   8   1        351.84        346.65        15.27 o                         
  -9   8   1         28.13         44.49        24.35 o                         
  -8   8   1        269.08        298.18        23.70 o                         
  -7   8   1          0.67         -0.93        15.14 o                         
  -6   8   1        158.31        145.84        13.91 o                         
  -5   8   1         52.86         58.92         9.21 o                         
  -4   8   1        621.97        610.80        12.20 o                         
  -3   8   1         53.83         50.55         6.87 o                         
  -2   8   1        478.32        471.20        13.67 o                         
  -1   8   1        137.45        139.04         9.57 o                         
   0   8   1        814.73        815.47        14.52 o                         
   1   8   1       2100.41       2104.98        19.71 o                         
   2   8   1       1381.87       1345.19        20.64 o                         
   3   8   1       3000.47       2930.09        28.56 o                         
   4   8   1        774.34        777.03        23.90 o                         
   5   8   1       1154.21       1087.93        38.80 o                         
   6   8   1        211.97        201.68        36.51 o                         
   7   8   1       2750.06       2495.93        75.91 o                         
   8   8   1          0.76         -6.87        39.66 o                         
   9   8   1       1463.88       1407.46        57.49 o                         
  10   8   1        101.46        116.50        34.12 o                         
 -13   9   1        153.79        170.49        12.92 o                         
 -12   9   1        171.94        188.22        12.49 o                         
 -11   9   1        453.40        441.70        14.10 o                         
 -10   9   1        416.97        437.59        18.98 o                         
  -9   9   1       1092.76       1141.89        33.48 o                         
  -8   9   1        313.95        319.99        27.14 o                         
  -7   9   1       3181.44       3196.61        41.70 o                         
  -6   9   1         52.31         56.61        11.30 o                         
  -5   9   1       5138.17       4943.82        60.74 o                         
  -4   9   1         74.11         88.39         8.75 o                         
  -3   9   1       2772.17       2793.32        33.55 o                         
  -2   9   1        729.59        738.05        16.65 o                         
  -1   9   1       4074.96       4118.87        34.30 o                         
   0   9   1       1377.73       1389.99        21.27 o                         
   1   9   1       2556.46       2583.22        24.60 o                         
   2   9   1        912.81        928.02        17.53 o                         
   3   9   1        377.66        413.91        15.46 o                         
   4   9   1        550.84        563.94        23.69 o                         
   5   9   1        259.56        279.92        35.95 o                         
   6   9   1         33.70         65.10        33.92 o                         
   7   9   1          1.39          0.26        30.05 o                         
   8   9   1        102.53        114.55        26.92 o                         
   9   9   1         17.42         20.10        37.48 o                         
 -13  10   1         58.04         45.74        11.67 o                         
 -12  10   1         21.68         20.74        10.45 o                         
 -11  10   1         35.03         35.69         9.37 o                         
 -10  10   1         49.72         49.95        14.07 o                         
  -9  10   1         19.94         17.61        12.47 o                         
  -8  10   1         31.51         23.93        23.46 o                         
  -7  10   1         28.36         36.33        17.20 o                         
  -6  10   1        408.46        387.43        16.99 o                         
  -5  10   1          8.27          8.33        15.08 o                         
  -4  10   1       3483.15       3513.00        36.42 o                         
  -3  10   1         74.03         74.57        12.47 o                         
  -2  10   1       1877.99       1852.80        29.81 o                         
  -1  10   1        421.41        426.98        13.73 o                         
   0  10   1       3675.43       3670.57        30.55 o                         
   1  10   1       1339.24       1328.92        18.64 o                         
   2  10   1       2832.28       2866.52        29.48 o                         
   3  10   1       2719.13       2741.63        50.38 o                         
   4  10   1       1051.98       1150.73        49.57 o                         
   5  10   1       3173.39       3202.39       125.02 o                         
   6  10   1        615.36        587.81        59.21 o                         
   7  10   1       1529.54       1503.13        68.33 o                         
   8  10   1         82.50         95.00        36.41 o                         
   9  10   1        872.28        894.91        66.05 o                         
 -13  11   1         36.96         33.15        11.87 o                         
 -12  11   1        629.22        649.01        21.00 o                         
 -11  11   1        396.59        410.31        13.88 o                         
 -10  11   1        471.02        467.26        21.26 o                         
  -9  11   1        938.19        894.07        31.34 o                         
  -8  11   1        474.61        509.45        32.49 o                         
  -7  11   1       1187.50       1182.16        37.46 o                         
  -6  11   1        131.90        110.76        19.21 o                         
  -5  11   1       3706.85       3539.80        61.47 o                         
  -4  11   1          1.03         12.53        15.98 o                         
  -3  11   1       2250.09       2124.51        37.48 o                         
  -2  11   1         15.92         17.29         9.57 o                         
  -1  11   1       1001.04       1011.76        20.08 o                         
   0  11   1         51.73         58.87        10.68 o                         
   1  11   1        117.37        122.40        11.93 o                         
   2  11   1          0.23          0.84        14.11 o                         
   3  11   1         13.66         16.25        30.01 o                         
   4  11   1         11.84          3.57        27.36 o                         
   5  11   1        176.67        184.63        22.22 o                         
   6  11   1        123.18        115.35        44.18 o                         
   7  11   1         74.67         55.13        42.12 o                         
   8  11   1        256.21        227.75        64.58 o                         
 -12  12   1          0.07         -5.07        13.12 o                         
 -11  12   1         74.69         73.76        10.71 o                         
 -10  12   1         72.91         71.22        13.30 o                         
  -9  12   1        195.75        198.41        25.28 o                         
  -8  12   1        110.74         92.59        22.48 o                         
  -7  12   1        186.69        190.30        22.96 o                         
  -6  12   1        749.15        742.41        44.49 o                         
  -5  12   1        550.16        552.18        36.05 o                         
  -4  12   1       1629.88       1643.17        40.38 o                         
  -3  12   1         46.54         55.36        19.35 o                         
  -2  12   1       3794.65       3829.18        39.27 o                         
  -1  12   1         58.65         65.66        12.53 o                         
   0  12   1       3909.40       4067.26        38.12 o                         
   1  12   1        355.94        333.71        20.59 o                         
   2  12   1       2396.11       2347.62        48.18 o                         
   3  12   1        521.67        488.55        49.20 o                         
   4  12   1       1495.86       1433.07        35.91 o                         
   5  12   1        816.95        774.38        32.05 o                         
   6  12   1        428.66        419.40        40.17 o                         
   7  12   1        504.65        556.50        84.69 o                         
   8  12   1        143.09        133.84        48.09 o                         
 -12  13   1        347.26        361.96        15.59 o                         
 -11  13   1         60.59         61.68        12.94 o                         
 -10  13   1        517.79        499.38        17.79 o                         
  -9  13   1        256.35        233.24        26.15 o                         
  -8  13   1        295.16        287.84        29.12 o                         
  -7  13   1        505.81        524.16        26.89 o                         
  -6  13   1        411.22        405.35        38.35 o                         
  -5  13   1         22.36         25.14        23.77 o                         
  -4  13   1         34.86         17.25        20.68 o                         
  -3  13   1        374.88        431.18        25.13 o                         
  -2  13   1          0.33         -1.99        18.83 o                         
  -1  13   1          0.12          1.55        15.44 o                         
   0  13   1          1.09          6.03        16.32 o                         
   1  13   1        148.66        148.52        22.28 o                         
   2  13   1         67.23         65.35        13.91 o                         
   3  13   1         95.62         82.56        15.54 o                         
   4  13   1        264.82        265.63        22.29 o                         
   5  13   1        411.21        372.14        22.77 o                         
   6  13   1        520.70        509.30        43.45 o                         
   7  13   1        320.40        331.94        52.71 o                         
 -12  14   1          2.34          2.61        14.63 o                         
 -11  14   1        127.32        129.73        18.55 o                         
 -10  14   1         51.29         51.80        13.58 o                         
  -9  14   1        329.51        296.96        19.08 o                         
  -8  14   1        387.41        402.77        29.53 o                         
  -7  14   1        463.74        443.05        23.65 o                         
  -6  14   1        981.72        964.05        34.41 o                         
  -5  14   1        215.04        170.96        34.36 o                         
  -4  14   1       1680.01       1729.24        45.02 o                         
  -3  14   1        282.87        290.25        28.64 o                         
  -2  14   1       2423.91       2500.31        51.14 o                         
  -1  14   1         42.58         49.57        18.88 o                         
   0  14   1       1641.61       1628.40        24.00 o                         
   1  14   1          2.83         12.34        13.70 o                         
   2  14   1       1337.72       1291.50        33.19 o                         
   3  14   1         48.91         53.86        17.78 o                         
   4  14   1        577.39        579.94        21.80 o                         
   5  14   1         68.05         64.37        19.78 o                         
   6  14   1         52.07         51.97        42.01 o                         
 -11  15   1          0.78         -9.14        14.78 o                         
 -10  15   1         76.80         73.21        15.98 o                         
  -9  15   1         12.25         13.13        13.48 o                         
  -8  15   1         58.82         51.04        20.85 o                         
  -7  15   1         21.48         10.78        22.13 o                         
  -6  15   1         54.58         48.45        19.68 o                         
  -5  15   1          1.86          0.14        14.67 o                         
  -4  15   1          4.71          1.27        12.37 o                         
  -3  15   1        377.15        383.78        15.48 o                         
  -2  15   1         15.06         17.86        11.25 o                         
  -1  15   1        415.59        414.04        17.29 o                         
   0  15   1          9.83         15.98        12.95 o                         
   1  15   1        850.04        850.46        24.89 o                         
   2  15   1          0.06         -3.59        15.93 o                         
   3  15   1       1383.31       1381.96        28.95 o                         
   4  15   1         78.10         84.15        17.67 o                         
   5  15   1        595.72        586.58        49.29 o                         
 -11  16   1        313.18        330.64        22.04 o                         
 -10  16   1         10.83         21.54        18.09 o                         
  -9  16   1        476.40        477.80        20.99 o                         
  -8  16   1        156.71        161.27        18.12 o                         
  -7  16   1        775.53        749.88        24.46 o                         
  -6  16   1        312.01        317.68        25.11 o                         
  -5  16   1        536.29        570.68        24.54 o                         
  -4  16   1        546.68        552.54        19.15 o                         
  -3  16   1        268.00        278.02        15.30 o                         
  -2  16   1        677.54        709.56        19.16 o                         
  -1  16   1         46.84         61.84        14.14 o                         
   0  16   1        648.32        676.29        23.08 o                         
   1  16   1          0.16          2.55        13.00 o                         
   2  16   1        199.32        205.32        16.36 o                         
   3  16   1          5.10          6.64        15.72 o                         
   4  16   1         55.17         80.36        32.57 o                         
 -10  17   1          0.16         -2.59        16.08 o                         
  -9  17   1          2.05         -6.46        24.29 o                         
  -8  17   1          7.81          7.42        16.09 o                         
  -7  17   1         24.01         17.69        17.75 o                         
  -6  17   1         14.03         18.91        14.50 o                         
  -5  17   1         42.91         41.02        13.56 o                         
  -4  17   1        325.32        320.32        15.73 o                         
  -3  17   1        244.38        232.79        15.04 o                         
  -2  17   1        155.15        160.09        13.59 o                         
  -1  17   1        790.80        767.18        18.09 o                         
   0  17   1         61.18         66.72        13.97 o                         
   1  17   1        687.80        696.94        21.40 o                         
   2  17   1         11.95         10.66        20.62 o                         
   3  17   1        766.12        788.95        30.67 o                         
  -9  18   1        298.94        321.20        28.25 o                         
  -8  18   1          1.50          0.86        24.51 o                         
  -7  18   1        211.50        230.71        20.62 o                         
  -6  18   1         96.11         91.90        17.14 o                         
  -5  18   1        369.74        378.13        18.09 o                         
  -4  18   1        109.79        111.24        13.41 o                         
  -3  18   1        120.21        128.91        13.72 o                         
  -2  18   1         20.85         25.82        13.33 o                         
  -1  18   1         81.01         80.05        14.49 o                         
   0  18   1          5.21          1.31        13.95 o                         
   1  18   1          7.71         27.89        25.02 o                         
   2  18   1          2.19          8.00        17.21 o                         
  -8  19   1        201.34        213.74        24.62 o                         
  -7  19   1         22.44         24.07        17.82 o                         
  -6  19   1        267.68        291.14        25.37 o                         
  -5  19   1        115.81         94.52        22.31 o                         
  -4  19   1        267.13        288.72        23.15 o                         
  -3  19   1        135.32        155.90        20.93 o                         
  -2  19   1        319.94        331.00        25.65 o                         
  -1  19   1        255.06        248.62        24.67 o                         
   0  19   1        207.08        198.20        17.48 o                         
   1  19   1        491.77        527.11        23.27 o                         
  -6  20   1          3.34          1.28        16.28 o                         
  -5  20   1          3.72          7.75        15.34 o                         
  -4  20   1          3.98          3.15        15.40 o                         
  -3  20   1          1.04          1.26        14.47 o                         
  -2  20   1          1.02         -1.88        14.17 o                         
   2 -21   2        151.81        161.14        16.16 o                         
   3 -21   2        260.94        282.35        16.83 o                         
   4 -21   2         32.21         33.72        14.62 o                         
   5 -21   2        261.69        281.02        18.74 o                         
   0 -20   2          7.71         11.64        15.30 o                         
   1 -20   2         10.50          9.43        15.00 o                         
   2 -20   2         41.83         49.62        20.84 o                         
   3 -20   2         21.21         20.26        20.11 o                         
   4 -20   2         84.58         89.22        21.57 o                         
   5 -20   2         29.46         24.94        22.12 o                         
   6 -20   2        130.80        144.51        18.77 o                         
   7 -20   2          6.31          4.90        16.34 o                         
  -2 -19   2        631.49        647.83        31.21 o                         
  -1 -19   2        115.09        116.27        31.13 o                         
   0 -19   2        332.94        344.50        25.04 o                         
   1 -19   2        320.02        314.94        15.38 o                         
   2 -19   2        252.79        252.26        14.62 o                         
   3 -19   2        322.88        320.84        15.28 o                         
   4 -19   2         91.84         73.91        12.33 o                         
   5 -19   2        228.73        217.70        15.57 o                         
   6 -19   2         13.84          4.17        14.57 o                         
   7 -19   2        154.34        144.34        22.27 o                         
   8 -19   2          5.42         10.22        24.13 o                         
   9 -19   2         21.10         18.03        30.41 o                         
  -3 -18   2         10.53          8.00        20.16 o                         
  -2 -18   2          7.58          3.24        33.23 o                         
  -1 -18   2        126.83        123.12        17.01 o                         
   0 -18   2         22.67         25.36        12.79 o                         
   1 -18   2        364.47        380.17        15.54 o                         
   2 -18   2        153.61        148.64        12.90 o                         
   3 -18   2        298.39        318.02        13.48 o                         
   4 -18   2        383.87        389.87        14.25 o                         
   5 -18   2        188.86        196.52        15.39 o                         
   6 -18   2        425.02        462.56        20.17 o                         
   7 -18   2         82.83         79.08        15.88 o                         
   8 -18   2        439.02        449.51        26.11 o                         
   9 -18   2          3.85         -7.12        23.19 o                         
  10 -18   2        194.31        204.62        23.04 o                         
  -4 -17   2        818.46        780.33        43.23 o                         
  -3 -17   2          2.66          4.72        19.19 o                         
  -2 -17   2        825.27        827.89        25.59 o                         
  -1 -17   2          0.53          1.83        14.48 o                         
   0 -17   2        625.20        610.64        22.91 o                         
   1 -17   2         39.88         39.62        13.99 o                         
   2 -17   2        248.34        250.93        14.71 o                         
   3 -17   2         74.61         64.92        11.85 o                         
   4 -17   2         27.54         23.97        12.82 o                         
   5 -17   2         25.84         35.35        17.96 o                         
   6 -17   2          2.12         -0.46        20.07 o                         
   7 -17   2          0.57         -2.16        14.54 o                         
   8 -17   2          5.04          6.57        15.50 o                         
   9 -17   2         31.76         31.60        14.74 o                         
  10 -17   2          0.01          1.05        17.18 o                         
  -5 -16   2        109.37         87.76        45.13 o                         
  -4 -16   2         28.70         30.82        19.86 o                         
  -3 -16   2        854.05        828.24        27.87 o                         
  -2 -16   2          1.77          0.10        15.38 o                         
  -1 -16   2        569.93        572.93        23.19 o                         
   0 -16   2         12.21         13.13        13.83 o                         
   1 -16   2       1007.96       1017.13        21.00 o                         
   2 -16   2        302.62        307.88        13.86 o                         
   3 -16   2       1092.06       1116.39        19.80 o                         
   4 -16   2        527.00        526.43        18.97 o                         
   5 -16   2        368.53        408.04        22.15 o                         
   6 -16   2        766.44        764.08        31.14 o                         
   7 -16   2        207.07        206.94        22.38 o                         
   8 -16   2        711.23        682.04        22.44 o                         
   9 -16   2         66.01         61.79        14.23 o                         
  10 -16   2        436.60        446.85        26.10 o                         
  11 -16   2          1.59          1.10        16.00 o                         
  -6 -15   2        392.64        365.81        55.44 o                         
  -5 -15   2        147.63        130.17        31.19 o                         
  -4 -15   2        581.58        538.21        24.40 o                         
  -3 -15   2         37.99         33.02        19.89 o                         
  -2 -15   2        325.13        332.72        20.09 o                         
  -1 -15   2         59.33         64.12        15.40 o                         
   0 -15   2        261.01        240.34        16.61 o                         
   1 -15   2         13.61         14.88        18.64 o                         
   2 -15   2          0.58         14.49        19.01 o                         
   3 -15   2          9.30         -0.51        23.16 o                         
   4 -15   2          0.67         13.40        29.65 o                         
   5 -15   2         21.53         21.04        15.02 o                         
   6 -15   2         37.03         31.58        15.82 o                         
   7 -15   2        156.32        165.82        22.23 o                         
   8 -15   2        165.36        142.49        24.27 o                         
   9 -15   2        194.44        210.79        14.58 o                         
  10 -15   2         24.64         30.50        12.67 o                         
  11 -15   2        412.78        422.13        22.54 o                         
  -7 -14   2        312.22        325.55        79.89 o                         
  -6 -14   2        217.40        228.14        36.73 o                         
  -5 -14   2        710.09        722.81        43.13 o                         
  -4 -14   2        384.22        406.69        25.65 o                         
  -3 -14   2       1578.40       1481.66        39.33 o                         
  -2 -14   2         89.78        102.75        16.63 o                         
  -1 -14   2       3619.49       3702.41        78.41 o                         
   0 -14   2          5.81         26.34        19.54 o                         
   1 -14   2       2801.97       2817.46        42.73 o                         
   2 -14   2         18.62         26.28        16.06 o                         
   3 -14   2       1832.47       1792.51        41.18 o                         
   4 -14   2        357.82        386.68        26.09 o                         
   5 -14   2       1730.35       1732.48        50.35 o                         
   6 -14   2        476.94        533.69        37.69 o                         
   7 -14   2        253.33        244.93        23.00 o                         
   8 -14   2        175.37        187.35        21.33 o                         
   9 -14   2         60.61         53.81        18.42 o                         
  10 -14   2        186.95        188.95        13.79 o                         
  11 -14   2         27.21         29.39        14.05 o                         
  12 -14   2         34.33         34.82        12.99 o                         
  -6 -13   2        313.31        282.85        46.38 o                         
  -5 -13   2         51.03         66.28        35.78 o                         
  -4 -13   2         25.85         28.72        18.01 o                         
  -3 -13   2          5.36          6.91        21.90 o                         
  -2 -13   2         12.76         18.21        24.68 o                         
  -1 -13   2          1.84         -2.74        21.85 o                         
   0 -13   2        195.37        193.49        16.57 o                         
   1 -13   2         64.56         80.79        14.16 o                         
   2 -13   2        373.32        385.09        20.02 o                         
   3 -13   2          3.65          0.15        17.69 o                         
   4 -13   2       1187.20       1197.84        36.19 o                         
   5 -13   2        300.22        312.24        33.86 o                         
   6 -13   2        817.63        844.28        38.09 o                         
   7 -13   2        652.09        633.98        37.16 o                         
   8 -13   2        175.45        181.10        19.48 o                         
   9 -13   2        651.18        647.84        29.05 o                         
  10 -13   2        336.71        322.88        14.62 o                         
  11 -13   2        481.40        491.76        15.50 o                         
  12 -13   2         40.81         43.81        12.65 o                         
  -7 -12   2        239.90        231.22        55.23 o                         
  -6 -12   2       1306.06       1356.07        76.68 o                         
  -5 -12   2       1270.70       1224.33        53.42 o                         
  -4 -12   2        899.29        883.68        56.74 o                         
  -3 -12   2       1135.20       1182.33        48.39 o                         
  -2 -12   2        943.36        848.79        58.37 o                         
  -1 -12   2       3330.27       3364.87        36.79 o                         
   0 -12   2         96.42        102.65        11.14 o                         
   1 -12   2       3503.60       3392.53        32.22 o                         
   2 -12   2        142.08        159.97        12.56 o                         
   3 -12   2       2518.09       2547.25        28.31 o                         
   4 -12   2        105.75         82.51        14.13 o                         
   5 -12   2        722.45        770.28        42.94 o                         
   6 -12   2        173.72        153.57        19.99 o                         
   7 -12   2        339.87        361.67        30.76 o                         
   8 -12   2        137.65        143.87        27.55 o                         
   9 -12   2         32.37         32.50        17.19 o                         
  10 -12   2         11.72          6.59        17.34 o                         
  11 -12   2          7.02          8.04        10.41 o                         
  12 -12   2         19.50         17.31        14.70 o                         
  -6 -11   2         10.78         32.85        39.99 o                         
  -5 -11   2         17.84         29.54        39.00 o                         
  -4 -11   2          1.60         -1.18        39.79 o                         
  -3 -11   2        137.42        145.23        26.82 o                         
  -2 -11   2        514.30        460.14        30.70 o                         
  -1 -11   2        338.77        338.15        15.34 o                         
   0 -11   2       2775.07       2754.88        27.29 o                         
   1 -11   2         12.38         11.99        10.34 o                         
   2 -11   2       3059.92       3008.65        45.35 o                         
   3 -11   2          9.84         20.53        10.50 o                         
   4 -11   2       4200.46       4124.54        50.20 o                         
   5 -11   2         89.30         83.73        13.55 o                         
   6 -11   2       3939.88       3773.60        53.92 o                         
   7 -11   2        377.13        399.26        32.23 o                         
   8 -11   2       2004.14       2039.03        46.58 o                         
   9 -11   2        892.89        852.21        25.98 o                         
  10 -11   2        357.67        361.76        20.05 o                         
  11 -11   2        540.59        534.50        16.97 o                         
  12 -11   2        242.22        258.32        16.87 o                         
  13 -11   2        261.37        292.48        14.81 o                         
  -6 -10   2       2690.24       2677.47       109.09 o                         
  -5 -10   2        678.25        690.45        90.00 o                         
  -4 -10   2       2138.30       2125.03       123.27 o                         
  -3 -10   2       3494.29       3555.91        63.11 o                         
  -2 -10   2       1545.22       1552.77        33.67 o                         
  -1 -10   2       1069.97       1108.05        18.14 o                         
   0 -10   2        620.51        631.45        14.65 o                         
   1 -10   2       1532.09       1557.93        23.74 o                         
   2 -10   2        145.84        139.51        11.01 o                         
   3 -10   2       1003.42        995.30        21.25 o                         
   4 -10   2         27.19         25.49         9.08 o                         
   5 -10   2         35.59         41.94        11.35 o                         
   6 -10   2         14.44         19.92        10.85 o                         
   7 -10   2          1.76          7.51        16.15 o                         
   8 -10   2         30.63         34.32        20.35 o                         
   9 -10   2        197.59        192.86        17.31 o                         
  10 -10   2         89.65         90.97        14.69 o                         
  11 -10   2        128.90        138.10        10.73 o                         
  12 -10   2        250.10        252.51        13.74 o                         
  13 -10   2        114.34        116.70        12.55 o                         
  -6  -9   2         40.65         31.58        69.07 o                         
  -5  -9   2       1110.53       1184.19        87.45 o                         
  -4  -9   2        606.53        602.89        47.35 o                         
  -3  -9   2       2690.68       2787.00        50.61 o                         
  -2  -9   2       2650.10       2750.11        30.38 o                         
  -1  -9   2       2863.23       2766.58        22.49 o                         
   0  -9   2       2728.51       2708.24        36.76 o                         
   1  -9   2       1392.67       1416.24        18.78 o                         
   2  -9   2      10230.99      10191.76        50.65 o                         
   3  -9   2        323.51        297.05        11.92 o                         
   4  -9   2       6085.73       6028.32        35.27 o                         
   5  -9   2         89.86         74.52        10.99 o                         
   6  -9   2       2912.08       2989.57        37.74 o                         
   7  -9   2        262.23        241.58        18.97 o                         
   8  -9   2       2968.04       3127.29        58.72 o                         
   9  -9   2        190.69        215.25        31.03 o                         
  10  -9   2        786.82        761.74        22.87 o                         
  11  -9   2        188.46        192.56        12.04 o                         
  12  -9   2        117.34        125.00        11.41 o                         
  13  -9   2         58.68         57.80        11.77 o                         
 -10  -8   2       1600.57       1386.76        93.57 o                         
  -9  -8   2         32.35         39.65        32.38 o                         
  -8  -8   2       2017.89       1780.38        97.30 o                         
  -7  -8   2         31.32         77.39        69.83 o                         
  -6  -8   2       1198.03       1383.28        82.04 o                         
  -5  -8   2        337.32        341.86        44.62 o                         
  -4  -8   2       2406.64       2464.04        68.25 o                         
  -3  -8   2        475.64        512.97        16.82 o                         
  -2  -8   2        220.14        216.98        12.43 o                         
  -1  -8   2       1523.07       1479.34        17.25 o                         
   0  -8   2        390.84        478.81        15.40 o                         
   1  -8   2        180.84        184.84        11.36 o                         
   2  -8   2          2.97          6.54         6.98 o                         
   3  -8   2        977.75        973.04        14.91 o                         
   4  -8   2          4.51          2.90         6.50 o                         
   5  -8   2       1280.50       1333.67        21.82 o                         
   6  -8   2          4.56          0.87         9.50 o                         
   7  -8   2       1967.08       2002.96        31.93 o                         
   8  -8   2        228.18        252.19        21.22 o                         
   9  -8   2        996.40       1022.20        32.35 o                         
  10  -8   2        318.48        300.57        14.11 o                         
  11  -8   2        669.33        655.60        18.91 o                         
  12  -8   2        373.41        381.34        13.03 o                         
  13  -8   2        314.58        333.37        14.88 o                         
 -11  -7   2        137.46        131.47        32.66 o                         
 -10  -7   2        148.92        158.00        31.31 o                         
  -9  -7   2        421.54        425.81        59.06 o                         
  -8  -7   2         17.73         32.57        28.83 o                         
  -7  -7   2       1604.17       1666.59        87.12 o                         
  -6  -7   2         38.61         68.83        32.20 o                         
  -5  -7   2       4421.52       4491.02        78.96 o                         
  -4  -7   2        900.33        902.36        22.10 o                         
  -3  -7   2       8461.92       8437.77        54.96 o                         
  -2  -7   2       3115.34       3181.37        24.24 o                         
  -1  -7   2       6566.52       6517.13        32.55 o                         
   0  -7   2      10995.92      11145.85       141.51 o                         
   1  -7   2       8953.09       8886.70        98.60 o                         
   2  -7   2       9173.05       8983.50        94.51 o                         
   3  -7   2       1251.45       1230.52        16.11 o                         
   4  -7   2       9628.28       9574.97        51.71 o                         
   5  -7   2        483.18        471.38        12.23 o                         
   6  -7   2       5396.86       5353.13        49.10 o                         
   7  -7   2          0.22          3.11        11.17 o                         
   8  -7   2        439.89        465.54        23.72 o                         
   9  -7   2         30.30         27.74        17.93 o                         
  10  -7   2        372.97        393.49        14.31 o                         
  11  -7   2         12.80         15.44        11.85 o                         
  12  -7   2          4.56          6.76        10.14 o                         
  13  -7   2          2.15          3.98        11.55 o                         
 -11  -6   2        259.25        276.78        38.45 o                         
 -10  -6   2        626.94        627.71        41.48 o                         
  -9  -6   2        170.53        164.71        35.73 o                         
  -8  -6   2        737.72        640.16        51.02 o                         
  -7  -6   2         42.71         45.08        30.91 o                         
  -6  -6   2       1316.32       1277.10        49.60 o                         
  -5  -6   2          4.32          3.72        16.61 o                         
  -4  -6   2         58.03         99.64         8.75 o                         
  -3  -6   2         18.15         22.03         5.53 o                         
  -2  -6   2         48.30         96.29         9.19 o                         
  -1  -6   2        132.06        125.40         6.06 o                         
   0  -6   2       1960.91       2041.38        20.69 o                         
   1  -6   2       1542.34       1477.48        16.92 o                         
   2  -6   2       2655.96       2627.35        23.49 o                         
   3  -6   2       2207.53       2140.31        22.14 o                         
   4  -6   2        837.15        803.58        16.14 o                         
   5  -6   2       3355.71       3302.25        24.58 o                         
   6  -6   2        476.62        490.17        13.19 o                         
   7  -6   2       6159.54       6428.95        46.98 o                         
   8  -6   2          0.07         12.64        16.05 o                         
   9  -6   2       3584.93       3557.30        46.01 o                         
  10  -6   2         79.40         77.41        10.66 o                         
  11  -6   2       1575.37       1499.49        28.89 o                         
  12  -6   2        138.19        131.59        11.20 o                         
  13  -6   2        591.68        608.99        17.31 o                         
 -11  -5   2        767.46        699.90        51.79 o                         
 -10  -5   2        297.95        289.34        26.28 o                         
  -9  -5   2       2115.43       2175.54        62.48 o                         
  -8  -5   2        669.23        680.89        82.70 o                         
  -7  -5   2       3152.24       3291.42       181.09 o                         
  -6  -5   2        195.86        240.41        21.28 o                         
  -5  -5   2      10129.76      10401.76        77.30 o                         
  -4  -5   2        101.88        133.22        10.16 o                         
  -3  -5   2       7799.12       7827.98        38.44 o                         
  -2  -5   2       1592.71       1561.14        13.57 o                         
  -1  -5   2      16034.40      16432.99        77.25 o                         
   0  -5   2       4468.46       4562.71        27.52 o                         
   1  -5   2       7354.36       7297.71        35.49 o                         
   2  -5   2       3749.31       3930.82        24.39 o                         
   3  -5   2       5243.74       5390.91        33.69 o                         
   4  -5   2       1670.01       1657.01        18.23 o                         
   5  -5   2        520.53        520.25        12.26 o                         
   6  -5   2       1166.95       1124.26        23.37 o                         
   7  -5   2         15.65         25.17         9.85 o                         
   8  -5   2        174.37        153.09        16.12 o                         
   9  -5   2         16.72         23.54        18.10 o                         
  10  -5   2         51.21         52.59        12.08 o                         
  11  -5   2         14.95         16.39        13.06 o                         
  12  -5   2         27.64         25.04        10.25 o                         
  13  -5   2         91.28         84.66        12.85 o                         
 -12  -4   2        122.62        105.38        20.34 o                         
 -11  -4   2         79.29         74.69        16.01 o                         
 -10  -4   2        101.98         87.37        20.12 o                         
  -9  -4   2          2.27          7.10        17.08 o                         
  -8  -4   2        128.17        126.76        29.27 o                         
  -7  -4   2         26.90         21.63        25.23 o                         
  -6  -4   2        142.61        159.39        17.00 o                         
  -5  -4   2         15.67         13.48         8.89 o                         
  -4  -4   2       2233.47       2386.62        22.77 o                         
  -3  -4   2         32.23         36.49         5.20 o                         
  -2  -4   2        529.44        511.10         7.62 o                         
  -1  -4   2       2170.92       2282.06        16.16 o                         
   0  -4   2      11926.33      11828.27        74.28 o                         
   1  -4   2       7533.51       7493.55        91.73 o                         
   2  -4   2       7440.32       7589.46        43.79 o                         
   3  -4   2      11628.82      11940.95        58.78 o                         
   4  -4   2       4447.25       4421.84        34.69 o                         
   5  -4   2      11812.56      11794.68        59.46 o                         
   6  -4   2       1588.89       1611.27        24.90 o                         
   7  -4   2       3364.28       3382.68        34.28 o                         
   8  -4   2        375.97        366.16        19.57 o                         
   9  -4   2       2760.78       2979.34        42.86 o                         
  10  -4   2          0.40          5.50        11.65 o                         
  11  -4   2       1471.80       1449.78        27.01 o                         
  12  -4   2         47.60         47.29        11.15 o                         
  13  -4   2        335.44        339.66        14.87 o                         
 -12  -3   2       1058.93       1003.98        38.61 o                         
 -11  -3   2        414.42        395.09        20.36 o                         
 -10  -3   2       1306.91       1255.82        44.15 o                         
  -9  -3   2       1941.03       1827.79        40.65 o                         
  -8  -3   2        550.55        545.66        32.14 o                         
  -7  -3   2       6569.07       6634.25        66.53 o                         
  -6  -3   2        876.68        883.51        22.63 o                         
  -5  -3   2       6242.07       6482.67        38.68 o                         
  -4  -3   2        139.73        143.50         7.90 o                         
  -3  -3   2      15173.32      15370.25        69.91 o                         
  -2  -3   2        124.31        128.55         5.88 o                         
  -1  -3   2      10103.36      10243.24       111.42 o                         
   0  -3   2        813.11        829.00        15.21 o                         
   1  -3   2        659.22        670.08        17.09 o                         
   2  -3   2       1053.87       1060.62        17.23 o                         
   3  -3   2        310.70        312.13         8.18 o                         
   4  -3   2        219.32        212.19         9.49 o                         
   5  -3   2          5.39         36.40         8.26 o                         
   6  -3   2       1783.10       1685.74        22.47 o                         
   7  -3   2         11.55         12.84        10.22 o                         
   8  -3   2        739.47        777.78        23.19 o                         
   9  -3   2         57.88         66.67        16.31 o                         
  10  -3   2       1302.86       1292.90        25.37 o                         
  11  -3   2          0.03          0.51        13.56 o                         
  12  -3   2       1257.35       1298.41        21.63 o                         
  13  -3   2          4.43          5.31        11.99 o                         
 -12  -2   2          1.72         -3.15        22.34 o                         
 -11  -2   2          5.68         11.79        14.50 o                         
 -10  -2   2         61.91         58.55        18.25 o                         
  -9  -2   2         31.78         16.57        24.63 o                         
  -8  -2   2        501.64        504.40        23.07 o                         
  -7  -2   2        523.33        513.65        17.59 o                         
  -6  -2   2       2421.38       2403.69        28.48 o                         
  -5  -2   2       1185.68       1233.45        18.22 o                         
  -4  -2   2       6013.74       6461.68        47.83 o                         
  -3  -2   2        105.49        116.15         4.36 o                         
  -2  -2   2      49206.61      49647.92       281.39 o                         
  -1  -2   2        243.27        254.51         8.55 o                         
   0  -2   2      21277.40      21248.53       112.10 o                         
   1  -2   2       3405.56       3359.62       215.43 o                         
   2  -2   2      28969.40      28095.96        96.72 o                         
   3  -2   2       4552.33       4534.29        27.02 o                         
   4  -2   2      15292.25      15256.90       280.08 o                         
   5  -2   2       7168.97       7239.64       120.66 o                         
   6  -2   2       1837.14       1873.30        23.85 o                         
   7  -2   2       4934.49       4876.69        41.23 o                         
   8  -2   2        616.40        612.75        20.44 o                         
   9  -2   2       1835.98       1915.21        39.70 o                         
  10  -2   2         88.16         89.73        13.92 o                         
  11  -2   2        414.33        417.75        18.69 o                         
  12  -2   2          0.09          2.22        11.38 o                         
  13  -2   2        137.24        130.73        14.85 o                         
 -12  -1   2        768.98        746.93        31.84 o                         
 -11  -1   2        194.93        189.73        17.28 o                         
 -10  -1   2       1427.20       1363.90        28.96 o                         
  -9  -1   2        640.51        655.15        30.63 o                         
  -8  -1   2       2606.62       2686.32        47.64 o                         
  -7  -1   2       2118.20       2160.07        26.88 o                         
  -6  -1   2        320.85        340.29        11.37 o                         
  -5  -1   2       3802.39       3779.42        27.87 o                         
  -4  -1   2        205.84        197.24        15.34 o                         
  -3  -1   2       6076.97       6362.13        43.60 o                         
  -2  -1   2          0.47         -0.05         3.07 o                         
  -1  -1   2       1411.80       1533.09        35.33 o                         
   0  -1   2        100.81        107.61         8.83 o                         
   1  -1   2       2234.98       2321.48        25.63 o                         
   2  -1   2        403.11        411.47         9.10 o                         
   3  -1   2       2045.57       2063.83        18.80 o                         
   4  -1   2       1004.88        989.62        31.42 o                         
   5  -1   2       4285.70       4315.72        41.97 o                         
   6  -1   2        373.69        395.43        12.83 o                         
   7  -1   2       1499.94       1476.80        23.48 o                         
   8  -1   2       2063.14       2006.71        39.28 o                         
   9  -1   2        520.25        556.91        24.93 o                         
  10  -1   2       1456.69       1349.42        31.14 o                         
  11  -1   2         71.13         70.44        12.72 o                         
  12  -1   2        839.33        841.07        23.99 o                         
 -13   0   2        152.23        141.21        18.37 o                         
 -12   0   2          8.20         12.29        13.32 o                         
 -11   0   2        372.93        387.87        17.18 o                         
 -10   0   2         15.51         14.06        13.38 o                         
  -9   0   2       1286.82       1284.89        34.09 o                         
  -8   0   2       1380.09       1392.14        24.13 o                         
  -7   0   2       2192.65       2180.63        25.88 o                         
  -6   0   2       4915.13       5069.64        35.71 o                         
  -5   0   2       1587.15       1579.27        24.70 o                         
  -4   0   2      10730.28      10660.33       123.77 o                         
  -3   0   2       5480.48       5611.31        43.88 o                         
  -2   0   2      20458.26      21029.46       274.81 o                         
  -1   0   2         72.33         78.27         5.38 o                         
   0   0   2      46693.54      45172.39       343.25 o                         
   1   0   2        114.13        125.74         6.23 o                         
   2   0   2      19158.29      18749.14        92.88 o                         
   3   0   2       2445.43       2570.65        25.38 o                         
   4   0   2       9589.41       9565.76       114.11 o                         
   5   0   2        267.80        276.80         8.63 o                         
   6   0   2       4634.37       4748.95        32.98 o                         
   7   0   2        782.51        755.98        17.85 o                         
   8   0   2        365.64        370.23        21.28 o                         
   9   0   2         86.61         84.61        23.20 o                         
  10   0   2         56.52         49.14        15.74 o                         
  11   0   2          0.11         -1.53        14.06 o                         
  12   0   2          7.05          3.42        19.09 o                         
 -13   1   2          2.76          4.94        13.60 o                         
 -12   1   2        981.12        979.69        21.13 o                         
 -11   1   2        168.56        172.20        17.18 o                         
 -10   1   2        982.27        944.52        22.84 o                         
  -9   1   2        308.83        334.45        21.82 o                         
  -8   1   2        526.39        528.07        16.40 o                         
  -7   1   2         45.94         43.78         8.93 o                         
  -6   1   2        869.15        877.43        15.77 o                         
  -5   1   2        218.15        215.36         9.95 o                         
  -4   1   2        359.64        396.61         9.29 o                         
  -3   1   2       2771.36       2857.33        21.71 o                         
  -2   1   2        101.38         99.95         6.13 o                         
  -1   1   2       5192.09       5487.56        32.19 o                         
   0   1   2         68.63         67.93         5.20 o                         
   1   1   2      11244.19      11407.82       107.72 o                         
   2   1   2        196.31        223.73         9.17 o                         
   3   1   2      10276.33      10698.64        47.10 o                         
   4   1   2       2449.80       2375.28        31.33 o                         
   5   1   2       3676.58       3663.17        25.23 o                         
   6   1   2       2616.81       2593.67        24.36 o                         
   7   1   2       3656.31       3781.14        40.80 o                         
   8   1   2       2223.07       2385.10        48.35 o                         
   9   1   2       1419.01       1392.48        33.12 o                         
  10   1   2       1354.32       1376.67        34.72 o                         
  11   1   2        417.17        422.71        19.71 o                         
  12   1   2        884.61        838.66        34.16 o                         
 -13   2   2        495.26        491.07        16.64 o                         
 -12   2   2          0.33          2.60        10.69 o                         
 -11   2   2       1302.95       1265.81        28.04 o                         
 -10   2   2        254.24        263.07        16.14 o                         
  -9   2   2       3561.45       3720.49        45.65 o                         
  -8   2   2        463.58        492.40        15.56 o                         
  -7   2   2       4515.15       4541.69        37.47 o                         
  -6   2   2       3715.34       3777.41        35.69 o                         
  -5   2   2       6250.83       6145.72        46.83 o                         
  -4   2   2      17719.30      18056.30       106.43 o                         
  -3   2   2       2174.51       2097.31        22.93 o                         
  -2   2   2      13116.23      13061.62        46.41 o                         
  -1   2   2       4442.73       4607.18        45.93 o                         
   0   2   2      21841.46      22297.89        63.43 o                         
   1   2   2        177.28        180.61         9.13 o                         
   2   2   2       8686.36       9047.54        47.89 o                         
   3   2   2         23.31         22.44         4.47 o                         
   4   2   2         21.67         17.72         5.06 o                         
   5   2   2        254.52        276.74        10.39 o                         
   6   2   2         52.90         57.04        10.39 o                         
   7   2   2          0.98         -2.27        13.44 o                         
   8   2   2         24.83         27.88        19.52 o                         
   9   2   2         13.71         17.23        17.89 o                         
  10   2   2        211.53        227.96        23.99 o                         
  11   2   2         85.16         83.33        15.77 o                         
  12   2   2         39.85         45.16        17.09 o                         
 -13   3   2         11.63         13.26        12.27 o                         
 -12   3   2        210.12        214.11        13.06 o                         
 -11   3   2         16.79         14.35        12.07 o                         
 -10   3   2         80.34         87.49        12.15 o                         
  -9   3   2         20.71         20.30        13.97 o                         
  -8   3   2         56.98         54.39        11.81 o                         
  -7   3   2          8.02          4.92         9.19 o                         
  -6   3   2        410.82        411.74        12.83 o                         
  -5   3   2        714.90        736.42        16.32 o                         
  -4   3   2       4940.93       4706.35       151.71 o                         
  -3   3   2       2595.80       2570.97        19.70 o                         
  -2   3   2       1786.88       1720.18        20.68 o                         
  -1   3   2      11368.88      11366.64       101.44 o                         
   0   3   2       2597.42       2665.14        29.63 o                         
   1   3   2      23983.01      23835.89       120.14 o                         
   2   3   2        121.00        131.83         6.00 o                         
   3   3   2      16436.77      16237.15       167.10 o                         
   4   3   2         13.81         13.70         5.44 o                         
   5   3   2      11511.86      11452.59        86.68 o                         
   6   3   2        848.54        864.31        24.03 o                         
   7   3   2       4700.41       4772.16        81.45 o                         
   8   3   2        905.26        902.42        40.95 o                         
   9   3   2       1007.80       1007.54        31.43 o                         
  10   3   2        810.67        813.98        30.26 o                         
  11   3   2        345.14        339.77        21.60 o                         
  12   3   2        472.64        478.39        25.95 o                         
 -13   4   2        591.97        626.97        24.07 o                         
 -12   4   2         75.28         80.10        10.58 o                         
 -11   4   2       1961.24       2006.67        29.83 o                         
 -10   4   2          0.34          3.75        11.04 o                         
  -9   4   2       2761.70       2835.31        38.42 o                         
  -8   4   2        502.11        506.68        18.00 o                         
  -7   4   2       6350.69       6431.28        55.24 o                         
  -6   4   2        943.22        963.31        21.29 o                         
  -5   4   2       9829.01       9971.72        77.52 o                         
  -4   4   2       1748.73       1671.73        17.94 o                         
  -3   4   2       3473.23       3483.63        23.12 o                         
  -2   4   2       5901.18       6122.85        29.65 o                         
  -1   4   2       1779.92       1770.39        16.87 o                         
   0   4   2       1649.45       1618.55        17.16 o                         
   1   4   2        343.51        358.68         8.29 o                         
   2   4   2        684.39        617.90        38.73 o                         
   3   4   2         15.53         24.72         6.59 o                         
   4   4   2       1257.65       1211.98        18.12 o                         
   5   4   2          6.71          5.59        10.76 o                         
   6   4   2       1446.34       1496.52        38.22 o                         
   7   4   2        260.01        276.71        31.83 o                         
   8   4   2        813.91        867.37        44.49 o                         
   9   4   2        254.29        249.86        23.06 o                         
  10   4   2        375.85        380.00        21.93 o                         
  11   4   2        336.73        325.73        31.54 o                         
 -13   5   2          2.99          3.06        14.48 o                         
 -12   5   2          5.72          2.63         9.95 o                         
 -11   5   2          3.65          3.54        12.27 o                         
 -10   5   2        182.07        177.68        12.52 o                         
  -9   5   2         20.51         26.49        15.77 o                         
  -8   5   2        726.20        764.60        24.95 o                         
  -7   5   2        143.38        151.74        11.40 o                         
  -6   5   2       3351.51       3277.16        51.43 o                         
  -5   5   2       1533.73       1509.89        22.13 o                         
  -4   5   2       3590.90       3499.86        27.06 o                         
  -3   5   2       4919.53       4995.04        30.74 o                         
  -2   5   2       9774.98       9926.05        58.42 o                         
  -1   5   2       9165.57       9065.99        49.93 o                         
   0   5   2       7638.11       7439.28        41.76 o                         
   1   5   2      11820.65      11783.33        89.91 o                         
   2   5   2       2890.12       2899.64        28.72 o                         
   3   5   2       6320.70       6294.17        36.90 o                         
   4   5   2        211.05        204.36        12.08 o                         
   5   5   2       5105.69       5130.77        51.71 o                         
   6   5   2         11.59         12.71        16.13 o                         
   7   5   2       1450.03       1404.74        43.92 o                         
   8   5   2         41.12         33.20        25.10 o                         
   9   5   2        984.03        979.12        43.71 o                         
  10   5   2        127.51        130.81        21.45 o                         
  11   5   2         88.99         97.55        25.99 o                         
 -13   6   2        575.90        582.97        20.65 o                         
 -12   6   2        260.10        257.89        12.04 o                         
 -11   6   2       1021.28       1019.11        22.72 o                         
 -10   6   2        116.00        108.81        11.87 o                         
  -9   6   2       1727.43       1814.37        50.12 o                         
  -8   6   2         27.53         31.84        17.24 o                         
  -7   6   2       1416.25       1386.33        27.39 o                         
  -6   6   2        111.25        135.07        13.02 o                         
  -5   6   2        460.54        476.46        13.33 o                         
  -4   6   2         14.50         14.84         6.00 o                         
  -3   6   2       2295.51       2338.51        18.06 o                         
  -2   6   2         29.75         25.84         6.29 o                         
  -1   6   2         16.23         24.46        15.48 o                         
   0   6   2        561.61        527.64        36.60 o                         
   1   6   2        240.04        288.01        10.17 o                         
   2   6   2       3869.92       3794.58        33.05 o                         
   3   6   2         30.04         30.88         8.30 o                         
   4   6   2       3398.80       3377.13        35.12 o                         
   5   6   2        107.55         95.27        16.14 o                         
   6   6   2       1323.97       1344.25        60.01 o                         
   7   6   2         17.09         19.22        31.64 o                         
   8   6   2       1631.95       1635.46        49.76 o                         
   9   6   2        187.75        164.30        24.48 o                         
  10   6   2       1072.99       1075.02        47.60 o                         
  11   6   2        388.41        351.40        30.06 o                         
 -13   7   2         59.48         56.05        12.49 o                         
 -12   7   2        273.11        290.01        12.12 o                         
 -11   7   2         96.24         76.78        13.36 o                         
 -10   7   2        890.24        885.10        21.04 o                         
  -9   7   2         41.57         34.15        23.94 o                         
  -8   7   2       2709.09       2680.02        63.33 o                         
  -7   7   2          4.36          1.82        14.37 o                         
  -6   7   2       7514.83       7493.54        50.75 o                         
  -5   7   2        260.64        253.30         9.99 o                         
  -4   7   2       8516.08       8235.92        52.54 o                         
  -3   7   2       1743.62       1707.96        18.42 o                         
  -2   7   2       7174.44       7094.64        57.40 o                         
  -1   7   2       5670.85       5822.42        44.03 o                         
   0   7   2       3422.41       3510.24        28.20 o                         
   1   7   2       3474.39       3433.99        26.37 o                         
   2   7   2        881.40        875.71        14.47 o                         
   3   7   2       5959.11       5956.53        42.63 o                         
   4   7   2        328.02        338.85        14.99 o                         
   5   7   2       1455.23       1515.07        38.57 o                         
   6   7   2          0.27         12.79        27.82 o                         
   7   7   2        418.35        413.72        29.46 o                         
   8   7   2          9.94         -3.43        23.50 o                         
   9   7   2         11.82         -3.13        27.77 o                         
  10   7   2          2.69         13.96        39.65 o                         
 -13   8   2        187.11        202.77        12.60 o                         
 -12   8   2        118.43        118.73        10.42 o                         
 -11   8   2        326.67        333.98        17.83 o                         
 -10   8   2        115.88        117.00        12.68 o                         
  -9   8   2        561.68        564.50        34.49 o                         
  -8   8   2         27.73         18.67        20.45 o                         
  -7   8   2        365.69        398.60        18.66 o                         
  -6   8   2          2.12          7.17         9.80 o                         
  -5   8   2         36.56         43.52        10.14 o                         
  -4   8   2          0.91          3.43         7.21 o                         
  -3   8   2       1499.44       1550.95        20.30 o                         
  -2   8   2        498.12        527.39        18.79 o                         
  -1   8   2       1792.16       1863.70        26.57 o                         
   0   8   2        898.68        910.34        14.79 o                         
   1   8   2       2680.44       2669.51        24.06 o                         
   2   8   2        702.13        706.46        14.80 o                         
   3   8   2       2107.21       2113.03        27.15 o                         
   4   8   2       5132.36       5020.55        53.36 o                         
   5   8   2        376.05        348.84        36.73 o                         
   6   8   2       2974.75       3050.94        63.96 o                         
   7   8   2         30.65         24.26        21.54 o                         
   8   8   2       1951.80       1840.79        51.99 o                         
   9   8   2          0.13         10.69        30.57 o                         
  10   8   2       1137.05       1127.08        56.78 o                         
 -13   9   2        292.11        299.73        14.13 o                         
 -12   9   2        229.51        235.16        12.47 o                         
 -11   9   2        397.77        382.95        12.78 o                         
 -10   9   2       1142.83       1134.92        24.80 o                         
  -9   9   2        622.39        640.81        26.46 o                         
  -8   9   2       2477.20       2625.41        50.04 o                         
  -7   9   2        283.77        280.30        20.12 o                         
  -6   9   2       3074.14       3038.50        48.24 o                         
  -5   9   2          0.40          7.80        12.03 o                         
  -4   9   2       7833.64       7704.53        59.06 o                         
  -3   9   2        155.05        146.42        14.51 o                         
  -2   9   2       6226.14       6030.41        52.91 o                         
  -1   9   2        211.62        216.49        12.60 o                         
   0   9   2       3069.10       3112.56        28.64 o                         
   1   9   2        667.86        675.07        13.79 o                         
   2   9   2       1559.17       1501.61        23.79 o                         
   3   9   2         42.03         47.81        12.41 o                         
   4   9   2          0.46         -7.68        22.44 o                         
   5   9   2         14.20         12.50        29.39 o                         
   6   9   2          6.88          9.06        20.13 o                         
   7   9   2          8.11          8.38        27.32 o                         
   8   9   2         13.32         13.76        25.93 o                         
   9   9   2        127.56        122.90        41.93 o                         
 -13  10   2         24.02         25.43        11.74 o                         
 -12  10   2         67.45         65.55        11.27 o                         
 -11  10   2          4.25          5.61        10.05 o                         
 -10  10   2          5.03          4.80        13.98 o                         
  -9  10   2         59.70         50.65        12.50 o                         
  -8  10   2          1.75          5.27        24.73 o                         
  -7  10   2        453.87        458.69        22.16 o                         
  -6  10   2          0.49          6.12        13.48 o                         
  -5  10   2        585.35        589.36        25.99 o                         
  -4  10   2         50.05         55.85        12.05 o                         
  -3  10   2       2748.75       2603.84        44.28 o                         
  -2  10   2         49.16         48.80        10.89 o                         
  -1  10   2       3741.71       3722.81        32.46 o                         
   0  10   2        594.73        590.06        14.06 o                         
   1  10   2       2240.60       2219.77        23.65 o                         
   2  10   2       2002.59       1974.65        26.94 o                         
   3  10   2       2116.25       2133.75        41.71 o                         
   4  10   2        674.45        685.21        33.47 o                         
   5  10   2        685.84        666.97        40.65 o                         
   6  10   2       1647.98       1567.33        43.12 o                         
   7  10   2        197.26        225.70        35.44 o                         
   8  10   2        947.33        977.70        53.94 o                         
   9  10   2          1.84          4.37        31.94 o                         
 -12  11   2        208.78        230.74        16.05 o                         
 -11  11   2        566.90        563.51        15.07 o                         
 -10  11   2        402.44        406.47        21.80 o                         
  -9  11   2        461.02        447.61        18.98 o                         
  -8  11   2       1268.51       1225.98        41.86 o                         
  -7  11   2        389.56        400.25        24.40 o                         
  -6  11   2       1322.00       1416.80        52.13 o                         
  -5  11   2        375.38        412.63        24.37 o                         
  -4  11   2        639.16        641.73        21.54 o                         
  -3  11   2          0.11         -0.72        13.01 o                         
  -2  11   2        421.19        458.07        16.80 o                         
  -1  11   2         37.39         41.77        11.05 o                         
   0  11   2         48.80         50.72        10.82 o                         
   1  11   2         39.78         51.72        11.52 o                         
   2  11   2         50.11         62.86        25.16 o                         
   3  11   2         13.68         17.62        22.53 o                         
   4  11   2          0.67         -2.44        18.52 o                         
   5  11   2        125.90        129.26        23.09 o                         
   6  11   2         62.14         72.62        27.01 o                         
   7  11   2        572.30        646.63        53.82 o                         
   8  11   2         65.59         51.87        43.30 o                         
 -12  12   2         22.31         23.88        13.41 o                         
 -11  12   2         20.06         25.33        10.43 o                         
 -10  12   2        122.08        108.89        11.91 o                         
  -9  12   2        180.82        152.73        20.58 o                         
  -8  12   2        327.87        276.39        26.20 o                         
  -7  12   2        718.87        719.98        34.02 o                         
  -6  12   2        264.67        271.58        35.55 o                         
  -5  12   2       2463.03       2499.92        51.83 o                         
  -4  12   2         23.99         17.08        23.66 o                         
  -3  12   2       3335.41       3327.95        45.85 o                         
  -2  12   2          0.31          0.60        16.70 o                         
  -1  12   2       3785.47       3610.37        71.97 o                         
   0  12   2        136.56        124.43        19.36 o                         
   1  12   2       4017.64       4079.52        57.28 o                         
   2  12   2        362.92        373.03        30.58 o                         
   3  12   2       1145.22       1148.03        29.52 o                         
   4  12   2        694.91        679.07        27.24 o                         
   5  12   2        714.82        699.63        36.69 o                         
   6  12   2        441.90        436.25        27.70 o                         
   7  12   2         75.59         75.14        66.87 o                         
 -12  13   2         27.55         27.27        11.97 o                         
 -11  13   2        322.42        333.58        16.20 o                         
 -10  13   2        126.29        127.67        14.12 o                         
  -9  13   2        453.53        431.59        38.24 o                         
  -8  13   2         94.43        107.74        22.04 o                         
  -7  13   2        155.42        145.48        20.62 o                         
  -6  13   2        459.42        478.84        41.72 o                         
  -5  13   2          0.30          0.31        28.31 o                         
  -4  13   2         53.00         63.04        19.97 o                         
  -3  13   2         26.26         18.48        20.06 o                         
  -2  13   2         35.51         31.86        18.99 o                         
  -1  13   2          2.85         -7.23        17.29 o                         
   0  13   2         71.50         81.11        20.39 o                         
   1  13   2          7.55         10.89        15.96 o                         
   2  13   2        861.66        863.34        23.33 o                         
   3  13   2         21.69         14.75        14.92 o                         
   4  13   2        819.75        842.38        30.11 o                         
   5  13   2        187.18        184.23        19.50 o                         
   6  13   2        451.06        459.12        44.94 o                         
   7  13   2        316.69        256.78        55.35 o                         
 -11  14   2         38.08         26.74        17.44 o                         
 -10  14   2        370.99        352.11        19.14 o                         
  -9  14   2        162.85        147.28        16.28 o                         
  -8  14   2        605.39        560.40        33.57 o                         
  -7  14   2        483.02        485.21        33.46 o                         
  -6  14   2       1078.85       1153.52        38.84 o                         
  -5  14   2        937.14        962.20        29.33 o                         
  -4  14   2        683.49        677.94        32.74 o                         
  -3  14   2       1034.67       1051.90        40.56 o                         
  -2  14   2        184.32        193.28        24.67 o                         
  -1  14   2       1420.97       1470.34        24.49 o                         
   0  14   2          3.21          2.31        12.68 o                         
   1  14   2        864.46        891.26        23.13 o                         
   2  14   2         72.68         77.08        15.87 o                         
   3  14   2        616.36        628.61        26.59 o                         
   4  14   2        115.45        105.89        16.64 o                         
   5  14   2        209.86        209.28        22.51 o                         
   6  14   2         36.94         45.35        25.69 o                         
 -11  15   2         95.29         93.87        16.46 o                         
 -10  15   2          2.57         -0.74        17.72 o                         
  -9  15   2          5.07          4.84        13.76 o                         
  -8  15   2          0.50         -4.02        14.63 o                         
  -7  15   2         35.91         20.61        24.66 o                         
  -6  15   2         58.16         58.78        20.71 o                         
  -5  15   2          2.80          2.19        15.25 o                         
  -4  15   2         24.62         24.92        12.52 o                         
  -3  15   2        126.47        136.47        13.39 o                         
  -2  15   2        282.15        268.40        15.44 o                         
  -1  15   2         12.86         17.16        13.26 o                         
   0  15   2       1100.29       1070.17        25.17 o                         
   1  15   2          0.01         -4.29        14.91 o                         
   2  15   2        359.69        359.96        18.95 o                         
   3  15   2         58.43         66.67        16.86 o                         
   4  15   2        778.41        740.03        26.71 o                         
   5  15   2        134.46        143.56        21.39 o                         
 -10  16   2        377.40        375.00        25.88 o                         
  -9  16   2         31.15         31.28        15.35 o                         
  -8  16   2        412.54        420.73        22.37 o                         
  -7  16   2        155.61        148.22        20.05 o                         
  -6  16   2        322.94        364.61        25.95 o                         
  -5  16   2        417.66        436.04        21.95 o                         
  -4  16   2        301.38        299.53        17.75 o                         
  -3  16   2        643.16        659.03        18.85 o                         
  -2  16   2        118.28        120.75        13.89 o                         
  -1  16   2        316.17        337.90        17.14 o                         
   0  16   2         34.47         32.01        12.84 o                         
   1  16   2        122.16        123.22        14.27 o                         
   2  16   2          7.89          7.32        14.69 o                         
   3  16   2         42.39         46.76        28.85 o                         
   4  16   2          2.76          5.91        17.86 o                         
 -10  17   2          3.50          8.42        17.21 o                         
  -9  17   2         13.92         17.17        23.41 o                         
  -8  17   2          2.07         -0.25        18.17 o                         
  -7  17   2        314.35        290.86        20.32 o                         
  -6  17   2         81.90         82.23        16.18 o                         
  -5  17   2        236.32        248.46        17.24 o                         
  -4  17   2        285.16        291.97        15.06 o                         
  -3  17   2        240.41        238.33        14.14 o                         
  -2  17   2        319.36        307.27        14.32 o                         
  -1  17   2        303.44        304.18        15.45 o                         
   0  17   2        486.60        506.39        18.25 o                         
   1  17   2         45.49         53.92        15.19 o                         
   2  17   2        995.78        981.55        45.69 o                         
   3  17   2          0.36          0.24        18.04 o                         
  -9  18   2          2.97         14.73        24.77 o                         
  -8  18   2        334.96        347.94        23.95 o                         
  -7  18   2         15.34         12.88        20.12 o                         
  -6  18   2        172.68        178.04        18.79 o                         
  -5  18   2         11.32          7.04        14.69 o                         
  -4  18   2         70.73         71.73        13.80 o                         
  -3  18   2         57.27         49.53        12.86 o                         
  -2  18   2         13.88         14.61        12.40 o                         
  -1  18   2         35.28         34.37        12.84 o                         
   0  18   2          7.50          3.16        20.47 o                         
   1  18   2          2.77          1.51        16.26 o                         
   2  18   2          4.80          0.08        16.47 o                         
  -7  19   2        106.73         97.43        18.91 o                         
  -6  19   2          1.46          0.56        17.45 o                         
  -5  19   2        303.95        327.31        26.06 o                         
  -4  19   2        103.78        114.25        22.60 o                         
  -3  19   2        269.18        290.20        26.77 o                         
  -2  19   2        318.53        330.13        24.46 o                         
  -1  19   2        148.08        150.36        15.90 o                         
   0  19   2        258.72        272.49        19.95 o                         
  -5  20   2          3.58          2.47        16.04 o                         
  -4  20   2          0.13         -2.37        15.25 o                         
  -3  20   2         11.51          9.53        14.19 o                         
   2 -21   3        375.70        388.11        18.40 o                         
   3 -21   3         59.71         59.55        14.29 o                         
   4 -21   3        265.20        282.71        16.85 o                         
   5 -21   3         10.70         10.57        15.74 o                         
   6 -21   3        340.71        379.13        20.69 o                         
  -1 -20   3          4.92          4.30        18.18 o                         
   0 -20   3          1.09          0.53        14.94 o                         
   1 -20   3          6.21         11.46        19.96 o                         
   2 -20   3         13.55         16.34        21.31 o                         
   3 -20   3         96.19         99.23        20.79 o                         
   4 -20   3         28.65         20.56        20.33 o                         
   5 -20   3        204.12        243.92        26.57 o                         
   6 -20   3          0.46          9.27        21.16 o                         
   7 -20   3        264.65        289.40        20.65 o                         
   8 -20   3          0.15         -1.96        21.61 o                         
  -2 -19   3        166.24        151.80        20.99 o                         
  -1 -19   3        633.70        642.95        38.01 o                         
   0 -19   3        124.41        135.86        16.49 o                         
   1 -19   3        451.05        419.92        16.54 o                         
   2 -19   3        208.60        208.43        14.36 o                         
   3 -19   3        186.55        185.19        13.56 o                         
   4 -19   3        244.04        253.06        14.44 o                         
   5 -19   3         40.23         39.63        13.69 o                         
   6 -19   3         38.45         41.06        15.48 o                         
   7 -19   3          3.52          3.93        20.44 o                         
   8 -19   3         21.13         17.88        22.90 o                         
   9 -19   3          0.55         -6.12        24.02 o                         
  -4 -18   3         27.99         33.35        23.33 o                         
  -3 -18   3          0.02          0.43        28.40 o                         
  -2 -18   3        347.97        362.53        27.23 o                         
  -1 -18   3          8.89          7.98        14.85 o                         
   0 -18   3        187.31        195.95        15.77 o                         
   1 -18   3        153.76        160.68        14.03 o                         
   2 -18   3        308.19        296.61        13.06 o                         
   3 -18   3        303.16        316.06        15.34 o                         
   4 -18   3        271.85        282.11        14.08 o                         
   5 -18   3        674.51        685.49        20.41 o                         
   6 -18   3         92.47         95.21        15.32 o                         
   7 -18   3        546.41        562.78        22.45 o                         
   8 -18   3         16.15         17.10        17.24 o                         
   9 -18   3        526.36        501.83        32.19 o                         
  10 -18   3          2.75          2.81        19.28 o                         
  -5 -17   3        636.07        596.72        43.84 o                         
  -4 -17   3         17.02         22.23        39.19 o                         
  -3 -17   3       1103.12       1034.56        32.29 o                         
  -2 -17   3         13.19         11.00        17.27 o                         
  -1 -17   3        469.74        486.59        20.74 o                         
   0 -17   3        241.93        249.56        18.59 o                         
   1 -17   3        380.71        369.90        17.56 o                         
   2 -17   3         93.56         89.46        12.51 o                         
   3 -17   3        108.23        113.22        13.15 o                         
   4 -17   3         43.00         34.23        13.35 o                         
   5 -17   3         33.15         26.92        17.36 o                         
   6 -17   3          1.59          4.55        17.32 o                         
   7 -17   3          2.09          6.85        14.81 o                         
   8 -17   3         24.09         26.16        16.32 o                         
   9 -17   3          1.24          0.52        15.15 o                         
  10 -17   3        109.68        113.27        19.09 o                         
  -6 -16   3        102.09         93.69        40.01 o                         
  -5 -16   3         10.55         11.98        74.48 o                         
  -4 -16   3        168.96        183.43        22.62 o                         
  -3 -16   3         13.10         22.20        16.68 o                         
  -2 -16   3        936.46        937.98        31.35 o                         
  -1 -16   3         79.89         98.38        15.66 o                         
   0 -16   3       1964.59       2016.24        31.45 o                         
   1 -16   3        199.88        207.25        13.73 o                         
   2 -16   3       1419.70       1431.93        21.84 o                         
   3 -16   3        480.70        474.52        15.75 o                         
   4 -16   3       1171.94       1183.25        24.07 o                         
   5 -16   3        519.45        511.69        21.66 o                         
   6 -16   3        684.69        672.33        25.00 o                         
   7 -16   3        646.57        676.47        29.90 o                         
   8 -16   3        128.29        133.77        21.30 o                         
   9 -16   3        326.26        320.21        18.67 o                         
  10 -16   3         15.20         13.24        17.31 o                         
  11 -16   3        167.13        169.14        18.75 o                         
  -6 -15   3        237.38        224.07        78.72 o                         
  -5 -15   3        582.20        599.48        37.67 o                         
  -4 -15   3         65.96         62.10        21.88 o                         
  -3 -15   3        294.08        294.76        22.69 o                         
  -2 -15   3         22.78         29.19        16.19 o                         
  -1 -15   3        296.92        280.85        16.37 o                         
   0 -15   3         52.57         56.04        14.38 o                         
   1 -15   3         39.55         44.55        18.63 o                         
   2 -15   3          9.27         14.61        17.90 o                         
   3 -15   3         27.05         40.75        21.93 o                         
   4 -15   3        103.60        121.54        25.09 o                         
   5 -15   3        242.54        235.87        19.30 o                         
   6 -15   3        162.79        166.81        16.56 o                         
   7 -15   3        132.76        137.71        21.22 o                         
   8 -15   3        492.71        483.36        35.13 o                         
   9 -15   3         64.91         65.05        12.83 o                         
  10 -15   3        307.42        305.94        16.78 o                         
  11 -15   3         30.96         40.87        17.16 o                         
  -6 -14   3        570.64        607.44        41.15 o                         
  -5 -14   3        314.70        289.37        30.17 o                         
  -4 -14   3       1975.76       1979.54        56.77 o                         
  -3 -14   3        191.74        199.74        20.89 o                         
  -2 -14   3       1235.02       1286.13        30.30 o                         
  -1 -14   3        111.45        128.25        27.96 o                         
   0 -14   3       2367.13       2527.80        43.73 o                         
   1 -14   3         90.44        106.79        18.23 o                         
   2 -14   3       3292.59       3344.99        47.76 o                         
   3 -14   3        441.81        436.51        22.90 o                         
   4 -14   3       1185.88       1172.43        31.35 o                         
   5 -14   3        374.79        371.75        30.37 o                         
   6 -14   3        689.15        616.45        44.35 o                         
   7 -14   3        403.16        385.54        23.63 o                         
   8 -14   3        282.69        276.08        21.58 o                         
   9 -14   3        115.16        107.44        22.07 o                         
  10 -14   3         13.33         13.25        11.87 o                         
  11 -14   3         45.06         46.30        14.09 o                         
  12 -14   3          0.34         -0.52        12.26 o                         
  -6 -13   3        151.78        156.34        31.99 o                         
  -5 -13   3        196.05        195.41        28.47 o                         
  -4 -13   3         12.79         14.88        19.51 o                         
  -3 -13   3         33.98         31.48        24.35 o                         
  -2 -13   3          0.49          8.10        24.93 o                         
  -1 -13   3        118.34        119.20        19.78 o                         
   0 -13   3          3.41          2.45        13.66 o                         
   1 -13   3        918.30        933.40        21.85 o                         
   2 -13   3        199.20        211.07        16.70 o                         
   3 -13   3       1331.35       1416.26        30.14 o                         
   4 -13   3        118.64        142.50        24.23 o                         
   5 -13   3       1045.79       1001.21        42.77 o                         
   6 -13   3        540.61        619.87        36.22 o                         
   7 -13   3       1574.63       1598.77        42.93 o                         
   8 -13   3        542.96        544.15        22.11 o                         
   9 -13   3        430.85        392.35        25.35 o                         
  10 -13   3        699.32        657.14        18.34 o                         
  11 -13   3        108.72        123.20        12.67 o                         
  12 -13   3        385.81        422.98        18.32 o                         
  -6 -12   3        659.90        621.01        46.57 o                         
  -5 -12   3       2020.65       2006.10        65.14 o                         
  -4 -12   3       2227.87       2283.51       114.40 o                         
  -3 -12   3        723.41        762.58        39.80 o                         
  -2 -12   3       5328.03       5422.89       101.48 o                         
  -1 -12   3        461.52        453.30        19.25 o                         
   0 -12   3       3647.91       3786.39        34.50 o                         
   1 -12   3        224.66        214.83        13.37 o                         
   2 -12   3       2011.24       1995.30        24.43 o                         
   3 -12   3          6.54          3.01        12.22 o                         
   4 -12   3       1726.41       1635.75        27.87 o                         
   5 -12   3        123.32        130.14        21.39 o                         
   6 -12   3        226.35        234.37        21.94 o                         
   7 -12   3          6.59         14.85        23.64 o                         
   8 -12   3          0.43         -1.81        17.82 o                         
   9 -12   3          2.97         13.30        15.47 o                         
  10 -12   3          1.54          7.63        18.47 o                         
  11 -12   3         83.12         80.20        11.98 o                         
  12 -12   3         33.64         35.23        14.73 o                         
  -6 -11   3         46.69         47.02        42.89 o                         
  -4 -11   3        278.19        242.35        45.60 o                         
  -3 -11   3        512.84        552.12        31.56 o                         
  -2 -11   3        477.73        482.50        23.94 o                         
  -1 -11   3       1298.55       1370.85        24.49 o                         
   0 -11   3        603.49        607.84        14.29 o                         
   1 -11   3       3864.61       3781.12        37.07 o                         
   2 -11   3        171.44        164.29        13.47 o                         
   3 -11   3       4864.01       4737.71        44.07 o                         
   4 -11   3         72.73        107.83        12.14 o                         
   5 -11   3       4768.53       4749.50        60.07 o                         
   6 -11   3        376.58        352.14        18.35 o                         
   7 -11   3       1613.80       1601.10        46.68 o                         
   8 -11   3        475.94        510.84        26.26 o                         
   9 -11   3       1271.98       1276.26        28.46 o                         
  10 -11   3        519.34        506.71        25.22 o                         
  11 -11   3        259.88        264.51        12.38 o                         
  12 -11   3        334.72        336.28        19.09 o                         
  13 -11   3         21.77         21.73        12.61 o                         
  -5 -10   3       1461.74       1499.68       100.31 o                         
  -4 -10   3        543.34        535.37        43.35 o                         
  -3 -10   3       2858.71       2837.40        58.17 o                         
  -2 -10   3       1559.03       1593.73        33.45 o                         
  -1 -10   3        723.41        728.73        14.71 o                         
   0 -10   3       2451.23       2464.76        26.69 o                         
   1 -10   3        107.13        108.73         9.91 o                         
   2 -10   3        610.22        620.88        15.32 o                         
   3 -10   3         24.30         44.85        11.47 o                         
   4 -10   3         83.33         80.15        11.21 o                         
   5 -10   3         10.73          7.14        10.50 o                         
   6 -10   3        275.55        280.36        14.51 o                         
   7 -10   3          0.77          4.39        14.58 o                         
   8 -10   3        233.05        213.47        23.93 o                         
   9 -10   3        166.08        158.78        17.36 o                         
  10 -10   3        403.68        399.80        19.76 o                         
  11 -10   3        105.06        102.83        10.82 o                         
  12 -10   3         96.49         98.87        11.82 o                         
  13 -10   3        232.02        243.27        14.17 o                         
  -5  -9   3        410.03        373.81        71.37 o                         
  -4  -9   3       1297.67       1289.74        40.63 o                         
  -3  -9   3       1970.64       1979.58        40.79 o                         
  -2  -9   3       3032.90       3093.53        31.18 o                         
  -1  -9   3       7476.19       7475.29        38.36 o                         
   0  -9   3       2723.06       2716.80        25.85 o                         
   1  -9   3       6001.46       6002.92        51.06 o                         
   2  -9   3       1503.53       1573.65        20.85 o                         
   3  -9   3       8437.35       8531.67        43.75 o                         
   4  -9   3        184.11        193.99         9.72 o                         
   5  -9   3       7083.08       7097.72        73.07 o                         
   6  -9   3          5.73          9.80        12.36 o                         
   7  -9   3       2778.72       2714.12        37.62 o                         
   8  -9   3        208.80        211.63        20.96 o                         
   9  -9   3       1005.01       1071.08        34.80 o                         
  10  -9   3        110.42         96.81        13.37 o                         
  11  -9   3        359.85        352.22        12.69 o                         
  12  -9   3         82.34         87.53        10.76 o                         
  13  -9   3         38.48         36.02        11.33 o                         
  -5  -8   3       1552.56       1592.65        91.89 o                         
  -4  -8   3        590.76        586.25        34.80 o                         
  -3  -8   3        797.41        841.92        25.11 o                         
  -2  -8   3        104.31        104.80         9.85 o                         
  -1  -8   3        218.34        213.04         8.41 o                         
   0  -8   3        270.69        260.94        12.51 o                         
   1  -8   3         22.15        127.75        14.65 o                         
   2  -8   3         64.36         65.04         8.31 o                         
   3  -8   3         90.99         87.89         7.02 o                         
   4  -8   3       2809.65       2758.71        21.22 o                         
   5  -8   3         21.35         18.14         7.60 o                         
   6  -8   3       1099.12       1077.99        20.88 o                         
   7  -8   3         12.25          2.24        11.15 o                         
   8  -8   3       2125.57       2165.08        45.22 o                         
   9  -8   3        118.30        115.68        20.28 o                         
  10  -8   3       1262.48       1316.09        24.38 o                         
  11  -8   3        393.76        409.92        16.81 o                         
  12  -8   3        527.40        528.28        14.37 o                         
  13  -8   3        163.55        175.61        13.30 o                         
 -11  -7   3         16.70         24.72        30.55 o                         
 -10  -7   3        640.35        582.39        40.96 o                         
  -9  -7   3         37.17         42.07        40.18 o                         
  -8  -7   3       2398.45       2323.53        73.58 o                         
  -7  -7   3          8.16         13.51        38.45 o                         
  -6  -7   3       4071.16       4088.58       117.96 o                         
  -5  -7   3        129.57        146.79        25.11 o                         
  -4  -7   3       9517.50       9339.98        72.36 o                         
  -3  -7   3       1774.60       1794.71        25.62 o                         
  -2  -7   3      10251.11      10237.77        41.14 o                         
  -1  -7   3       3753.99       3739.22        33.90 o                         
   0  -7   3       5032.73       5304.31        54.93 o                         
   1  -7   3      10442.41      10472.85       173.19 o                         
   2  -7   3       4070.74       4017.81        44.33 o                         
   3  -7   3       7422.67       7262.16        46.15 o                         
   4  -7   3       1215.81       1248.00        16.95 o                         
   5  -7   3       1417.39       1374.66        19.49 o                         
   6  -7   3         12.72          6.06         9.65 o                         
   7  -7   3       2228.02       2241.17        35.83 o                         
   8  -7   3         16.42          2.34        19.64 o                         
   9  -7   3         42.74         39.62        20.14 o                         
  10  -7   3         42.08         41.48        11.12 o                         
  11  -7   3          1.17          6.58        13.92 o                         
  12  -7   3          0.56          0.03         9.88 o                         
  13  -7   3         10.97          6.21        12.01 o                         
 -11  -6   3        539.49        501.80        48.04 o                         
 -10  -6   3        200.79        231.05        26.59 o                         
  -9  -6   3        775.69        700.39        51.87 o                         
  -8  -6   3          2.86          4.45        43.54 o                         
  -7  -6   3        295.29        309.57        39.39 o                         
  -6  -6   3          0.04         12.99        25.62 o                         
  -5  -6   3        691.94        717.94        30.30 o                         
  -4  -6   3          0.86         -0.21         8.16 o                         
  -3  -6   3        400.59        419.83         9.93 o                         
  -2  -6   3        181.10        188.25         7.47 o                         
  -1  -6   3       1811.50       1861.13        20.17 o                         
   0  -6   3        312.77        339.12         7.65 o                         
   1  -6   3       2059.20       1930.35        21.54 o                         
   2  -6   3       5304.59       5439.24        32.82 o                         
   3  -6   3       4247.53       4245.64        26.80 o                         
   4  -6   3       5871.89       6040.51        32.79 o                         
   5  -6   3        631.73        621.87        15.14 o                         
   6  -6   3       6716.39       6716.99        42.44 o                         
   7  -6   3         37.07         38.00        11.13 o                         
   8  -6   3       3556.35       3469.85        60.66 o                         
   9  -6   3         25.37         29.80        18.05 o                         
  10  -6   3       1607.66       1604.64        24.01 o                         
  11  -6   3        146.32        149.06        13.74 o                         
  12  -6   3        886.01        883.79        16.82 o                         
  13  -6   3        415.76        434.97        15.25 o                         
 -11  -5   3        606.78        579.30        43.63 o                         
 -10  -5   3        803.56        745.49        28.32 o                         
  -9  -5   3        494.89        472.95        30.13 o                         
  -8  -5   3       3519.74       3719.70        92.41 o                         
  -7  -5   3        114.38        133.66        35.83 o                         
  -6  -5   3       5956.43       6088.77        66.70 o                         
  -5  -5   3          9.05         18.26        14.19 o                         
  -4  -5   3      11420.38      11965.71        69.45 o                         
  -3  -5   3        367.96        352.95         8.85 o                         
  -2  -5   3      12721.97      12898.68        52.99 o                         
  -1  -5   3       1186.01       1243.92        13.44 o                         
   0  -5   3      15823.75      16157.13        56.35 o                         
   1  -5   3       4109.95       4105.09        39.56 o                         
   2  -5   3       2665.64       2596.14        20.00 o                         
   3  -5   3       2617.10       2540.62        23.58 o                         
   4  -5   3         73.61         69.30         6.53 o                         
   5  -5   3       2384.63       2461.42        27.43 o                         
   6  -5   3        232.53        237.06        12.98 o                         
   7  -5   3         20.26         25.37        10.57 o                         
   8  -5   3          0.50          8.46        15.12 o                         
   9  -5   3          3.78         13.12        17.62 o                         
  10  -5   3          4.50          5.79        10.36 o                         
  11  -5   3        297.98        302.34        15.96 o                         
  12  -5   3          1.31          2.54        10.43 o                         
  13  -5   3        483.61        501.40        16.42 o                         
 -12  -4   3        204.02        191.43        21.12 o                         
 -11  -4   3         77.07         80.11        17.95 o                         
 -10  -4   3         98.87        102.83        22.95 o                         
  -9  -4   3          0.10          1.51        17.37 o                         
  -8  -4   3         49.22         33.52        31.86 o                         
  -7  -4   3        185.62        186.54        30.36 o                         
  -6  -4   3          0.26         -3.78        15.35 o                         
  -5  -4   3       1783.47       1698.24        22.67 o                         
  -4  -4   3          0.03          1.33         5.35 o                         
  -3  -4   3       5675.10       6055.61        38.46 o                         
  -2  -4   3        141.45        153.13         5.02 o                         
  -1  -4   3       8869.95       9351.84        65.85 o                         
   0  -4   3       3459.56       3400.84        29.58 o                         
   1  -4   3      19924.47      19594.96       146.82 o                         
   2  -4   3       6982.54       7049.62        37.28 o                         
   3  -4   3       8287.59       8188.07        56.91 o                         
   4  -4   3       3648.59       3445.47        30.87 o                         
   5  -4   3       5135.83       5216.44        48.81 o                         
   6  -4   3       6885.70       6964.59        66.33 o                         
   7  -4   3        994.55        989.06        19.61 o                         
   8  -4   3       3388.05       3312.53        41.08 o                         
   9  -4   3         26.25         30.27        16.62 o                         
  10  -4   3       1703.27       1694.83        24.30 o                         
  11  -4   3          2.31          0.74        12.86 o                         
  12  -4   3        682.32        673.63        16.52 o                         
  13  -4   3         11.05         10.98        12.63 o                         
 -12  -3   3        444.10        424.07        32.31 o                         
 -11  -3   3        823.40        780.31        25.89 o                         
 -10  -3   3       1422.23       1423.49        38.33 o                         
  -9  -3   3       1647.03       1635.23        42.39 o                         
  -8  -3   3       1825.54       1865.33        69.91 o                         
  -7  -3   3       1510.65       1555.55        39.56 o                         
  -6  -3   3       7657.62       7815.49        61.66 o                         
  -5  -3   3        424.08        414.90        13.53 o                         
  -4  -3   3       5842.72       5830.77        33.32 o                         
  -3  -3   3         58.87         63.51         3.63 o                         
  -2  -3   3       3867.98       4000.48        24.34 o                         
  -1  -3   3        627.52        655.92        18.35 o                         
   0  -3   3       3896.29       3970.64        61.11 o                         
   1  -3   3        138.90        131.78        18.55 o                         
   2  -3   3        294.23        291.00         9.29 o                         
   3  -3   3        191.60        214.31         7.56 o                         
   4  -3   3        163.16        167.31         9.29 o                         
   5  -3   3        140.16        160.50         9.82 o                         
   6  -3   3        968.05        974.83        22.42 o                         
   7  -3   3        592.03        646.29        16.75 o                         
   8  -3   3        103.33         97.45        15.38 o                         
   9  -3   3       1022.53       1059.55        27.58 o                         
  10  -3   3         16.39         15.98        11.21 o                         
  11  -3   3        351.72        348.09        17.08 o                         
  12  -3   3         59.28         61.44        12.26 o                         
  13  -3   3        392.84        397.98        16.81 o                         
 -12  -2   3         20.13         19.11        23.57 o                         
 -11  -2   3          9.38         10.59        16.96 o                         
 -10  -2   3        212.25        219.66        20.07 o                         
  -9  -2   3        175.36        168.93        27.11 o                         
  -8  -2   3        572.73        574.88        26.24 o                         
  -7  -2   3       1136.08       1189.91        26.15 o                         
  -6  -2   3        896.88        901.64        17.69 o                         
  -5  -2   3       9501.36       9630.27        44.74 o                         
  -4  -2   3        595.47        644.01        16.90 o                         
  -3  -2   3      11253.46      11524.57        62.93 o                         
  -2  -2   3         54.56         64.81         5.43 o                         
  -1  -2   3      34538.70      34004.32       162.85 o                         
   0  -2   3        514.36        494.02        20.93 o                         
   1  -2   3      21139.57      21935.12       206.75 o                         
   2  -2   3       2782.82       2663.12        23.95 o                         
   3  -2   3       5615.25       5231.04        35.80 o                         
   4  -2   3       9513.24       9383.86        88.48 o                         
   5  -2   3       5035.99       5187.64        36.43 o                         
   6  -2   3       3068.01       2987.90        31.39 o                         
   7  -2   3        785.44        772.51        18.23 o                         
   8  -2   3       1957.74       1981.10        35.17 o                         
   9  -2   3        195.60        218.53        21.93 o                         
  10  -2   3        654.22        663.90        21.06 o                         
  11  -2   3          2.54          0.23        10.26 o                         
  12  -2   3         44.55         44.78        12.61 o                         
  13  -2   3          0.98          6.40        14.74 o                         
 -12  -1   3         84.94         81.54        16.52 o                         
 -11  -1   3       1841.72       1779.57        31.36 o                         
 -10  -1   3        646.30        622.75        22.49 o                         
  -9  -1   3       1122.87       1171.35        42.04 o                         
  -8  -1   3       1591.08       1605.22        31.80 o                         
  -7  -1   3       1855.11       1961.93        30.94 o                         
  -6  -1   3       1132.60       1254.64        18.18 o                         
  -5  -1   3        529.77        534.22        11.76 o                         
  -4  -1   3       1493.84       1470.13        60.14 o                         
  -3  -1   3         15.98         13.93         4.74 o                         
  -2  -1   3       2622.94       2625.59        48.63 o                         
  -1  -1   3         52.04         49.35         7.56 o                         
   0  -1   3       5254.48       5156.74        45.02 o                         
   1  -1   3        441.77        436.20        12.49 o                         
   2  -1   3       3059.67       3122.34        51.05 o                         
   3  -1   3         38.95         35.05         6.37 o                         
   4  -1   3       4184.60       4207.31       224.92 o                         
   5  -1   3       3255.58       3194.79        27.46 o                         
   6  -1   3       1703.45       1691.65        24.76 o                         
   7  -1   3       1989.60       1986.99        24.66 o                         
   8  -1   3        887.78        862.82        23.22 o                         
   9  -1   3       2282.73       2351.02        39.62 o                         
  10  -1   3        261.36        276.32        17.37 o                         
  11  -1   3       2489.23       2471.12        31.64 o                         
  12  -1   3         42.44         44.04        18.93 o                         
 -13   0   3          0.37          1.62        16.07 o                         
 -12   0   3        303.66        303.71        16.63 o                         
 -11   0   3        199.05        204.54        16.00 o                         
 -10   0   3       1080.53       1067.73        23.74 o                         
  -9   0   3        672.28        671.64        26.50 o                         
  -8   0   3       2403.08       2506.51        32.32 o                         
  -7   0   3       3031.67       3146.99        34.28 o                         
  -6   0   3       5179.51       5305.23        36.44 o                         
  -5   0   3       5672.17       5815.55        36.30 o                         
  -4   0   3       3175.64       3066.72        49.52 o                         
  -3   0   3      22595.86      23050.12       131.83 o                         
  -2   0   3       2862.50       2898.34       107.17 o                         
  -1   0   3      31396.43      31623.70       447.60 o                         
   0   0   3        163.06        171.55         5.85 o                         
   1   0   3      27068.84      26441.76       213.07 o                         
   2   0   3        373.83        365.96         9.97 o                         
   3   0   3      21929.88      22340.28        90.57 o                         
   4   0   3        553.97        535.61        18.83 o                         
   5   0   3        714.18        712.63        13.70 o                         
   6   0   3        772.28        755.47        17.56 o                         
   7   0   3        594.74        606.58        16.09 o                         
   8   0   3        412.79        452.94        22.87 o                         
   9   0   3          2.72         -0.71        15.63 o                         
  10   0   3        139.91        152.71        17.64 o                         
  11   0   3         20.27         18.59        13.52 o                         
  12   0   3          0.27          8.23        19.98 o                         
 -13   1   3        358.01        373.46        16.66 o                         
 -12   1   3          0.17         -4.19        11.37 o                         
 -11   1   3        595.18        584.06        22.53 o                         
 -10   1   3          0.48          3.32        12.68 o                         
  -9   1   3        818.29        856.68        25.82 o                         
  -8   1   3        194.98        191.08        13.53 o                         
  -7   1   3         33.55         38.38         8.94 o                         
  -6   1   3          4.79          5.20         6.77 o                         
  -5   1   3          3.68          6.67         6.03 o                         
  -4   1   3         73.94         77.49         8.05 o                         
  -3   1   3        223.05        227.35         8.41 o                         
  -2   1   3       5428.05       5480.79        34.41 o                         
  -1   1   3       3405.29       3569.84        34.09 o                         
   0   1   3       3921.65       4066.82        37.33 o                         
   1   1   3         16.32         18.05         5.99 o                         
   2   1   3       5443.33       5221.47        31.42 o                         
   3   1   3        154.98        166.14         9.29 o                         
   4   1   3      10223.20      10104.60        58.34 o                         
   5   1   3        427.89        430.87        11.64 o                         
   6   1   3       4011.89       4032.88        35.88 o                         
   7   1   3       1839.85       1904.07        31.71 o                         
   8   1   3       2306.30       2245.24        47.84 o                         
   9   1   3       1557.96       1557.75        36.84 o                         
  10   1   3        496.47        496.75        25.83 o                         
  11   1   3        703.21        696.43        23.02 o                         
  12   1   3         86.24         86.36        17.29 o                         
 -13   2   3          0.38          4.35        12.65 o                         
 -12   2   3       1204.97       1170.29        21.26 o                         
 -11   2   3          1.90          1.96        13.54 o                         
 -10   2   3       2075.33       1996.99        30.66 o                         
  -9   2   3        372.40        394.60        19.89 o                         
  -8   2   3       4743.33       4939.46        42.35 o                         
  -7   2   3       1755.34       1757.91        23.78 o                         
  -6   2   3       4715.09       4579.15        50.65 o                         
  -5   2   3       3911.14       3910.24        35.10 o                         
  -4   2   3       8318.83       8552.17        68.85 o                         
  -3   2   3      10868.31      10791.68        64.47 o                         
  -2   2   3       2011.01       1986.19        21.20 o                         
  -1   2   3       4875.52       5056.22        47.12 o                         
   0   2   3        350.67        326.40        14.47 o                         
   1   2   3       3452.60       3293.39        25.66 o                         
   2   2   3          1.01          2.70         4.77 o                         
   3   2   3       2384.63       2387.93        43.59 o                         
   4   2   3        187.56        186.20         7.73 o                         
   5   2   3       1592.17       1564.24        19.68 o                         
   6   2   3          8.34          1.87        11.84 o                         
   7   2   3          9.45          5.83        19.76 o                         
   8   2   3        147.07        159.91        25.92 o                         
   9   2   3          4.55          4.78        16.33 o                         
  10   2   3        564.54        524.77        23.41 o                         
  11   2   3         19.56         20.15        14.92 o                         
  12   2   3        182.69        190.06        19.96 o                         
 -13   3   3        230.22        241.44        15.22 o                         
 -12   3   3          3.01          3.66        10.43 o                         
 -11   3   3         18.50         27.76        14.01 o                         
 -10   3   3          0.21         -1.24        11.05 o                         
  -9   3   3          1.49          8.19        13.82 o                         
  -8   3   3        133.15        154.13        12.65 o                         
  -7   3   3        763.30        774.68        17.37 o                         
  -6   3   3         84.96         80.39        10.03 o                         
  -5   3   3       1482.45       1431.44        23.49 o                         
  -4   3   3       3201.33       3221.24        28.96 o                         
  -3   3   3       3528.44       3529.00        29.36 o                         
  -2   3   3      10243.40      10129.95        40.69 o                         
  -1   3   3        651.66        645.47        11.80 o                         
   0   3   3      14078.33      14384.00        56.20 o                         
   1   3   3       1238.85       1277.25        17.24 o                         
   2   3   3      24388.38      23538.45       458.15 o                         
   3   3   3          6.01         11.03         6.80 o                         
   4   3   3       7466.57       7304.19        34.57 o                         
   5   3   3        524.34        509.05        16.45 o                         
   6   3   3       4817.76       4716.48        51.08 o                         
   7   3   3        634.32        593.21        33.82 o                         
   8   3   3       1530.51       1572.77        58.96 o                         
   9   3   3        799.25        810.20        26.51 o                         
  10   3   3        564.63        547.03        22.53 o                         
  11   3   3        450.11        458.01        29.86 o                         
 -13   4   3        169.46        174.38        15.07 o                         
 -12   4   3       1023.29       1022.21        18.18 o                         
 -11   4   3         33.11         34.61        13.76 o                         
 -10   4   3       2936.85       2907.47        31.77 o                         
  -9   4   3          0.50         -2.74        13.70 o                         
  -8   4   3       3418.08       3503.77        39.79 o                         
  -7   4   3        323.64        302.73        13.70 o                         
  -6   4   3       3449.46       3429.53        45.41 o                         
  -5   4   3       2118.19       2170.21        26.60 o                         
  -4   4   3       3315.83       3261.45        29.46 o                         
  -3   4   3        908.86        853.51        11.36 o                         
  -2   4   3       1024.18       1086.82        14.20 o                         
  -1   4   3       4594.60       4765.64        32.28 o                         
   0   4   3          6.71          6.07         6.11 o                         
   1   4   3       1408.35       1470.20        24.20 o                         
   2   4   3        137.33        155.21        10.88 o                         
   3   4   3       2576.32       2524.48        22.62 o                         
   4   4   3         19.31         17.75         7.09 o                         
   5   4   3        761.47        775.54        17.76 o                         
   6   4   3          2.30         -0.46        15.48 o                         
   7   4   3        849.08        860.72        40.91 o                         
   8   4   3         65.49         56.79        22.58 o                         
   9   4   3       1399.80       1379.06        36.37 o                         
  10   4   3        191.33        202.79        21.36 o                         
  11   4   3        327.06        317.32        27.63 o                         
 -13   5   3         17.85         19.35        13.54 o                         
 -12   5   3          8.73          7.30         9.70 o                         
 -11   5   3        105.93        108.46        13.51 o                         
 -10   5   3         12.42         13.33        11.92 o                         
  -9   5   3       1535.54       1513.25        35.39 o                         
  -8   5   3          1.06          9.19        14.63 o                         
  -7   5   3       1755.53       1847.77        36.09 o                         
  -6   5   3        468.30        462.93        20.01 o                         
  -5   5   3       8718.73       8690.63        71.72 o                         
  -4   5   3       1320.19       1289.28        16.87 o                         
  -3   5   3      10432.29      10238.36        67.07 o                         
  -2   5   3       3880.55       3918.44        28.17 o                         
  -1   5   3       7681.50       7651.67        53.67 o                         
   0   5   3      10016.23       9749.09       129.56 o                         
   1   5   3       2472.38       2502.76        33.61 o                         
   2   5   3       7437.77       7413.90        36.94 o                         
   3   5   3        152.95        159.90         8.94 o                         
   4   5   3       8026.29       7779.31        60.72 o                         
   5   5   3          2.52          6.55        13.77 o                         
   6   5   3       4412.17       4763.34        98.96 o                         
   7   5   3        226.96        302.54        51.56 o                         
   8   5   3       1174.64       1194.66        32.59 o                         
   9   5   3         42.13         37.84        22.80 o                         
  10   5   3        237.53        244.52        22.21 o                         
  11   5   3         81.04         75.70        23.78 o                         
 -13   6   3        229.13        234.02        15.09 o                         
 -12   6   3        671.98        672.52        15.19 o                         
 -11   6   3        173.01        191.50        15.08 o                         
 -10   6   3        883.07        853.67        22.20 o                         
  -9   6   3         42.30         33.95        22.97 o                         
  -8   6   3       1256.10       1301.20        36.79 o                         
  -7   6   3          0.06         -6.24        15.56 o                         
  -6   6   3       2366.28       2257.80        40.75 o                         
  -5   6   3        142.07        141.13        10.21 o                         
  -4   6   3          2.29          9.63         6.11 o                         
  -3   6   3        223.86        244.66         8.82 o                         
  -2   6   3        128.74        123.45         8.27 o                         
  -1   6   3        373.73        397.49        24.67 o                         
   0   6   3          4.82          3.80         7.77 o                         
   1   6   3        633.10        642.02        11.60 o                         
   2   6   3        639.78        675.25        12.08 o                         
   3   6   3        115.62        123.04        10.15 o                         
   4   6   3        243.00        260.78        13.90 o                         
   5   6   3       3445.29       3437.44        41.20 o                         
   6   6   3         34.96         19.27        23.49 o                         
   7   6   3       2093.41       2028.16       101.48 o                         
   8   6   3        142.95        140.17        23.44 o                         
   9   6   3        841.58        810.53        35.50 o                         
  10   6   3        185.30        203.70        34.61 o                         
 -13   7   3        142.09        135.89        12.52 o                         
 -12   7   3         91.09         87.74         9.53 o                         
 -11   7   3        581.51        607.91        21.18 o                         
 -10   7   3        232.56        235.24        15.74 o                         
  -9   7   3       1320.30       1382.00        39.87 o                         
  -8   7   3        122.69        117.69        20.48 o                         
  -7   7   3       4068.02       4017.58        72.00 o                         
  -6   7   3         21.33         22.04        11.14 o                         
  -5   7   3       4461.89       4504.48        38.99 o                         
  -4   7   3       1191.60       1187.30        15.81 o                         
  -3   7   3       5170.30       5103.29        36.94 o                         
  -2   7   3       2411.41       2437.70        24.98 o                         
  -1   7   3       6563.18       6577.82        43.44 o                         
   0   7   3       4419.68       4462.80        31.72 o                         
   1   7   3       3099.46       3072.19        25.70 o                         
   2   7   3       2304.61       2294.72        22.46 o                         
   3   7   3       1325.21       1309.40        19.95 o                         
   4   7   3       1041.50       1029.19        21.59 o                         
   5   7   3         70.48         57.19        27.08 o                         
   6   7   3        181.99        166.10        30.37 o                         
   7   7   3         16.52         19.08        20.69 o                         
   8   7   3         42.66         59.92        25.74 o                         
   9   7   3         11.59          9.49        23.66 o                         
  10   7   3          1.02         -8.47        36.41 o                         
 -13   8   3        165.26        171.96        12.15 o                         
 -12   8   3        215.15        208.89        10.99 o                         
 -11   8   3        127.90        123.63        10.99 o                         
 -10   8   3        127.04        120.97        13.90 o                         
  -9   8   3          7.34          7.55        27.75 o                         
  -8   8   3         43.49         54.01        19.65 o                         
  -7   8   3         19.28         14.58        21.55 o                         
  -6   8   3        322.84        314.57        16.04 o                         
  -5   8   3         63.71         60.08        11.40 o                         
  -4   8   3        180.32        189.57         9.88 o                         
  -3   8   3         61.69         74.34         9.91 o                         
  -2   8   3       2800.64       2758.49        31.95 o                         
  -1   8   3        287.75        303.01        12.08 o                         
   0   8   3       3213.76       3227.29        27.57 o                         
   1   8   3       3314.83       3347.33        27.35 o                         
   2   8   3        515.89        523.90        15.14 o                         
   3   8   3       3345.06       3255.52        32.83 o                         
   4   8   3        714.99        728.25        21.47 o                         
   5   8   3       2356.43       2255.96        54.78 o                         
   6   8   3        132.51        147.89        23.47 o                         
   7   8   3       2581.13       2448.65        57.70 o                         
   8   8   3          0.03          7.89        17.98 o                         
   9   8   3       1349.27       1347.69        71.46 o                         
 -13   9   3        175.10        193.07        12.47 o                         
 -12   9   3        462.07        467.98        14.69 o                         
 -11   9   3        618.27        619.68        15.21 o                         
 -10   9   3        364.44        400.28        21.13 o                         
  -9   9   3       1270.95       1312.14        35.78 o                         
  -8   9   3        273.89        272.70        27.06 o                         
  -7   9   3       3352.86       3441.43        50.90 o                         
  -6   9   3        135.21        137.15        13.43 o                         
  -5   9   3       3541.22       3677.73        41.67 o                         
  -4   9   3          6.86          7.84        11.19 o                         
  -3   9   3       3771.17       3646.05        39.67 o                         
  -2   9   3        675.15        687.39        18.74 o                         
  -1   9   3       1598.38       1686.11        26.95 o                         
   0   9   3        573.23        574.36        14.98 o                         
   1   9   3        137.57        137.73         9.60 o                         
   2   9   3        951.16        968.04        20.13 o                         
   3   9   3         48.92         55.16        13.00 o                         
   4   9   3        275.12        264.93        24.91 o                         
   5   9   3          8.74         11.17        25.92 o                         
   6   9   3         10.94          2.95        18.80 o                         
   7   9   3          2.63          1.22        21.85 o                         
   8   9   3         84.19         88.21        23.23 o                         
   9   9   3          2.85          7.57        28.63 o                         
 -13  10   3         23.94         23.95        10.90 o                         
 -12  10   3          3.62          7.41        12.10 o                         
 -11  10   3         10.70         13.22        10.09 o                         
 -10  10   3          0.48         -2.84        14.92 o                         
  -9  10   3         15.42         14.79        13.29 o                         
  -8  10   3         69.37         80.45        25.53 o                         
  -7  10   3        346.27        376.76        30.86 o                         
  -6  10   3        502.31        496.97        19.86 o                         
  -5  10   3         67.57         62.67        14.75 o                         
  -4  10   3       1792.83       1846.38        31.42 o                         
  -3  10   3         68.00         72.70        13.25 o                         
  -2  10   3       2553.19       2609.15        33.29 o                         
  -1  10   3        647.95        647.88        16.61 o                         
   0  10   3       4058.75       4130.61        32.95 o                         
   1  10   3        601.83        610.64        15.41 o                         
   2  10   3       3969.10       3938.13        46.52 o                         
   3  10   3       2318.66       2217.80        43.61 o                         
   4  10   3       1220.59       1259.20        39.05 o                         
   5  10   3       1565.07       1513.10        33.47 o                         
   6  10   3        494.44        474.03        31.69 o                         
   7  10   3        856.57        841.02        30.07 o                         
   8  10   3         56.04         46.48        40.09 o                         
 -12  11   3        401.36        411.18        19.18 o                         
 -11  11   3        209.08        215.35        12.46 o                         
 -10  11   3        525.71        527.63        22.35 o                         
  -9  11   3        672.76        667.10        27.78 o                         
  -8  11   3        585.88        557.97        29.63 o                         
  -7  11   3        684.16        714.95        35.90 o                         
  -6  11   3         64.75         61.45        25.20 o                         
  -5  11   3       1672.79       1637.98        50.83 o                         
  -4  11   3         45.04         50.88        18.71 o                         
  -3  11   3        764.37        800.13        23.06 o                         
  -2  11   3          4.01          4.08        11.72 o                         
  -1  11   3        264.83        287.49        15.85 o                         
   0  11   3          0.16          3.94        12.76 o                         
   1  11   3        293.76        291.80        21.43 o                         
   2  11   3         40.42         30.39        20.55 o                         
   3  11   3        150.23        151.54        24.45 o                         
   4  11   3        226.42        213.51        19.57 o                         
   5  11   3        200.66        200.07        24.83 o                         
   6  11   3        218.05        203.94        20.19 o                         
   7  11   3         81.56         91.56        25.38 o                         
   8  11   3        527.94        525.64        45.18 o                         
 -12  12   3          4.00          2.85        11.36 o                         
 -11  12   3         47.33         44.63        11.37 o                         
 -10  12   3        132.24        125.95        12.75 o                         
  -9  12   3        244.23        242.63        21.95 o                         
  -8  12   3        500.21        486.49        27.68 o                         
  -7  12   3        177.11        178.07        21.78 o                         
  -6  12   3       1116.45       1146.35        45.68 o                         
  -5  12   3        406.10        445.07        28.95 o                         
  -4  12   3       2281.43       2310.34        41.15 o                         
  -3  12   3        144.80        141.07        20.25 o                         
  -2  12   3       2640.72       2672.12        40.05 o                         
  -1  12   3          5.02          2.85        17.10 o                         
   0  12   3       1426.71       1446.11        31.37 o                         
   1  12   3        294.77        298.25        22.48 o                         
   2  12   3       1556.91       1588.63        32.17 o                         
   3  12   3        412.07        414.10        18.98 o                         
   4  12   3        683.59        681.83        27.29 o                         
   5  12   3        497.84        515.82        23.72 o                         
   6  12   3        237.37        235.36        24.90 o                         
   7  12   3        289.88        309.18        38.04 o                         
 -12  13   3        231.41        233.02        14.49 o                         
 -11  13   3         32.28         40.73        15.25 o                         
 -10  13   3        193.09        202.94        14.82 o                         
  -9  13   3        100.52         99.53        22.92 o                         
  -8  13   3         17.56         17.02        18.79 o                         
  -7  13   3        111.85        110.25        22.01 o                         
  -6  13   3        129.98        132.63        22.12 o                         
  -5  13   3         10.80         32.96        25.35 o                         
  -4  13   3         14.36         18.88        23.71 o                         
  -3  13   3         15.31         21.34        21.52 o                         
  -2  13   3          1.67         -4.81        20.04 o                         
  -1  13   3        280.71        277.87        21.61 o                         
   0  13   3          8.34          5.39        18.73 o                         
   1  13   3        802.07        750.69        23.05 o                         
   2  13   3        111.36        108.43        15.67 o                         
   3  13   3        394.03        372.96        21.08 o                         
   4  13   3        253.14        252.09        17.52 o                         
   5  13   3        459.24        456.68        25.32 o                         
   6  13   3        405.51        394.64        42.73 o                         
 -11  14   3        297.72        314.91        21.57 o                         
 -10  14   3         55.28         56.43        15.57 o                         
  -9  14   3        464.10        434.63        18.28 o                         
  -8  14   3        238.77        240.07        26.14 o                         
  -7  14   3        421.75        446.30        30.33 o                         
  -6  14   3        722.73        741.49        32.86 o                         
  -5  14   3        289.03        297.83        20.96 o                         
  -4  14   3       1526.59       1560.10        29.44 o                         
  -3  14   3        105.19         96.97        13.01 o                         
  -2  14   3       1935.84       1994.00        27.46 o                         
  -1  14   3          6.81          9.54        12.47 o                         
   0  14   3       1879.18       1916.61        28.91 o                         
   1  14   3          8.05          8.95        13.92 o                         
   2  14   3        572.48        569.81        21.74 o                         
   3  14   3          6.40          8.68        14.26 o                         
   4  14   3        269.00        270.79        18.68 o                         
   5  14   3         35.80         41.68        32.08 o                         
   6  14   3         24.80         28.18        25.25 o                         
 -11  15   3          0.76         -1.19        18.41 o                         
 -10  15   3         64.87         64.28        19.27 o                         
  -9  15   3          3.25          1.66        14.67 o                         
  -8  15   3         22.05         15.38        16.13 o                         
  -7  15   3          1.82         11.36        23.86 o                         
  -6  15   3         91.88         76.94        20.33 o                         
  -5  15   3         69.86         70.94        18.78 o                         
  -4  15   3         23.97         22.63        13.59 o                         
  -3  15   3        463.49        459.19        18.93 o                         
  -2  15   3        111.81        107.53        13.67 o                         
  -1  15   3        217.70        219.02        14.66 o                         
   0  15   3         51.15         45.71        14.25 o                         
   1  15   3        942.33        925.42        24.78 o                         
   2  15   3          2.93          8.45        13.81 o                         
   3  15   3       1028.18       1003.80        27.12 o                         
   4  15   3         59.77         54.29        29.96 o                         
   5  15   3        635.86        661.29        30.86 o                         
 -10  16   3          2.61         -3.22        17.62 o                         
  -9  16   3        366.23        361.54        29.70 o                         
  -8  16   3        102.07        104.66        18.38 o                         
  -7  16   3        615.93        632.80        24.10 o                         
  -6  16   3        198.60        210.23        17.38 o                         
  -5  16   3        323.30        335.42        22.90 o                         
  -4  16   3        206.63        202.67        16.20 o                         
  -3  16   3        223.99        213.51        16.04 o                         
  -2  16   3        228.68        231.20        17.00 o                         
  -1  16   3         83.64         84.91        12.17 o                         
   0  16   3        186.89        186.14        15.61 o                         
   1  16   3          0.67          0.28        13.23 o                         
   2  16   3         41.90         42.62        15.02 o                         
   3  16   3          1.50         14.39        30.33 o                         
   4  16   3          2.04          2.63        18.31 o                         
  -9  17   3          3.86          4.50        20.18 o                         
  -8  17   3         34.68         29.08        21.50 o                         
  -7  17   3         19.35         20.20        17.21 o                         
  -6  17   3         71.76         62.67        16.26 o                         
  -5  17   3         63.62         55.51        14.24 o                         
  -4  17   3        218.33        211.35        13.94 o                         
  -3  17   3        313.28        328.73        14.89 o                         
  -2  17   3         72.18         73.67        12.90 o                         
  -1  17   3        991.10        991.24        21.69 o                         
   0  17   3         67.23         74.26        14.40 o                         
   1  17   3        501.78        517.62        29.54 o                         
   2  17   3         22.41         28.27        16.23 o                         
   3  17   3        573.56        600.11        24.36 o                         
  -8  18   3          0.51          2.90        20.32 o                         
  -7  18   3        119.79        118.09        24.55 o                         
  -6  18   3         54.21         58.11        22.03 o                         
  -5  18   3        138.41        140.79        18.65 o                         
  -4  18   3         40.26         41.37        13.55 o                         
  -3  18   3         12.47          9.02        12.28 o                         
  -2  18   3         13.44         13.17        17.98 o                         
  -1  18   3          0.22          1.36        19.92 o                         
   0  18   3         10.64         21.17        16.23 o                         
   1  18   3          0.52         -4.85        16.94 o                         
  -7  19   3         24.97         33.34        17.86 o                         
  -6  19   3        286.66        313.11        21.15 o                         
  -5  19   3         81.84         89.98        16.30 o                         
  -4  19   3        337.27        362.80        17.80 o                         
  -3  19   3         96.02         99.58        14.37 o                         
  -2  19   3        375.42        379.56        18.29 o                         
  -1  19   3        214.25        211.78        16.57 o                         
   1 -21   4        264.94        272.89        17.74 o                         
   2 -21   4        199.10        188.27        16.52 o                         
   3 -21   4        365.98        398.85        17.60 o                         
   4 -21   4         37.61         40.00        14.86 o                         
   5 -21   4        270.87        287.41        17.69 o                         
   6 -21   4          8.98         11.08        16.74 o                         
  -1 -20   4         48.42         46.80        18.88 o                         
   0 -20   4          9.10         12.23        16.46 o                         
   1 -20   4         87.57         85.60        22.08 o                         
   2 -20   4         78.47         96.04        20.48 o                         
   3 -20   4         65.73         79.68        17.91 o                         
   4 -20   4        103.69        103.71        19.75 o                         
   5 -20   4         49.71         48.92        22.15 o                         
   6 -20   4        327.55        343.44        24.90 o                         
   7 -20   4         14.37         20.88        18.43 o                         
   8 -20   4        252.50        278.91        25.30 o                         
  -3 -19   4          0.31          7.71        20.95 o                         
  -2 -19   4        737.44        774.20        28.65 o                         
  -1 -19   4         94.36         93.78        28.99 o                         
   0 -19   4        425.58        433.61        18.77 o                         
   1 -19   4        226.14        204.25        14.41 o                         
   2 -19   4        203.32        208.28        13.51 o                         
   3 -19   4         97.34         94.02        13.04 o                         
   4 -19   4         82.01         82.87        13.29 o                         
   5 -19   4        165.45        170.63        15.71 o                         
   6 -19   4          4.00          0.72        14.37 o                         
   7 -19   4         55.93         47.46        24.51 o                         
   8 -19   4          2.70         -3.45        24.89 o                         
   9 -19   4          0.32        -10.56        23.31 o                         
  -4 -18   4          0.01         -9.96        21.96 o                         
  -3 -18   4         13.86          9.09        40.07 o                         
  -2 -18   4         31.17         30.10        18.55 o                         
  -1 -18   4        279.58        257.65        17.81 o                         
   0 -18   4        144.99        139.39        14.62 o                         
   1 -18   4        604.28        618.26        16.98 o                         
   2 -18   4        340.86        347.91        14.76 o                         
   3 -18   4        334.43        345.05        16.69 o                         
   4 -18   4        495.19        483.84        19.59 o                         
   5 -18   4        292.77        314.25        16.48 o                         
   6 -18   4        391.33        426.81        18.55 o                         
   7 -18   4         79.27         73.93        16.07 o                         
   8 -18   4        434.03        437.47        22.04 o                         
   9 -18   4          6.67         -1.06        22.45 o                         
  10 -18   4        270.93        294.42        24.25 o                         
  -5 -17   4         67.16         65.68        33.77 o                         
  -4 -17   4        445.54        482.96        50.97 o                         
  -3 -17   4          3.90          5.07        17.62 o                         
  -2 -17   4        596.46        557.20        24.96 o                         
  -1 -17   4          0.22         -3.53        15.09 o                         
   0 -17   4        263.95        249.87        17.37 o                         
   1 -17   4         20.45         21.94        11.83 o                         
   2 -17   4         75.27         62.87        12.24 o                         
   3 -17   4         62.23         58.89        13.02 o                         
   4 -17   4          8.40         10.84        13.43 o                         
   5 -17   4         27.76         21.66        15.24 o                         
   6 -17   4         18.34         25.49        18.16 o                         
   7 -17   4         40.12         38.28        15.95 o                         
   8 -17   4         11.45         12.97        15.29 o                         
   9 -17   4        106.91         94.59        16.67 o                         
  10 -17   4          0.49         -6.93        16.27 o                         
  -6 -16   4        123.58        115.94        38.13 o                         
  -5 -16   4        635.04        739.58        80.21 o                         
  -4 -16   4         31.48         41.27        21.11 o                         
  -3 -16   4       1537.71       1558.88        34.80 o                         
  -2 -16   4         18.14         24.59        16.57 o                         
  -1 -16   4       1280.86       1294.25        29.72 o                         
   0 -16   4          8.04          7.47        12.01 o                         
   1 -16   4       1350.94       1362.14        22.00 o                         
   2 -16   4        229.99        229.13        13.15 o                         
   3 -16   4       1604.83       1565.69        24.24 o                         
   4 -16   4        744.68        760.19        20.36 o                         
   5 -16   4        382.81        382.02        18.79 o                         
   6 -16   4        711.28        710.39        26.48 o                         
   7 -16   4        194.71        208.61        22.90 o                         
   8 -16   4        442.91        413.28        22.22 o                         
   9 -16   4         50.01         46.38        13.67 o                         
  10 -16   4        232.86        237.65        20.63 o                         
  11 -16   4          1.58          5.07        16.12 o                         
  -6 -15   4        263.12        281.65        70.75 o                         
  -5 -15   4         58.71         65.95        25.94 o                         
  -4 -15   4        792.14        723.35        29.01 o                         
  -3 -15   4         35.46         37.67        17.11 o                         
  -2 -15   4        195.89        197.85        19.82 o                         
  -1 -15   4         41.91         39.72        15.90 o                         
   0 -15   4         12.40         12.89        15.17 o                         
   1 -15   4          1.25          0.31        16.51 o                         
   2 -15   4         52.06         57.20        18.09 o                         
   3 -15   4         16.19          6.84        19.00 o                         
   4 -15   4        379.13        420.43        26.64 o                         
   5 -15   4         38.70         39.62        14.72 o                         
   6 -15   4        154.64        158.73        18.25 o                         
   7 -15   4        238.27        250.30        22.81 o                         
   8 -15   4        214.40        210.33        30.72 o                         
   9 -15   4        340.77        319.10        16.16 o                         
  10 -15   4         30.84         30.35        14.09 o                         
  11 -15   4        382.57        388.96        23.04 o                         
  -6 -14   4        421.75        383.60        39.66 o                         
  -5 -14   4        392.51        391.91        33.15 o                         
  -4 -14   4        671.43        709.22        34.16 o                         
  -3 -14   4       2148.81       2057.85        49.26 o                         
  -2 -14   4        131.42        115.64        18.41 o                         
  -1 -14   4       3406.60       3306.22        70.46 o                         
   0 -14   4          0.66         -3.08        19.10 o                         
   1 -14   4       2470.02       2453.49        39.49 o                         
   2 -14   4         32.75         33.84        15.74 o                         
   3 -14   4       2007.53       1955.69        39.05 o                         
   4 -14   4        185.12        212.33        21.69 o                         
   5 -14   4       1243.19       1311.23        37.66 o                         
   6 -14   4        295.61        335.62        41.41 o                         
   7 -14   4        241.65        264.04        22.48 o                         
   8 -14   4        221.82        214.05        19.29 o                         
   9 -14   4         34.48         31.35        19.05 o                         
  10 -14   4         41.04         38.61        13.50 o                         
  11 -14   4         13.45         18.29        13.88 o                         
  12 -14   4          0.08          0.18        13.04 o                         
  -6 -13   4         25.32         27.82        26.75 o                         
  -5 -13   4         82.98         74.17        26.32 o                         
  -4 -13   4         76.15         79.49        19.47 o                         
  -3 -13   4         18.99         19.43        39.59 o                         
  -2 -13   4        201.32        196.68        30.28 o                         
  -1 -13   4          8.27          7.76        19.05 o                         
   0 -13   4        390.29        382.26        20.02 o                         
   1 -13   4         45.22         48.65        13.92 o                         
   2 -13   4       1221.07       1264.28        24.17 o                         
   3 -13   4        104.18        117.48        19.56 o                         
   4 -13   4       1397.15       1324.91        42.06 o                         
   5 -13   4        409.38        426.45        41.03 o                         
   6 -13   4       1365.09       1499.11        43.77 o                         
   7 -13   4        617.01        640.86        30.30 o                         
   8 -13   4        608.85        588.87        22.60 o                         
   9 -13   4        754.33        790.05        33.76 o                         
  10 -13   4        333.71        325.83        14.84 o                         
  11 -13   4        451.56        470.25        16.11 o                         
  12 -13   4         46.14         50.42        12.52 o                         
  -6 -12   4        816.39        834.80        71.94 o                         
  -5 -12   4       2102.79       2024.34        61.56 o                         
  -4 -12   4       1147.11       1196.85        85.56 o                         
  -3 -12   4       1189.78       1181.69        56.24 o                         
  -2 -12   4        833.36        864.60        44.73 o                         
  -1 -12   4       2248.58       2200.81        33.35 o                         
   0 -12   4        180.86        173.53        11.96 o                         
   1 -12   4       3115.38       3158.27        31.29 o                         
   2 -12   4         36.07         34.88        11.17 o                         
   3 -12   4        473.39        476.00        17.17 o                         
   4 -12   4         32.93         33.92        13.37 o                         
   5 -12   4        299.30        293.86        20.55 o                         
   6 -12   4        104.94        129.07        21.07 o                         
   7 -12   4         35.35         41.46        22.47 o                         
   8 -12   4          0.01         -0.03        16.05 o                         
   9 -12   4         14.57         15.76        16.35 o                         
  10 -12   4         15.22         20.31        18.01 o                         
  11 -12   4         17.09         22.29        11.11 o                         
  12 -12   4         20.50         22.44        15.39 o                         
  -6 -11   4          0.25         -4.75        36.76 o                         
  -4 -11   4        229.39        245.38        41.35 o                         
  -3 -11   4        603.76        604.96        31.40 o                         
  -2 -11   4       1450.39       1432.50        34.65 o                         
  -1 -11   4        447.93        464.80        17.17 o                         
   0 -11   4       4151.94       4183.49        34.55 o                         
   1 -11   4        315.96        324.39        13.37 o                         
   2 -11   4       5491.99       5540.24        49.72 o                         
   3 -11   4         17.45         25.69        10.95 o                         
   4 -11   4       4039.39       4119.89        43.80 o                         
   5 -11   4        210.58        237.23        14.16 o                         
   6 -11   4       3376.04       3366.33        47.08 o                         
   7 -11   4        763.93        796.63        31.41 o                         
   8 -11   4       1244.82       1255.62        38.11 o                         
   9 -11   4        513.25        503.56        21.92 o                         
  10 -11   4        459.06        460.00        22.76 o                         
  11 -11   4        474.69        488.18        15.19 o                         
  12 -11   4        230.75        253.11        17.64 o                         
  -5 -10   4        465.95        472.44        69.48 o                         
  -4 -10   4       1078.10       1058.95        41.30 o                         
  -3 -10   4       2139.67       2184.66        62.15 o                         
  -2 -10   4        748.91        771.36        23.87 o                         
  -1 -10   4       1493.06       1560.46        23.61 o                         
   0 -10   4        285.98        319.77        12.83 o                         
   1 -10   4        737.36        723.06        17.33 o                         
   2 -10   4          0.27          0.77         9.50 o                         
   3 -10   4        399.96        414.80        17.15 o                         
   4 -10   4          0.87          4.72         9.44 o                         
   5 -10   4         93.53         89.66        11.58 o                         
   6 -10   4         87.18         92.45        13.34 o                         
   7 -10   4        375.83        357.59        20.61 o                         
   8 -10   4         91.85         73.69        22.71 o                         
   9 -10   4        314.11        308.92        16.43 o                         
  10 -10   4        279.24        273.46        20.36 o                         
  11 -10   4        333.90        330.50        13.89 o                         
  12 -10   4        581.52        570.28        16.84 o                         
  13 -10   4        136.29        142.47        13.13 o                         
  -5  -9   4       2544.65       2312.37       108.12 o                         
  -4  -9   4        649.73        639.72        31.24 o                         
  -3  -9   4       3540.46       3523.72        56.93 o                         
  -2  -9   4       2070.09       2096.04        28.50 o                         
  -1  -9   4       5091.70       5158.05        29.98 o                         
   0  -9   4       6318.62       6253.83        42.64 o                         
   1  -9   4       1491.24       1467.97        21.29 o                         
   2  -9   4       7063.25       6742.68        44.40 o                         
   3  -9   4        507.20        544.46        13.75 o                         
   4  -9   4       7224.13       7050.84        40.39 o                         
   5  -9   4         28.27         25.12         9.20 o                         
   6  -9   4       3659.29       3567.03        39.63 o                         
   7  -9   4         52.25         54.72        13.53 o                         
   8  -9   4       1603.13       1721.20        41.19 o                         
   9  -9   4        282.00        290.62        17.97 o                         
  10  -9   4        263.67        288.92        16.06 o                         
  11  -9   4        123.46        124.80        10.54 o                         
  12  -9   4         17.65         16.08         9.95 o                         
  13  -9   4         13.81         15.16        11.24 o                         
  -7  -8   4         20.97         24.50        48.24 o                         
  -5  -8   4         82.59        121.11        29.39 o                         
  -4  -8   4       1639.70       1541.68        39.15 o                         
  -3  -8   4         60.84         79.50        10.16 o                         
  -2  -8   4        246.60        285.23        12.69 o                         
  -1  -8   4         42.30         38.73         6.54 o                         
   0  -8   4        126.39        127.37        11.78 o                         
   1  -8   4        885.11        923.68        18.38 o                         
   2  -8   4         37.29         93.79         9.84 o                         
   3  -8   4        496.64        480.48        10.42 o                         
   4  -8   4        444.64        448.99         9.94 o                         
   5  -8   4       2299.65       2238.43        26.91 o                         
   6  -8   4          2.82          8.80        10.53 o                         
   7  -8   4       2195.64       2203.74        36.52 o                         
   8  -8   4        173.87        187.95        21.91 o                         
   9  -8   4       1397.58       1415.46        41.76 o                         
  10  -8   4        260.33        242.49        14.86 o                         
  11  -8   4        872.47        868.71        15.63 o                         
  12  -8   4        247.69        252.05        12.89 o                         
  13  -8   4        321.21        345.62        14.86 o                         
 -11  -7   4        499.06        489.99        40.39 o                         
 -10  -7   4        160.96        172.17        30.17 o                         
  -9  -7   4        901.11        790.37        55.04 o                         
  -8  -7   4         26.96          6.55        30.16 o                         
  -7  -7   4       4490.00       4645.45        97.24 o                         
  -6  -7   4         11.32         17.00        25.97 o                         
  -5  -7   4       3944.23       3836.98        52.03 o                         
  -4  -7   4        954.13        952.12        22.19 o                         
  -3  -7   4       6282.86       6357.61        41.01 o                         
  -2  -7   4       3877.74       3951.59        29.10 o                         
  -1  -7   4       6875.90       6876.52        40.83 o                         
   1  -7   4       4781.77       4737.80        89.79 o                         
   2  -7   4       7161.93       7217.48        52.45 o                         
   3  -7   4       1122.81       1101.74        18.42 o                         
   4  -7   4       7023.25       6975.96        38.93 o                         
   5  -7   4         47.79         63.10         8.19 o                         
   6  -7   4       1296.62       1307.57        24.09 o                         
   7  -7   4         25.81         26.53        12.79 o                         
   8  -7   4        810.07        825.22        30.39 o                         
   9  -7   4          8.18          2.44        19.74 o                         
  10  -7   4        238.73        250.47        14.47 o                         
  11  -7   4         17.18         11.05         9.82 o                         
  12  -7   4         16.03         13.69         9.95 o                         
  13  -7   4          3.28          9.72        11.57 o                         
 -11  -6   4         85.02         98.08        36.38 o                         
 -10  -6   4        518.77        498.41        33.92 o                         
  -9  -6   4         97.67         98.61        25.77 o                         
  -8  -6   4        764.55        754.14        58.97 o                         
  -7  -6   4          0.33          6.94        43.34 o                         
  -6  -6   4          3.08         12.79        17.72 o                         
  -5  -6   4          7.90          9.67        12.97 o                         
  -4  -6   4        247.06        227.51        12.07 o                         
  -3  -6   4          0.25          0.72         6.58 o                         
  -2  -6   4       1408.16       1469.73        14.27 o                         
  -1  -6   4        694.68        712.79        13.99 o                         
   0  -6   4       3112.77       3491.37        31.57 o                         
   1  -6   4       1721.30       1622.96        18.85 o                         
   2  -6   4       2173.45       2108.98        27.66 o                         
   3  -6   4      10720.32      10546.80        61.91 o                         
   4  -6   4        870.88        863.51        14.20 o                         
   5  -6   4       6507.04       6482.43        38.00 o                         
   6  -6   4        527.87        526.93        16.18 o                         
   7  -6   4       4364.99       4354.80        49.23 o                         
   8  -6   4         10.12         14.30        17.56 o                         
   9  -6   4       3448.60       3557.47        51.11 o                         
  10  -6   4        124.88        124.63        12.76 o                         
  11  -6   4        920.14        948.46        18.55 o                         
  12  -6   4         97.61        100.42        11.37 o                         
  13  -6   4        483.04        507.91        17.08 o                         
 -12  -5   4        579.00        575.38        38.88 o                         
 -11  -5   4        690.06        667.05        33.50 o                         
 -10  -5   4        492.18        452.64        24.58 o                         
  -9  -5   4       2215.98       2115.93        49.70 o                         
  -8  -5   4        972.50        991.04        46.25 o                         
  -7  -5   4       3208.19       3179.85        63.29 o                         
  -6  -5   4         66.54         57.01        18.22 o                         
  -5  -5   4      10873.39      10562.95        93.04 o                         
  -4  -5   4         23.53         33.02         8.65 o                         
  -3  -5   4      15190.76      15444.82        92.28 o                         
  -2  -5   4       1618.20       1676.00        16.50 o                         
  -1  -5   4       6018.90       6248.83        27.67 o                         
   0  -5   4       2713.12       2644.02        24.44 o                         
   1  -5   4       4786.41       4656.68        44.17 o                         
   2  -5   4       3425.45       3392.61        33.40 o                         
   3  -5   4       1780.53       1784.42        20.44 o                         
   4  -5   4         82.15         77.48         7.35 o                         
   5  -5   4         41.00         47.13         8.37 o                         
   6  -5   4        481.95        459.27        17.66 o                         
   7  -5   4         37.44         37.01        12.26 o                         
   8  -5   4        327.94        309.37        21.23 o                         
   9  -5   4          0.11         -2.39        18.99 o                         
  10  -5   4        634.95        611.06        17.55 o                         
  11  -5   4         13.40         12.57         9.79 o                         
  12  -5   4         49.58         45.78        10.74 o                         
  13  -5   4        112.55        113.79        13.52 o                         
 -12  -4   4         17.69         17.15        19.01 o                         
 -11  -4   4         48.07         43.08        18.25 o                         
 -10  -4   4          3.10         -3.46        22.44 o                         
  -9  -4   4          4.64         -0.45        17.55 o                         
  -8  -4   4        158.67        168.68        29.77 o                         
  -7  -4   4        133.76        151.03        26.75 o                         
  -6  -4   4         74.83         74.43        18.00 o                         
  -5  -4   4         97.42         90.76        10.16 o                         
  -4  -4   4       3859.43       4035.70        25.09 o                         
  -3  -4   4         10.97         12.94         6.00 o                         
  -2  -4   4      10940.89      10967.84        58.17 o                         
  -1  -4   4       1414.41       1473.54        17.16 o                         
   0  -4   4       9347.99       9082.93        52.50 o                         
   1  -4   4       2583.26       2522.10        24.13 o                         
   2  -4   4      17418.30      17505.90        64.17 o                         
   3  -4   4       7065.35       7135.82        43.76 o                         
   4  -4   4       4300.23       4193.14        40.76 o                         
   5  -4   4       7092.92       6896.16        41.24 o                         
   6  -4   4        833.74        805.74        23.76 o                         
   7  -4   4       6635.97       6705.78        59.70 o                         
   8  -4   4        209.07        221.76        20.05 o                         
   9  -4   4       2388.87       2448.62        42.28 o                         
  10  -4   4          5.54         10.24        12.02 o                         
  11  -4   4       1091.92       1082.86        19.17 o                         
  12  -4   4         44.16         44.35        10.97 o                         
  13  -4   4        208.74        214.91        15.97 o                         
 -12  -3   4        842.51        797.23        39.71 o                         
 -11  -3   4        454.21        431.29        21.85 o                         
 -10  -3   4       1454.08       1418.83        39.93 o                         
  -9  -3   4       2037.34       1984.01        39.64 o                         
  -8  -3   4        623.15        639.62        64.22 o                         
  -7  -3   4       3050.98       3088.96        41.20 o                         
  -6  -3   4       1159.94       1133.00        27.35 o                         
  -5  -3   4       3628.92       3838.18        30.68 o                         
  -4  -3   4         19.09         21.65         6.38 o                         
  -3  -3   4       4322.77       4291.64        24.21 o                         
  -2  -3   4         25.02         28.58         4.04 o                         
  -1  -3   4       6896.83       6953.64        47.16 o                         
   0  -3   4       1113.62       1093.53        36.40 o                         
   1  -3   4       2255.11       1991.64       256.78 o                         
   2  -3   4        165.07        211.15         7.69 o                         
   3  -3   4        299.68        307.02        10.21 o                         
   4  -3   4         58.75         53.99         8.14 o                         
   5  -3   4          4.10          7.06         6.52 o                         
   6  -3   4       1152.15       1149.17        21.59 o                         
   7  -3   4        182.81        196.16        12.74 o                         
   8  -3   4        970.08        988.53        25.57 o                         
   9  -3   4         98.73        103.92        17.35 o                         
  10  -3   4       1113.40       1115.23        21.92 o                         
  11  -3   4          1.12          2.75         9.89 o                         
  12  -3   4       1701.23       1727.93        29.00 o                         
 -12  -2   4          0.88        -10.18        20.69 o                         
 -11  -2   4         96.31         88.65        16.20 o                         
 -10  -2   4        137.79        129.56        19.71 o                         
  -9  -2   4        669.26        732.63        40.59 o                         
  -8  -2   4        995.20        985.28        27.92 o                         
  -7  -2   4        386.23        398.99        15.99 o                         
  -6  -2   4       4425.15       4373.16        32.23 o                         
  -5  -2   4        891.75        917.83        13.69 o                         
  -4  -2   4      10399.35      10743.00        62.72 o                         
  -3  -2   4         36.71         50.08         5.72 o                         
  -2  -2   4      15575.96      16001.33        90.42 o                         
  -1  -2   4        152.32        135.52        15.16 o                         
   0  -2   4      30666.74      29521.95       752.08 o                         
   1  -2   4       8304.09       8671.76        83.61 o                         
   2  -2   4      19438.95      19701.58       193.24 o                         
   3  -2   4       2361.77       2288.87        25.72 o                         
   4  -2   4       9448.85       9600.63        58.74 o                         
   5  -2   4       3691.10       3725.65        37.24 o                         
   6  -2   4       3357.53       3240.63        33.87 o                         
   7  -2   4       1210.39       1172.11        19.86 o                         
   8  -2   4        401.13        423.35        18.50 o                         
   9  -2   4        471.74        484.27        26.24 o                         
  10  -2   4         46.35         41.71        14.01 o                         
  11  -2   4        356.48        357.30        13.85 o                         
  12  -2   4          1.40         -3.16        15.53 o                         
 -12  -1   4        851.94        837.57        28.09 o                         
 -11  -1   4        198.65        194.08        16.20 o                         
 -10  -1   4       1244.04       1221.76        27.52 o                         
  -9  -1   4        384.96        391.51        25.03 o                         
  -8  -1   4        861.24        886.02        22.99 o                         
  -7  -1   4       2044.99       2094.38        23.08 o                         
  -6  -1   4        285.84        315.75        11.45 o                         
  -5  -1   4       1902.90       1922.52        18.11 o                         
  -4  -1   4        253.96        244.64        19.26 o                         
  -3  -1   4         14.50         14.22         6.26 o                         
  -2  -1   4         10.48          8.86         3.95 o                         
  -1  -1   4        165.17        185.36         7.30 o                         
   0  -1   4         85.20         89.63         6.48 o                         
   1  -1   4       6497.89       6712.19        52.27 o                         
   2  -1   4       1386.54       1491.21        21.02 o                         
   3  -1   4       2353.43       2295.34        39.12 o                         
   4  -1   4        570.75        543.24        17.25 o                         
   5  -1   4       3323.96       3244.83        30.28 o                         
   6  -1   4       2881.64       2834.86        28.37 o                         
   7  -1   4       1492.57       1521.05        22.58 o                         
   8  -1   4       2651.82       2738.72        44.43 o                         
   9  -1   4        409.57        400.88        19.63 o                         
  10  -1   4       1324.41       1276.82        27.59 o                         
  11  -1   4        101.75        102.37        12.81 o                         
  12  -1   4        793.97        794.76        28.35 o                         
 -13   0   4        240.10        232.37        17.98 o                         
 -12   0   4         19.32         12.14        12.63 o                         
 -11   0   4       1016.44       1010.17        22.15 o                         
 -10   0   4        163.66        148.06        15.48 o                         
  -9   0   4       1548.43       1570.63        37.97 o                         
  -8   0   4       1014.78       1057.47        22.98 o                         
  -7   0   4       4296.98       4239.84        37.44 o                         
  -6   0   4       5065.39       5349.70        48.91 o                         
  -5   0   4       3982.20       4009.88        29.65 o                         
  -4   0   4      11045.07      10390.21       559.66 o                         
  -3   0   4       2051.84       2078.89        31.68 o                         
  -2   0   4      21888.95      21541.42       118.24 o                         
  -1   0   4          2.31         30.90         4.93 o                         
   0   0   4      25542.08      25986.61       134.11 o                         
   1   0   4          1.32          2.87         4.80 o                         
   2   0   4       3777.93       3418.48        29.16 o                         
   3   0   4       2088.67       2045.92        43.40 o                         
   4   0   4       5983.74       6072.75        37.40 o                         
   5   0   4       1239.08       1162.94        17.90 o                         
   6   0   4        586.88        587.30        15.73 o                         
   7   0   4        328.52        306.91        14.79 o                         
   8   0   4         45.26         42.53        18.69 o                         
   9   0   4         17.14         19.31        14.72 o                         
  10   0   4         25.58         25.57        17.26 o                         
  11   0   4        259.69        261.24        15.42 o                         
  12   0   4          0.36         -3.17        15.61 o                         
 -13   1   4          5.04         -0.04        12.61 o                         
 -12   1   4        595.97        595.47        17.66 o                         
 -11   1   4         45.96         53.63        14.98 o                         
 -10   1   4        185.01        183.45        14.53 o                         
  -9   1   4         69.99         79.92        15.81 o                         
  -8   1   4        614.92        576.27        17.78 o                         
  -7   1   4         10.90         16.51         8.47 o                         
  -6   1   4         32.35         33.29         8.01 o                         
  -5   1   4         63.71         71.16         6.77 o                         
  -4   1   4        622.80        651.50        21.39 o                         
  -3   1   4         86.12         86.16         5.65 o                         
  -2   1   4         44.86         41.84         4.35 o                         
  -1   1   4       7772.17       7919.36        60.63 o                         
   0   1   4          0.74          4.94         4.84 o                         
   1   1   4      12098.81      12150.04        51.09 o                         
   2   1   4         43.57         37.48         6.77 o                         
   3   1   4      12678.24      12463.45       134.92 o                         
   4   1   4       2310.24       2338.77        26.44 o                         
   5   1   4      10998.37      10649.33        69.99 o                         
   6   1   4       1293.58       1307.97        21.03 o                         
   7   1   4       3139.81       3190.34        48.85 o                         
   8   1   4       1438.81       1334.60        44.87 o                         
   9   1   4       1196.61       1226.80        29.24 o                         
  10   1   4       1952.25       1971.66        38.67 o                         
  11   1   4        266.52        259.88        17.39 o                         
  12   1   4        553.90        567.71        23.46 o                         
 -13   2   4        628.76        634.93        18.53 o                         
 -12   2   4          6.04         10.96        11.45 o                         
 -11   2   4       1407.73       1368.33        27.70 o                         
 -10   2   4        111.35        104.81        13.43 o                         
  -9   2   4       2859.60       3037.24        37.83 o                         
  -8   2   4        804.23        807.30        19.69 o                         
  -7   2   4       4146.57       4201.87        37.13 o                         
  -6   2   4       3636.05       3638.00        35.38 o                         
  -5   2   4       4146.23       4187.18        34.47 o                         
  -4   2   4       5752.18       5855.53        47.04 o                         
  -3   2   4       6355.11       6371.65        32.78 o                         
  -2   2   4      11121.41      11123.18        62.72 o                         
  -1   2   4       4019.28       4106.56        36.95 o                         
   0   2   4       6929.88       7136.41        40.33 o                         
   1   2   4         10.42         12.79         5.48 o                         
   2   2   4       7595.40       7810.72       221.18 o                         
   3   2   4         49.24         47.48        10.41 o                         
   4   2   4          3.82          7.31         6.80 o                         
   5   2   4         94.23         89.78         8.65 o                         
   6   2   4          2.24          4.44        13.30 o                         
   7   2   4         24.88         21.78        20.74 o                         
   8   2   4         98.32         92.50        29.57 o                         
   9   2   4         48.75         48.68        15.99 o                         
  10   2   4        633.73        609.29        19.40 o                         
  11   2   4        169.31        154.44        19.09 o                         
 -13   3   4          7.90         14.01        12.18 o                         
 -12   3   4         49.82         45.58        11.63 o                         
 -11   3   4          0.19         -1.67        13.26 o                         
 -10   3   4          0.06          0.98        10.96 o                         
  -9   3   4          0.03         -1.51        14.58 o                         
  -8   3   4        756.29        738.47        21.94 o                         
  -7   3   4        315.22        315.93        13.07 o                         
  -6   3   4        751.51        758.29        21.49 o                         
  -5   3   4       1688.04       1615.46        24.67 o                         
  -4   3   4       2116.51       2166.04        23.04 o                         
  -3   3   4       5144.68       4918.19        38.47 o                         
  -2   3   4       7240.26       7442.75        55.18 o                         
  -1   3   4      14062.49      14169.74        98.77 o                         
   0   3   4       2534.09       2632.86        24.58 o                         
   1   3   4       7990.68       7808.01        42.79 o                         
   2   3   4        258.22        245.28        14.97 o                         
   3   3   4      11821.50      11535.46        97.30 o                         
   4   3   4          1.03          2.47         8.18 o                         
   5   3   4       4400.80       4374.44        38.38 o                         
   6   3   4        560.06        614.92        20.22 o                         
   7   3   4       3568.08       3574.78        92.23 o                         
   8   3   4        531.69        505.01        30.03 o                         
   9   3   4       1260.86       1242.02        33.19 o                         
  10   3   4        137.35        148.39        15.77 o                         
  11   3   4        174.38        168.94        24.52 o                         
 -13   4   4        848.92        836.40        21.24 o                         
 -12   4   4         68.59         73.82        11.33 o                         
 -11   4   4       1437.24       1478.46        27.64 o                         
 -10   4   4          2.67          4.84        11.35 o                         
  -9   4   4       2693.77       2768.64        39.74 o                         
  -8   4   4        115.81        110.38        17.56 o                         
  -7   4   4       3412.54       3463.94        37.04 o                         
  -6   4   4        260.35        298.53        18.23 o                         
  -5   4   4       2978.58       3009.37        32.59 o                         
  -4   4   4       2948.34       2950.18        22.09 o                         
  -3   4   4        796.29        766.11        12.24 o                         
  -2   4   4        839.36        803.67        14.88 o                         
  -1   4   4        166.35        158.58         8.14 o                         
   0   4   4         99.13        157.34        15.64 o                         
   1   4   4        796.39        781.66        39.87 o                         
   2   4   4         17.81         24.51         6.84 o                         
   3   4   4         17.42         16.22         7.93 o                         
   4   4   4        732.04        755.64        14.88 o                         
   5   4   4          3.85          1.91        10.82 o                         
   6   4   4       1661.56       1675.11        39.05 o                         
   7   4   4        248.19        257.70        30.00 o                         
   8   4   4        908.88        886.00        28.13 o                         
   9   4   4        622.82        582.17        38.51 o                         
  10   4   4        316.80        300.48        21.02 o                         
  11   4   4        346.46        353.14        27.10 o                         
 -13   5   4         17.39         13.17        11.90 o                         
 -12   5   4        161.41        168.25        11.16 o                         
 -11   5   4          4.90          8.71        12.21 o                         
 -10   5   4        246.56        263.48        13.88 o                         
  -9   5   4         13.71          6.90        17.52 o                         
  -8   5   4       1615.27       1660.35        35.92 o                         
  -7   5   4         40.33         38.84        13.92 o                         
  -6   5   4       4687.25       4695.92        80.57 o                         
  -5   5   4       1272.74       1298.76        18.20 o                         
  -4   5   4       5867.75       5675.34        31.60 o                         
  -3   5   4       7272.90       7330.30        35.27 o                         
  -2   5   4       5173.10       4963.28        38.57 o                         
  -1   5   4       6373.08       6259.66       108.22 o                         
   0   5   4       3350.44       3357.08        58.37 o                         
   1   5   4      15719.86      15687.76        83.27 o                         
   2   5   4       1985.55       1956.76        18.15 o                         
   3   5   4       6752.59       6543.56        48.89 o                         
   4   5   4        102.05        101.36        11.35 o                         
   5   5   4       2939.56       2893.40        34.71 o                         
   6   5   4          5.86          6.54        22.30 o                         
   7   5   4        754.23        687.56        46.80 o                         
   8   5   4         83.17         85.12        21.26 o                         
   9   5   4         58.95         66.39        18.59 o                         
  10   5   4         45.18         42.53        21.73 o                         
 -13   6   4        313.01        310.67        14.09 o                         
 -12   6   4        152.54        150.35        10.82 o                         
 -11   6   4        925.09        969.40        23.94 o                         
 -10   6   4         82.57         77.40        12.58 o                         
  -9   6   4       1199.68       1291.46        43.29 o                         
  -8   6   4          4.81         14.74        18.99 o                         
  -7   6   4        663.66        680.39        24.85 o                         
  -6   6   4         19.54         23.37        11.51 o                         
  -5   6   4        947.47        916.98        19.13 o                         
  -4   6   4        181.30        185.18         8.01 o                         
  -3   6   4          1.99          4.24         6.47 o                         
  -2   6   4         66.43         74.81         9.47 o                         
  -1   6   4       1013.08       1047.45        20.37 o                         
   0   6   4         55.24         54.09         8.37 o                         
   1   6   4       1552.28       1547.48        20.22 o                         
   2   6   4       5241.82       5147.96        36.87 o                         
   3   6   4        356.64        371.19        14.06 o                         
   4   6   4       2062.80       2118.71        29.78 o                         
   5   6   4        102.06        111.57        19.51 o                         
   6   6   4       2549.04       2588.55        83.59 o                         
   7   6   4          0.33         -2.33        17.66 o                         
   8   6   4       3170.04       2986.57        65.46 o                         
   9   6   4         67.68         62.59        18.32 o                         
  10   6   4        921.65        903.18        53.36 o                         
 -13   7   4        102.89        103.32        11.21 o                         
 -12   7   4        293.81        310.25        12.12 o                         
 -11   7   4        195.70        202.55        12.55 o                         
 -10   7   4       1709.07       1683.56        28.48 o                         
  -9   7   4         38.89         65.06        24.67 o                         
  -8   7   4       2478.44       2642.67        55.35 o                         
  -7   7   4          3.60          8.38        19.31 o                         
  -6   7   4       5030.70       5077.69        55.45 o                         
  -5   7   4         53.31         61.62        11.62 o                         
  -4   7   4       9362.65       9086.23        50.06 o                         
  -3   7   4        620.54        632.26        13.47 o                         
  -2   7   4       5757.88       5712.51        40.20 o                         
  -1   7   4       2580.91       2588.16        28.99 o                         
   0   7   4       4890.95       4829.79        42.36 o                         
   1   7   4       1641.50       1694.71        22.15 o                         
   2   7   4        541.52        524.82        13.89 o                         
   3   7   4       1423.51       1431.04        23.42 o                         
   4   7   4        186.72        194.07        17.01 o                         
   5   7   4        959.76        871.81        46.20 o                         
   6   7   4          0.11          8.56        19.48 o                         
   7   7   4        128.63        128.92        20.48 o                         
   8   7   4          2.05         -0.88        16.47 o                         
   9   7   4          2.67         -3.75        18.77 o                         
  10   7   4          0.18         -4.90        28.69 o                         
 -13   8   4         83.22         81.75        10.80 o                         
 -12   8   4         84.76         80.84         9.99 o                         
 -11   8   4         79.11         73.88         9.71 o                         
 -10   8   4         17.59         14.73        13.29 o                         
  -9   8   4         32.04         36.66        15.08 o                         
  -8   8   4         19.18         -1.97        29.09 o                         
  -7   8   4         25.40         24.78        22.26 o                         
  -6   8   4         42.51         41.05        13.29 o                         
  -5   8   4        628.42        608.87        18.69 o                         
  -4   8   4          2.65         -1.29         8.87 o                         
  -3   8   4        914.64        923.70        22.29 o                         
  -2   8   4        711.91        683.09        17.33 o                         
  -1   8   4        667.97        662.72        17.13 o                         
   0   8   4       2047.82       2071.56        26.07 o                         
   1   8   4       3281.26       3359.71        31.54 o                         
   2   8   4       1397.89       1384.92        18.73 o                         
   3   8   4       1318.80       1278.09        20.99 o                         
   4   8   4       3636.24       3674.79        64.37 o                         
   5   8   4        570.71        562.99        38.06 o                         
   6   8   4       1764.89       1701.08        43.30 o                         
   7   8   4         78.89         69.99        21.23 o                         
   8   8   4        661.67        638.83        29.96 o                         
   9   8   4          2.98          6.08        28.24 o                         
 -13   9   4        233.40        243.91        13.13 o                         
 -12   9   4        222.32        230.33        13.84 o                         
 -11   9   4        379.41        364.68        13.21 o                         
 -10   9   4        818.10        830.07        23.19 o                         
  -9   9   4        429.20        415.26        18.97 o                         
  -8   9   4       2008.36       2142.31        55.48 o                         
  -7   9   4        125.05         86.09        23.72 o                         
  -6   9   4       3358.61       3296.30        43.09 o                         
  -5   9   4          2.99          6.35        12.46 o                         
  -4   9   4       2554.32       2553.82        30.65 o                         
  -3   9   4         21.75         10.92        10.13 o                         
  -2   9   4       2401.63       2352.36        27.00 o                         
  -1   9   4        181.54        197.82        11.30 o                         
   0   9   4        750.60        780.67        17.85 o                         
   1   9   4         71.46         77.19        10.55 o                         
   2   9   4        341.07        342.17        16.31 o                         
   3   9   4          2.14          6.88        18.86 o                         
   4   9   4          2.79          5.87        21.55 o                         
   5   9   4         91.66        100.77        19.65 o                         
   6   9   4         15.34         23.83        19.01 o                         
   7   9   4        344.22        358.43        22.30 o                         
   8   9   4          2.91          6.83        19.33 o                         
   9   9   4        273.15        297.71        29.19 o                         
 -12  10   4         15.04          9.21        14.41 o                         
 -11  10   4          2.95          5.18        10.22 o                         
 -10  10   4          3.40         -4.53        14.54 o                         
  -9  10   4        140.36        134.61        15.35 o                         
  -8  10   4         25.66         41.29        20.71 o                         
  -7  10   4        807.90        843.77        43.20 o                         
  -6  10   4          0.85          3.93        30.38 o                         
  -5  10   4       2134.57       2047.81        37.61 o                         
  -4  10   4          7.78          9.88        12.08 o                         
  -3  10   4       4032.78       4078.84        45.85 o                         
  -2  10   4         45.20         47.51        12.47 o                         
  -1  10   4       5585.99       5568.96        48.45 o                         
   0  10   4        620.63        616.25        17.51 o                         
   1  10   4       1587.75       1511.13        24.53 o                         
   2  10   4       1091.61       1144.05        31.20 o                         
   3  10   4       1901.47       1996.13        50.51 o                         
   4  10   4       1216.39       1206.97        30.71 o                         
   5  10   4        390.50        376.86        24.08 o                         
   6  10   4       1583.87       1546.98        35.65 o                         
   7  10   4         62.78         62.28        20.13 o                         
   8  10   4        560.92        537.03        31.07 o                         
 -12  11   4        184.29        187.71        16.01 o                         
 -11  11   4        465.65        477.79        15.62 o                         
 -10  11   4        260.20        253.03        14.11 o                         
  -9  11   4        347.52        320.20        22.88 o                         
  -8  11   4        753.74        689.59        26.19 o                         
  -7  11   4        280.90        265.53        31.47 o                         
  -6  11   4        564.96        593.58        28.40 o                         
  -5  11   4         66.56         71.14        19.71 o                         
  -4  11   4        570.30        555.93        28.90 o                         
  -3  11   4         12.32         21.57        22.05 o                         
  -2  11   4        398.70        420.70        19.62 o                         
  -1  11   4          0.30         -8.43        18.89 o                         
   0  11   4        121.62        134.24        19.43 o                         
   1  11   4          0.16          6.00        17.74 o                         
   2  11   4        222.12        208.21        21.78 o                         
   3  11   4         64.84         83.51        15.98 o                         
   4  11   4        364.10        356.69        19.14 o                         
   5  11   4        268.63        264.21        24.92 o                         
   6  11   4        267.27        264.04        22.79 o                         
   7  11   4        206.65        190.44        42.70 o                         
 -12  12   4        129.41        128.85        12.87 o                         
 -11  12   4         40.32         45.64        12.54 o                         
 -10  12   4        197.15        192.09        14.60 o                         
  -9  12   4        184.29        182.28        20.97 o                         
  -8  12   4        411.43        419.41        23.89 o                         
  -7  12   4        801.14        777.78        26.60 o                         
  -6  12   4        424.94        445.57        35.34 o                         
  -5  12   4       1244.56       1331.88        38.11 o                         
  -4  12   4        118.28        156.81        23.55 o                         
  -3  12   4       2423.07       2524.76        46.70 o                         
  -2  12   4         21.47         18.07        17.35 o                         
  -1  12   4       3015.72       3124.26        42.55 o                         
   0  12   4         65.55         60.15        17.55 o                         
   1  12   4       2553.04       2548.25        65.49 o                         
   2  12   4        250.43        254.46        16.18 o                         
   3  12   4        904.86        886.67        23.41 o                         
   4  12   4        196.93        199.08        25.69 o                         
   5  12   4        511.43        527.51        26.58 o                         
   6  12   4         84.79         62.73        27.74 o                         
   7  12   4         76.35         64.67        27.56 o                         
 -12  13   4         19.31         18.60        13.76 o                         
 -11  13   4        188.73        205.55        19.53 o                         
 -10  13   4         73.41         59.37        13.23 o                         
  -9  13   4        322.55        306.19        16.71 o                         
  -8  13   4         41.15         38.99        18.44 o                         
  -7  13   4         76.97         80.45        19.83 o                         
  -6  13   4         48.33         46.14        21.00 o                         
  -5  13   4         25.04         25.66        19.77 o                         
  -4  13   4         35.18         33.97        24.29 o                         
  -3  13   4          9.19         13.52        22.11 o                         
  -2  13   4        465.32        472.71        25.94 o                         
  -1  13   4         11.83         18.12        14.05 o                         
   0  13   4         96.03        102.70        13.03 o                         
   1  13   4         15.42         13.16        12.65 o                         
   2  13   4        700.68        729.82        23.39 o                         
   3  13   4         86.69         74.80        16.23 o                         
   4  13   4        556.59        527.44        23.48 o                         
   5  13   4        291.30        302.87        22.65 o                         
   6  13   4        292.83        319.51        26.64 o                         
 -11  14   4         33.59         29.91        19.08 o                         
 -10  14   4        388.91        391.08        22.75 o                         
  -9  14   4        176.58        170.12        16.52 o                         
  -8  14   4        586.50        590.65        24.94 o                         
  -7  14   4        443.83        487.86        29.36 o                         
  -6  14   4        527.59        553.77        29.34 o                         
  -5  14   4        957.19        982.26        27.60 o                         
  -4  14   4        363.77        351.75        16.92 o                         
  -3  14   4        901.98        910.90        19.40 o                         
  -2  14   4         96.46        102.50        13.80 o                         
  -1  14   4        486.12        496.10        16.22 o                         
   0  14   4         38.78         30.43        13.02 o                         
   1  14   4        562.67        594.68        20.68 o                         
   2  14   4         16.04         12.59        13.54 o                         
   3  14   4        114.95        118.90        15.12 o                         
   4  14   4         35.88         37.65        16.68 o                         
   5  14   4          1.57         -3.70        20.08 o                         
 -10  15   4          0.06          2.58        18.23 o                         
  -9  15   4         21.97         25.44        16.68 o                         
  -8  15   4          9.66          5.69        15.03 o                         
  -7  15   4         15.43         20.91        16.26 o                         
  -6  15   4         56.36         53.25        21.58 o                         
  -5  15   4        100.22         97.01        17.00 o                         
  -4  15   4        106.83        101.13        13.90 o                         
  -3  15   4        158.03        147.57        14.45 o                         
  -2  15   4        548.36        549.76        18.43 o                         
  -1  15   4          7.28         10.40        13.06 o                         
   0  15   4       1284.02       1333.91        31.10 o                         
   1  15   4         12.85         16.94        12.86 o                         
   2  15   4        778.66        781.61        21.15 o                         
   3  15   4         34.99         32.37        19.53 o                         
   4  15   4        733.04        770.78        27.66 o                         
 -10  16   4        354.46        336.98        23.81 o                         
  -9  16   4         30.58         31.59        23.01 o                         
  -8  16   4        338.74        358.96        21.80 o                         
  -7  16   4         83.65         78.54        17.95 o                         
  -6  16   4        397.32        415.56        19.62 o                         
  -5  16   4        207.73        206.41        15.88 o                         
  -4  16   4        225.16        224.33        13.54 o                         
  -3  16   4        255.05        253.80        13.85 o                         
  -2  16   4         17.04         17.51        11.11 o                         
  -1  16   4        206.70        216.52        14.34 o                         
   0  16   4          0.69          8.09        13.21 o                         
   1  16   4         20.46         17.44        14.34 o                         
   2  16   4          0.09          3.29        24.29 o                         
   3  16   4          7.05          9.33        17.33 o                         
  -9  17   4         44.83         55.60        23.67 o                         
  -8  17   4          5.32          1.45        23.64 o                         
  -7  17   4        212.59        208.47        24.46 o                         
  -6  17   4         90.94         95.06        17.40 o                         
  -5  17   4        256.50        273.42        16.80 o                         
  -4  17   4        258.91        244.12        15.51 o                         
  -3  17   4        314.39        323.02        14.94 o                         
  -2  17   4        209.35        222.18        14.13 o                         
  -1  17   4        298.66        310.81        15.52 o                         
   0  17   4        465.36        488.07        28.53 o                         
   1  17   4         26.21         24.10        24.42 o                         
   2  17   4        551.06        559.58        22.10 o                         
  -8  18   4        145.22        146.17        23.12 o                         
  -7  18   4          5.45          2.03        19.50 o                         
  -6  18   4         55.87         60.44        23.42 o                         
  -5  18   4          3.77          3.64        20.46 o                         
  -4  18   4         18.46         22.73        22.33 o                         
  -3  18   4          3.07          1.21        20.23 o                         
  -2  18   4         30.13         33.30        21.47 o                         
  -1  18   4          2.66          0.87        14.45 o                         
   0  18   4          4.65          3.17        15.94 o                         
  -6  19   4          6.19          5.07        18.05 o                         
  -5  19   4        276.37        298.47        19.14 o                         
  -4  19   4         80.40         86.78        16.59 o                         
  -3  19   4        133.48        139.95        15.43 o                         
  -2  19   4        190.54        184.10        16.69 o                         
   1 -21   5        118.70        127.13        17.20 o                         
   2 -21   5        292.68        311.32        17.24 o                         
   3 -21   5         78.69         80.08        14.33 o                         
   4 -21   5        116.73        128.69        15.77 o                         
   5 -21   5          5.98          3.29        15.03 o                         
   6 -21   5        204.15        220.79        18.41 o                         
  -1 -20   5         19.29         26.95        18.24 o                         
   0 -20   5         26.85         25.45        23.52 o                         
   1 -20   5         48.30         49.31        21.09 o                         
   2 -20   5         72.00         76.80        16.47 o                         
   3 -20   5        384.64        406.58        17.63 o                         
   4 -20   5         53.85         56.77        14.47 o                         
   5 -20   5        285.56        298.38        24.42 o                         
   6 -20   5          2.22         -5.34        21.56 o                         
   7 -20   5        314.13        348.34        22.71 o                         
   8 -20   5          1.03         -3.47        21.60 o                         
  -3 -19   5        490.61        524.08        28.63 o                         
  -2 -19   5        109.43         92.34        23.93 o                         
  -1 -19   5        519.23        513.76        32.72 o                         
   0 -19   5        135.18        135.62        16.40 o                         
   1 -19   5        279.63        276.32        15.02 o                         
   2 -19   5        351.17        342.63        14.57 o                         
   3 -19   5         62.34         56.76        11.99 o                         
   4 -19   5        217.03        216.40        14.55 o                         
   5 -19   5         46.78         51.22        13.88 o                         
   6 -19   5         30.00         33.51        15.61 o                         
   7 -19   5          3.02          1.33        23.38 o                         
   8 -19   5          1.12        -14.36        29.76 o                         
   9 -19   5          0.26          6.17        22.15 o                         
  -4 -18   5        180.94        192.83        27.23 o                         
  -3 -18   5          1.97         -9.83        32.24 o                         
  -2 -18   5        524.37        518.00        22.30 o                         
  -1 -18   5         14.23         16.93        14.49 o                         
   0 -18   5        431.91        429.65        17.20 o                         
   1 -18   5        169.20        175.50        12.34 o                         
   2 -18   5        673.68        698.27        19.54 o                         
   3 -18   5        210.80        219.51        15.56 o                         
   4 -18   5        421.02        452.40        19.99 o                         
   5 -18   5        803.13        802.43        21.18 o                         
   6 -18   5        172.75        188.43        15.89 o                         
   7 -18   5        646.42        639.59        22.72 o                         
   8 -18   5         16.96         13.13        18.86 o                         
   9 -18   5        342.46        339.55        30.81 o                         
  10 -18   5         10.01          8.93        19.71 o                         
  -5 -17   5        571.38        573.59        50.07 o                         
  -4 -17   5         10.08         26.27        43.51 o                         
  -3 -17   5        708.15        680.01        25.89 o                         
  -2 -17   5          2.47          6.24        14.22 o                         
  -1 -17   5        468.68        488.22        23.75 o                         
   0 -17   5         73.85         75.96        15.10 o                         
   1 -17   5        301.76        284.80        14.65 o                         
   2 -17   5         13.20         18.01        11.65 o                         
   3 -17   5         20.96         21.01        12.65 o                         
   4 -17   5          6.87          4.08        12.80 o                         
   5 -17   5          7.40          7.29        16.18 o                         
   6 -17   5         30.80         34.09        17.26 o                         
   7 -17   5          8.61         11.82        13.84 o                         
   8 -17   5         96.24         87.96        15.64 o                         
   9 -17   5          3.35          7.12        15.40 o                         
  10 -17   5        100.63         97.99        16.99 o                         
  -6 -16   5        335.14        302.13        42.03 o                         
  -5 -16   5         64.09         36.59        54.68 o                         
  -4 -16   5        381.13        387.27        25.75 o                         
  -3 -16   5         31.13         29.96        17.24 o                         
  -2 -16   5        997.49       1037.30        32.96 o                         
  -1 -16   5         54.56         55.26        13.80 o                         
   0 -16   5       1987.86       2015.92        31.09 o                         
   1 -16   5        357.40        371.49        15.26 o                         
   2 -16   5        805.13        773.97        17.70 o                         
   3 -16   5        612.84        620.36        17.79 o                         
   4 -16   5       1022.68       1023.39        22.68 o                         
   5 -16   5        521.90        530.18        19.55 o                         
   6 -16   5        541.66        529.71        24.52 o                         
   7 -16   5        487.19        485.27        25.90 o                         
   8 -16   5        118.90        115.70        15.28 o                         
   9 -16   5        337.55        317.28        17.28 o                         
  10 -16   5         12.36          9.79        16.28 o                         
  11 -16   5         71.14         88.77        17.64 o                         
  -6 -15   5        153.68        129.85        51.64 o                         
  -5 -15   5        196.85        180.91        29.06 o                         
  -4 -15   5         25.78         14.85        23.19 o                         
  -3 -15   5         91.67         83.77        19.41 o                         
  -2 -15   5          0.83         -1.02        15.04 o                         
  -1 -15   5          6.99          8.70        15.74 o                         
   0 -15   5          2.15          0.76        17.11 o                         
   1 -15   5        229.44        247.33        22.00 o                         
   2 -15   5          4.47          2.01        18.00 o                         
   3 -15   5         56.34         50.04        20.62 o                         
   4 -15   5        392.59        416.66        25.51 o                         
   5 -15   5        412.90        424.24        21.51 o                         
   6 -15   5        439.27        428.08        19.98 o                         
   7 -15   5        269.05        268.07        21.27 o                         
   8 -15   5        641.31        610.05        35.28 o                         
   9 -15   5        147.77        137.42        13.78 o                         
  10 -15   5        668.28        678.67        23.28 o                         
  11 -15   5         42.51         42.19        17.23 o                         
  -6 -14   5        909.97        923.53        55.60 o                         
  -5 -14   5        279.62        286.19        28.28 o                         
  -4 -14   5       2206.80       2188.17        47.08 o                         
  -3 -14   5        216.43        218.28        19.95 o                         
  -2 -14   5       2689.51       2694.32        47.87 o                         
  -1 -14   5         91.68        103.14        25.53 o                         
   0 -14   5       3327.87       3435.74        58.64 o                         
   1 -14   5          2.93          9.64        17.18 o                         
   2 -14   5       3399.69       3405.87        55.32 o                         
   3 -14   5        236.42        221.37        22.16 o                         
   4 -14   5        961.80       1012.36        29.86 o                         
   5 -14   5        248.26        245.51        24.66 o                         
   6 -14   5        246.43        261.45        37.57 o                         
   7 -14   5        168.83        160.08        20.00 o                         
   8 -14   5        120.22        110.89        19.95 o                         
   9 -14   5         35.67         33.72        20.67 o                         
  10 -14   5          0.14         -1.41        13.02 o                         
  11 -14   5          2.23          3.69        15.55 o                         
  12 -14   5          0.02          4.13        13.31 o                         
  -6 -13   5          2.01         -0.70        36.14 o                         
  -5 -13   5         81.11         90.94        30.02 o                         
  -4 -13   5          7.98          8.51        17.39 o                         
  -3 -13   5          0.54        -12.08        33.77 o                         
  -2 -13   5         53.50         62.15        25.16 o                         
  -1 -13   5        535.01        555.88        27.89 o                         
   0 -13   5         10.28         11.93        15.20 o                         
   1 -13   5        715.28        716.48        20.71 o                         
   2 -13   5         25.32         28.66        15.42 o                         
   3 -13   5       3265.37       3250.05        48.08 o                         
   4 -13   5         54.38         52.14        22.89 o                         
   5 -13   5       1696.39       1643.40        48.50 o                         
   6 -13   5        556.42        536.55        40.85 o                         
   7 -13   5       1196.65       1226.49        38.53 o                         
   8 -13   5        613.46        616.45        24.37 o                         
   9 -13   5        485.03        480.14        25.53 o                         
  10 -13   5        559.69        532.08        18.17 o                         
  11 -13   5        114.19        115.72        13.01 o                         
  12 -13   5        387.31        411.06        16.18 o                         
  -6 -12   5        372.71        406.13        50.50 o                         
  -5 -12   5       2102.96       2111.24        55.25 o                         
  -4 -12   5       1487.80       1533.44        52.96 o                         
  -3 -12   5        916.94        987.06        48.24 o                         
  -2 -12   5       2804.38       2949.55        57.36 o                         
  -1 -12   5        313.57        313.03        18.44 o                         
   0 -12   5       1349.35       1366.12        22.87 o                         
   1 -12   5         41.52         40.91        12.02 o                         
   2 -12   5       2547.38       2450.51        32.02 o                         
   3 -12   5          0.36          3.56        11.52 o                         
   4 -12   5        808.93        780.08        25.42 o                         
   5 -12   5          0.08          1.66        16.56 o                         
   6 -12   5        153.87        123.66        23.66 o                         
   7 -12   5         28.03         30.89        21.16 o                         
   8 -12   5          9.45         14.69        14.51 o                         
   9 -12   5         63.00         62.33        16.30 o                         
  10 -12   5         20.60         17.04        11.84 o                         
  11 -12   5        184.48        188.36        13.50 o                         
  12 -12   5         61.84         61.52        15.65 o                         
  -6 -11   5         46.94         35.45        40.50 o                         
  -5 -11   5        347.97        361.29        70.75 o                         
  -4 -11   5        278.35        230.12        31.43 o                         
  -3 -11   5       1608.16       1583.70        62.05 o                         
  -2 -11   5        770.02        748.80        26.77 o                         
  -1 -11   5       2941.62       2943.40        31.23 o                         
   0 -11   5        390.90        398.97        14.52 o                         
   1 -11   5       5825.82       5704.70        42.47 o                         
   2 -11   5         36.15         35.17         9.95 o                         
   3 -11   5       4855.57       4697.20        44.27 o                         
   4 -11   5         75.73         70.23        14.78 o                         
   5 -11   5       3872.24       3693.05        57.69 o                         
   6 -11   5        124.54        128.77        14.31 o                         
   7 -11   5       2602.48       2574.53        53.27 o                         
   8 -11   5        477.88        533.73        33.69 o                         
   9 -11   5        841.01        804.94        24.55 o                         
  10 -11   5        285.02        298.39        19.66 o                         
  11 -11   5        169.04        172.91        12.67 o                         
  12 -11   5        188.30        203.51        16.85 o                         
  -5 -10   5       1437.46       1565.29       101.94 o                         
  -4 -10   5       1003.78       1026.12        48.33 o                         
  -3 -10   5       1474.02       1516.15        39.90 o                         
  -2 -10   5        809.63        836.23        27.97 o                         
  -1 -10   5        233.85        234.07        11.67 o                         
   0 -10   5       1250.83       1239.50        23.52 o                         
   1 -10   5        229.35        229.74        15.68 o                         
   2 -10   5        618.99        594.23        19.87 o                         
   3 -10   5          0.61          6.10        11.33 o                         
   4 -10   5        219.27        206.60        13.44 o                         
   5 -10   5         24.14         19.46        11.67 o                         
   6 -10   5        684.07        700.50        19.72 o                         
   7 -10   5         19.02         10.27        16.09 o                         
   8 -10   5        909.29        903.86        30.88 o                         
   9 -10   5        264.03        261.53        15.95 o                         
  10 -10   5        386.91        396.32        21.62 o                         
  11 -10   5        136.69        141.62        10.96 o                         
  12 -10   5        171.94        178.02        16.09 o                         
  -5  -9   5        482.22        475.40        38.66 o                         
  -4  -9   5       4571.48       4680.30        86.44 o                         
  -3  -9   5       2113.85       2070.26        42.47 o                         
  -2  -9   5       2832.11       2831.59        39.22 o                         
  -1  -9   5       4318.05       4342.99        32.17 o                         
   0  -9   5       3533.79       3476.29        28.91 o                         
   1  -9   5       9911.75       9754.18        49.99 o                         
   2  -9   5       1370.40       1322.17        23.09 o                         
   3  -9   5       7718.80       7774.35        43.13 o                         
   4  -9   5         20.85         44.51         8.39 o                         
   5  -9   5       5960.14       5852.40        54.48 o                         
   6  -9   5         83.37         80.03        11.74 o                         
   7  -9   5       1468.95       1424.28        30.82 o                         
   8  -9   5         38.28         33.32        18.68 o                         
   9  -9   5        625.51        607.00        19.16 o                         
  10  -9   5         63.39         57.22        14.53 o                         
  11  -9   5        233.68        234.53        12.27 o                         
  12  -9   5         25.94         33.89        11.48 o                         
  13  -9   5          0.88          0.14        11.51 o                         
 -10  -8   5         47.56         54.38        51.66 o                         
  -9  -8   5       1105.09       1128.79        76.78 o                         
  -8  -8   5          0.53          6.21        33.40 o                         
  -7  -8   5       2926.66       3133.24       109.81 o                         
  -5  -8   5        636.49        669.77        32.11 o                         
  -4  -8   5         50.86         33.88        16.66 o                         
  -3  -8   5         89.32         91.13         9.62 o                         
  -2  -8   5         43.38         47.44         6.51 o                         
  -1  -8   5        231.54        223.92         9.53 o                         
   0  -8   5         48.30         42.63         7.40 o                         
   1  -8   5       1595.03       1634.62        21.97 o                         
   2  -8   5        412.73        410.34        12.64 o                         
   3  -8   5         57.37         70.41         7.42 o                         
   4  -8   5       3470.98       3324.24        29.88 o                         
   5  -8   5          0.28         -1.10         8.75 o                         
   6  -8   5       3675.43       3730.73        34.38 o                         
   7  -8   5          3.55          3.49        13.67 o                         
   8  -8   5       2291.68       2282.61        45.16 o                         
   9  -8   5         71.84         64.32        15.68 o                         
  10  -8   5       1573.26       1565.87        27.18 o                         
  11  -8   5        471.85        475.84        13.37 o                         
  12  -8   5        544.20        545.70        15.11 o                         
  13  -8   5        166.57        178.85        12.94 o                         
 -11  -7   5        113.72        102.39        37.60 o                         
 -10  -7   5       1018.72        990.03        58.43 o                         
  -9  -7   5        110.66         97.28        33.69 o                         
  -8  -7   5       1289.42       1216.15        45.29 o                         
  -7  -7   5          0.30          9.12        38.34 o                         
  -6  -7   5       3772.86       3851.93       121.80 o                         
  -5  -7   5        265.63        263.45        21.87 o                         
  -4  -7   5       7382.15       7177.38        66.70 o                         
  -3  -7   5       1343.99       1335.75        19.32 o                         
  -2  -7   5      11931.17      12069.12        42.66 o                         
  -1  -7   5       6026.13       6012.60        47.31 o                         
   0  -7   5       8246.46       8040.81        79.57 o                         
   1  -7   5       2774.98       2572.57        65.04 o                         
   2  -7   5       2918.62       2931.96        31.26 o                         
   3  -7   5       3065.17       2908.50        30.86 o                         
   4  -7   5       1908.82       1872.61        19.72 o                         
   5  -7   5       1744.75       1671.62        24.83 o                         
   6  -7   5          8.61          6.41        10.36 o                         
   7  -7   5        534.30        535.62        18.64 o                         
   8  -7   5         14.13         12.07        15.39 o                         
   9  -7   5          1.73         -3.22        19.01 o                         
  10  -7   5         10.51         12.56        12.36 o                         
  11  -7   5         68.10         63.34        10.21 o                         
  12  -7   5         26.62         26.92        11.00 o                         
  13  -7   5         11.18          9.89        11.66 o                         
 -11  -6   5        283.58        307.61        45.87 o                         
 -10  -6   5         92.19         85.16        21.98 o                         
  -9  -6   5         62.37         60.83        24.60 o                         
  -8  -6   5         92.34         99.53        27.20 o                         
  -7  -6   5          5.26         21.08        24.27 o                         
  -6  -6   5         26.58         27.98        18.47 o                         
  -5  -6   5         34.88         43.10        17.34 o                         
  -4  -6   5         19.19         20.07         7.75 o                         
  -3  -6   5        935.58        918.64        15.37 o                         
  -2  -6   5        799.31        848.92        15.02 o                         
  -1  -6   5       4663.00       4795.12        84.81 o                         
   0  -6   5       6129.14       6200.47        70.17 o                         
   1  -6   5       1654.09       1572.28        29.25 o                         
   2  -6   5       3821.34       3723.30        36.70 o                         
   3  -6   5       5056.09       5082.41        39.58 o                         
   4  -6   5       5701.06       5546.15        38.08 o                         
   5  -6   5       1419.58       1410.60        18.85 o                         
   6  -6   5       5632.63       5572.22        47.03 o                         
   7  -6   5         15.85         22.89        12.37 o                         
   8  -6   5       2820.39       2854.98        40.27 o                         
   9  -6   5          7.66          3.51        21.67 o                         
  10  -6   5       1798.36       1767.89        28.62 o                         
  11  -6   5         71.32         67.40         9.81 o                         
  12  -6   5        606.26        617.40        17.33 o                         
  13  -6   5        154.17        159.80        14.19 o                         
 -12  -5   5        558.33        558.85        27.16 o                         
 -11  -5   5        600.76        577.32        27.36 o                         
 -10  -5   5       1032.32        963.24        31.98 o                         
  -9  -5   5        347.18        365.58        29.30 o                         
  -8  -5   5       5601.59       5916.14        79.54 o                         
  -7  -5   5        372.15        354.77        28.99 o                         
  -6  -5   5       6478.85       6948.71        82.81 o                         
  -5  -5   5         14.64         29.49        13.41 o                         
  -4  -5   5       5143.99       5325.77        36.03 o                         
  -3  -5   5        392.87        407.17         9.25 o                         
  -2  -5   5       8260.28       8392.70        72.51 o                         
  -1  -5   5        753.33        798.24        15.47 o                         
   0  -5   5       2224.75       2181.75        29.45 o                         
   1  -5   5       3220.65       3319.66        48.67 o                         
   2  -5   5       1686.71       1689.82        22.52 o                         
   3  -5   5       1821.27       1939.76        27.13 o                         
   4  -5   5          5.28          1.89         6.58 o                         
   5  -5   5         69.21         71.52         9.09 o                         
   6  -5   5         90.80         82.23        11.52 o                         
   7  -5   5        139.75        151.82        13.40 o                         
   8  -5   5          5.22          4.80        14.21 o                         
   9  -5   5         72.08         66.55        18.55 o                         
  10  -5   5         12.75         11.37        11.57 o                         
  11  -5   5        581.09        580.85        14.62 o                         
  12  -5   5         16.23         17.79        11.13 o                         
  13  -5   5        303.57        316.83        15.96 o                         
 -12  -4   5         23.19         18.41        19.51 o                         
 -11  -4   5         10.68         10.33        16.35 o                         
 -10  -4   5         12.02         11.45        20.61 o                         
  -9  -4   5         59.29         60.51        18.07 o                         
  -8  -4   5        174.58        171.89        29.28 o                         
  -7  -4   5       1080.97        990.63        35.67 o                         
  -6  -4   5         98.73        118.51        17.19 o                         
  -5  -4   5       2646.45       2631.11        38.36 o                         
  -4  -4   5         44.99         44.45         6.25 o                         
  -3  -4   5       7471.67       7598.40        34.33 o                         
  -2  -4   5        270.67        263.41        10.54 o                         
  -1  -4   5      22299.29      22913.57       124.39 o                         
   0  -4   5       1653.12       1547.19        23.51 o                         
   1  -4   5      13920.07      13899.21        88.07 o                         
   2  -4   5      10345.52      10495.06        62.19 o                         
   3  -4   5       8500.11       8361.84        45.04 o                         
   4  -4   5       8285.61       8130.22        65.31 o                         
   5  -4   5       3189.37       3045.68        29.52 o                         
   6  -4   5       3822.54       3854.56        39.28 o                         
   7  -4   5        935.51        921.87        24.23 o                         
   8  -4   5       2883.78       2905.62        40.91 o                         
   9  -4   5         13.29         18.26        17.24 o                         
  10  -4   5        663.50        661.60        19.16 o                         
  11  -4   5          0.14         -0.43        10.14 o                         
  12  -4   5        297.93        292.79        17.38 o                         
 -12  -3   5        314.10        313.05        24.97 o                         
 -11  -3   5        935.49        905.52        25.47 o                         
 -10  -3   5       1053.18       1040.01        30.22 o                         
  -9  -3   5       2096.57       2067.97        38.68 o                         
  -8  -3   5       1538.72       1588.81        47.44 o                         
  -7  -3   5        746.93        828.02        26.92 o                         
  -6  -3   5       4575.60       4653.66        38.77 o                         
  -5  -3   5        428.92        433.43        11.72 o                         
  -4  -3   5       9757.96       9613.75        38.93 o                         
  -3  -3   5        242.41        226.11        31.70 o                         
  -2  -3   5       1842.46       1917.83        21.04 o                         
  -1  -3   5          0.47          3.88         5.23 o                         
   0  -3   5       1232.07       1350.83        20.86 o                         
   1  -3   5        285.48        330.73         9.37 o                         
   2  -3   5        125.21         97.15         7.65 o                         
   3  -3   5        477.64        521.88        15.11 o                         
   4  -3   5       1762.04       1783.20        23.56 o                         
   5  -3   5        292.01        262.68        10.76 o                         
   6  -3   5        952.75        919.32        19.59 o                         
   7  -3   5       1258.00       1256.29        23.87 o                         
   8  -3   5        190.49        207.73        16.42 o                         
   9  -3   5       2451.23       2513.37        34.28 o                         
  10  -3   5         55.22         46.09        13.16 o                         
  11  -3   5        533.36        527.11        14.98 o                         
  12  -3   5          8.61          4.23        15.41 o                         
 -12  -2   5         69.60         58.53        22.07 o                         
 -11  -2   5        101.91        103.72        14.18 o                         
 -10  -2   5         79.13         67.70        14.89 o                         
  -9  -2   5       1127.60       1136.13        38.00 o                         
  -8  -2   5        881.94        902.51        31.73 o                         
  -7  -2   5       1658.44       1699.65        23.49 o                         
  -6  -2   5       1578.23       1577.84        23.21 o                         
  -5  -2   5       7298.04       7396.31        43.29 o                         
  -4  -2   5       2278.14       2271.19        19.40 o                         
  -3  -2   5      17399.10      17108.07       163.46 o                         
  -2  -2   5        111.23        103.22         6.81 o                         
  -1  -2   5       9892.87       9345.30        52.91 o                         
   0  -2   5        154.31        140.96         7.84 o                         
   1  -2   5      26298.88      26027.46       240.78 o                         
   2  -2   5       1382.26       1303.86        16.54 o                         
   3  -2   5       7859.39       7206.54        67.84 o                         
   4  -2   5       2375.99       2314.16        27.31 o                         
   5  -2   5       2768.87       2792.27        26.18 o                         
   6  -2   5       2641.51       2569.77        29.94 o                         
   7  -2   5        574.70        564.62        16.22 o                         
   8  -2   5       1275.87       1252.00        26.51 o                         
   9  -2   5         38.17         35.19        14.52 o                         
  10  -2   5        204.48        209.41        17.11 o                         
  11  -2   5          2.02          7.74        11.07 o                         
  12  -2   5         30.08         32.25        17.32 o                         
 -12  -1   5         44.98         43.53        17.71 o                         
 -11  -1   5        923.72        861.21        23.63 o                         
 -10  -1   5        423.56        428.14        21.00 o                         
  -9  -1   5        550.62        521.96        30.90 o                         
  -8  -1   5        440.34        443.58        17.50 o                         
  -7  -1   5        921.68        927.28        18.33 o                         
  -6  -1   5        279.10        312.58        13.34 o                         
  -5  -1   5        249.10        248.62         9.01 o                         
  -4  -1   5          5.04         24.77         7.88 o                         
  -3  -1   5        162.54        167.99         8.91 o                         
  -2  -1   5        393.43        448.10        10.31 o                         
  -1  -1   5         99.44        101.65         5.75 o                         
   0  -1   5        809.65        857.28        13.27 o                         
   1  -1   5          0.60          5.63         4.74 o                         
   2  -1   5       4857.98       4944.31        29.83 o                         
   3  -1   5       1589.20       1547.84        50.99 o                         
   4  -1   5       2593.85       2529.07        27.53 o                         
   5  -1   5       1894.17       1889.78        24.98 o                         
   6  -1   5       3108.61       3087.72        31.23 o                         
   7  -1   5       2018.30       1990.07        27.19 o                         
   8  -1   5       1339.77       1387.43        30.06 o                         
   9  -1   5       1361.29       1356.68        26.77 o                         
  10  -1   5        146.30        146.47        16.26 o                         
  11  -1   5       1619.47       1628.35        26.84 o                         
  12  -1   5         24.14         24.34        14.94 o                         
 -13   0   5          0.10          3.51        14.77 o                         
 -12   0   5        535.78        542.76        17.04 o                         
 -11   0   5        103.08        112.13        11.61 o                         
 -10   0   5       2460.21       2478.73        34.60 o                         
  -9   0   5        608.79        639.36        24.83 o                         
  -8   0   5       2003.41       2046.36        31.26 o                         
  -7   0   5       3384.65       3299.54        30.15 o                         
  -6   0   5       2615.14       2673.53        32.90 o                         
  -5   0   5       9696.03       9611.36        56.63 o                         
  -4   0   5       2408.12       2416.98        28.89 o                         
  -3   0   5      14807.64      15352.98        96.41 o                         
  -2   0   5       1764.79       1828.42        21.75 o                         
  -1   0   5      20499.70      20863.90       126.36 o                         
   0   0   5        239.98        281.92         8.32 o                         
   1   0   5      11989.30      12352.08        69.56 o                         
   2   0   5        241.15        252.28         9.45 o                         
   3   0   5       3693.75       3698.54        45.98 o                         
   4   0   5        232.50        239.87        11.03 o                         
   5   0   5        967.74        920.97        19.71 o                         
   6   0   5        183.40        174.12        12.12 o                         
   7   0   5        179.54        186.16        14.62 o                         
   8   0   5         53.40         65.10        17.89 o                         
   9   0   5          0.31         -0.68        14.47 o                         
  10   0   5         13.61         13.23        17.40 o                         
  11   0   5         11.89          9.89        12.71 o                         
  12   0   5        146.64        141.32        17.02 o                         
 -13   1   5        315.22        326.74        16.91 o                         
 -12   1   5          4.02         -0.25        11.75 o                         
 -11   1   5        831.41        840.69        24.68 o                         
 -10   1   5          1.04          2.24        12.82 o                         
  -9   1   5         62.30         66.37        16.83 o                         
  -8   1   5         31.87         29.95        13.27 o                         
  -7   1   5         21.78         19.17         9.71 o                         
  -6   1   5        123.27        132.79        11.06 o                         
  -5   1   5        342.11        338.03        10.79 o                         
  -4   1   5       2522.15       2488.32        37.80 o                         
  -3   1   5        956.74        979.49        15.86 o                         
  -2   1   5       3171.26       3036.77        21.35 o                         
  -1   1   5       2362.03       2538.22        70.19 o                         
   0   1   5      17741.46      17441.70       181.47 o                         
   1   1   5         25.42         25.89         6.23 o                         
   2   1   5      12884.57      12615.00       133.68 o                         
   3   1   5         29.34         28.76         8.91 o                         
   4   1   5       6779.76       6811.27        46.26 o                         
   5   1   5       1218.87       1223.29        20.30 o                         
   6   1   5       3466.55       3332.26        32.35 o                         
   7   1   5       1996.79       1882.73        37.19 o                         
   8   1   5       1297.29       1299.68        51.34 o                         
   9   1   5        932.28        920.32        26.99 o                         
  10   1   5        544.90        551.84        18.02 o                         
  11   1   5        819.40        790.24        22.46 o                         
  12   1   5         49.04         47.61        17.89 o                         
 -13   2   5          7.04          7.79        12.12 o                         
 -12   2   5       1402.86       1406.16        24.32 o                         
 -11   2   5          0.77          4.73        14.29 o                         
 -10   2   5       2057.84       2006.77        31.80 o                         
  -9   2   5        233.61        247.05        17.73 o                         
  -8   2   5       4785.41       4910.34        48.02 o                         
  -7   2   5        801.68        843.13        19.83 o                         
  -6   2   5       7099.35       7076.20        65.40 o                         
  -5   2   5       2214.62       2291.86        24.98 o                         
  -4   2   5       2999.68       3069.51        46.79 o                         
  -3   2   5       4772.42       4545.80        39.12 o                         
  -2   2   5        868.45        813.33        14.91 o                         
  -1   2   5       8237.15       8316.15        40.35 o                         
   0   2   5         21.90         18.22         5.56 o                         
   1   2   5        590.54        498.00        18.91 o                         
   2   2   5          7.82         15.62        11.06 o                         
   3   2   5       1028.73       1036.79        17.37 o                         
   4   2   5        141.43        140.74        10.24 o                         
   5   2   5         22.48         29.93         9.26 o                         
   6   2   5         13.67          9.26        13.21 o                         
   7   2   5        887.90        883.72        32.98 o                         
   8   2   5         25.50         16.57        19.45 o                         
   9   2   5         98.40        103.20        17.99 o                         
  10   2   5        546.27        521.17        21.51 o                         
  11   2   5        130.90        132.20        21.51 o                         
 -13   3   5         22.01         24.01        12.03 o                         
 -12   3   5         14.19         14.96        10.88 o                         
 -11   3   5        219.20        241.46        17.04 o                         
 -10   3   5          1.73          2.94        12.05 o                         
  -9   3   5          5.00          8.42        16.61 o                         
  -8   3   5         48.20         52.71        17.48 o                         
  -7   3   5       1179.09       1169.38        21.34 o                         
  -6   3   5        295.02        286.89        16.08 o                         
  -5   3   5       3792.07       3730.23        31.47 o                         
  -4   3   5       2637.44       2613.27        33.67 o                         
  -3   3   5       2421.32       2203.67        28.91 o                         
  -2   3   5       8595.48       8670.28        48.86 o                         
  -1   3   5       3339.76       3277.38        28.55 o                         
   0   3   5      10278.03      10088.25        54.83 o                         
   1   3   5       1224.35       1191.82        44.57 o                         
   2   3   5       9934.22       9806.34        78.61 o                         
   3   3   5          5.41          7.35         7.87 o                         
   4   3   5      11006.42      10698.47        57.86 o                         
   5   3   5        200.80        178.41        13.94 o                         
   6   3   5       3889.82       3893.50        49.93 o                         
   7   3   5        233.68        243.58        27.06 o                         
   8   3   5        999.29        983.33        25.47 o                         
   9   3   5        825.21        797.40        26.44 o                         
  10   3   5        350.83        340.98        18.37 o                         
  11   3   5        116.54        110.78        19.07 o                         
 -13   4   5        120.77        125.33        13.36 o                         
 -12   4   5        996.69        991.21        18.76 o                         
 -11   4   5         30.30         33.58        13.03 o                         
 -10   4   5       1768.51       1742.43        30.37 o                         
  -9   4   5          0.77          4.51        16.75 o                         
  -8   4   5       2363.47       2410.66        47.24 o                         
  -7   4   5        407.87        405.61        17.07 o                         
  -6   4   5       1421.83       1445.62        28.06 o                         
  -5   4   5        421.26        397.16        10.66 o                         
  -4   4   5       2406.20       2392.23        20.09 o                         
  -3   4   5        276.02        286.66         8.12 o                         
  -2   4   5       1003.05        978.93        15.45 o                         
  -1   4   5         32.98         51.87         8.43 o                         
   0   4   5        128.97        124.18        10.82 o                         
   1   4   5          2.56         24.42         7.43 o                         
   2   4   5        110.68        110.04         8.23 o                         
   3   4   5       1020.83        976.03        18.47 o                         
   4   4   5          0.03         -1.05         9.34 o                         
   5   4   5       1043.63       1039.89        24.81 o                         
   6   4   5         37.95         44.28        26.64 o                         
   7   4   5        605.30        607.30        53.99 o                         
   8   4   5        198.48        177.89        18.64 o                         
   9   4   5       1699.03       1645.33        33.48 o                         
  10   4   5        333.42        331.73        21.55 o                         
  11   4   5        415.49        443.19        27.03 o                         
 -13   5   5         33.05         33.06        11.71 o                         
 -12   5   5         66.09         66.57         9.71 o                         
 -11   5   5        317.72        335.13        16.94 o                         
 -10   5   5          0.75          6.39        11.50 o                         
  -9   5   5       2699.58       2855.42        43.35 o                         
  -8   5   5         51.21         54.05        17.57 o                         
  -7   5   5       3339.36       3374.84        41.59 o                         
  -6   5   5        508.05        491.75        19.60 o                         
  -5   5   5       5221.68       5264.75        61.27 o                         
  -4   5   5        792.15        767.13        13.89 o                         
  -3   5   5       9155.20       9089.06        45.87 o                         
  -2   5   5       5590.43       5454.48        40.81 o                         
  -1   5   5       4017.43       3993.55        46.97 o                         
   0   5   5       5349.72       5107.52        52.81 o                         
   1   5   5       1665.33       1660.13        19.40 o                         
   2   5   5       5410.73       5345.85        36.26 o                         
   3   5   5        358.52        377.61        12.24 o                         
   4   5   5       2389.08       2372.36        33.80 o                         
   5   5   5          2.60          6.82        15.30 o                         
   6   5   5        903.82        885.17        34.02 o                         
   7   5   5         49.41         41.27        17.74 o                         
   8   5   5        752.56        714.44        27.23 o                         
   9   5   5          0.53          5.66        16.38 o                         
  10   5   5         11.09         11.42        31.19 o                         
 -13   6   5        272.27        283.76        13.64 o                         
 -12   6   5        332.58        339.84        12.12 o                         
 -11   6   5         90.97         95.84        10.96 o                         
 -10   6   5        573.77        565.65        20.43 o                         
  -9   6   5         46.53         50.96        23.05 o                         
  -8   6   5        460.15        483.91        26.96 o                         
  -7   6   5          7.15          1.45        20.64 o                         
  -6   6   5        147.12        144.25        16.74 o                         
  -5   6   5         97.57         85.93        11.60 o                         
  -4   6   5        146.84        135.09         9.09 o                         
  -3   6   5         25.62         25.27         7.68 o                         
  -2   6   5        735.51        704.89        14.98 o                         
  -1   6   5       1104.16       1082.80        17.19 o                         
   0   6   5        230.83        222.81        10.88 o                         
   1   6   5        838.70        783.62        15.55 o                         
   2   6   5        739.51        722.14        14.32 o                         
   3   6   5       3241.52       3291.76        42.85 o                         
   4   6   5        162.26        170.76        13.55 o                         
   5   6   5       3484.51       3543.46        63.06 o                         
   6   6   5          1.25          0.73        28.36 o                         
   7   6   5       1563.93       1463.07        37.93 o                         
   8   6   5         92.52         98.43        17.06 o                         
   9   6   5        820.23        810.69        29.53 o                         
  10   6   5        187.42        193.09        26.75 o                         
 -13   7   5        274.33        298.17        13.35 o                         
 -12   7   5        109.49        112.51        10.47 o                         
 -11   7   5        422.92        416.69        12.66 o                         
 -10   7   5        387.11        383.89        17.36 o                         
  -9   7   5       1314.21       1327.19        27.46 o                         
  -8   7   5        165.71        153.14        23.83 o                         
  -7   7   5       3771.65       3876.44        59.98 o                         
  -6   7   5         35.44         29.62        13.38 o                         
  -5   7   5       4542.09       4532.25        46.17 o                         
  -4   7   5        904.47        834.74        18.62 o                         
  -3   7   5       5197.00       5046.82        38.60 o                         
  -2   7   5        917.22        950.73        18.74 o                         
  -1   7   5       2614.68       2581.97        31.98 o                         
   0   7   5       2253.89       2184.98        31.20 o                         
   1   7   5       1156.31       1206.69        21.00 o                         
   2   7   5       1989.10       1988.93        23.59 o                         
   3   7   5        147.35        144.99        12.51 o                         
   4   7   5        532.30        540.20        27.31 o                         
   5   7   5          2.40          1.71        21.63 o                         
   6   7   5        265.55        241.99        20.79 o                         
   7   7   5          0.03          0.54        17.92 o                         
   8   7   5        100.78        104.33        18.18 o                         
   9   7   5          3.10          7.42        28.30 o                         
 -13   8   5         40.32         41.74        11.08 o                         
 -12   8   5        108.38        105.48        11.44 o                         
 -11   8   5        132.15        127.37        10.98 o                         
 -10   8   5         18.77         25.39        13.16 o                         
  -9   8   5          0.41          2.19        13.05 o                         
  -8   8   5         35.09         46.22        22.70 o                         
  -7   8   5          1.08          7.60        22.49 o                         
  -6   8   5        239.99        244.74        17.02 o                         
  -5   8   5         27.17         24.53        11.13 o                         
  -4   8   5       1188.56       1147.28        22.34 o                         
  -3   8   5        150.50        159.54        12.16 o                         
  -2   8   5       3403.11       3367.81        34.72 o                         
  -1   8   5        252.22        264.20        13.09 o                         
   0   8   5       2656.99       2640.30        27.50 o                         
   1   8   5       2430.93       2426.28        25.90 o                         
   2   8   5       1748.54       1816.91        24.08 o                         
   3   8   5       1708.19       1728.91        37.61 o                         
   4   8   5        900.71        915.48        31.18 o                         
   5   8   5       1931.31       1952.62        45.66 o                         
   6   8   5         84.56         83.85        19.68 o                         
   7   8   5       3080.47       2953.57        41.04 o                         
   8   8   5          1.08         -0.16        17.98 o                         
   9   8   5        671.46        708.23        33.54 o                         
 -12   9   5        448.42        469.85        19.20 o                         
 -11   9   5        708.34        709.44        16.47 o                         
 -10   9   5        373.73        372.05        20.75 o                         
  -9   9   5       1006.12       1022.64        25.25 o                         
  -8   9   5        303.55        303.36        29.16 o                         
  -7   9   5       1545.32       1475.31        59.86 o                         
  -6   9   5        208.13        217.57        20.86 o                         
  -5   9   5       2374.32       2404.51        30.36 o                         
  -4   9   5         11.32         12.88        13.44 o                         
  -3   9   5       1240.60       1272.68        24.14 o                         
  -2   9   5        171.80        173.63        11.57 o                         
  -1   9   5       1434.62       1449.53        23.87 o                         
   0   9   5        205.77        220.48        13.30 o                         
   1   9   5        198.83        204.58        13.43 o                         
   2   9   5          7.98          2.29        16.50 o                         
   3   9   5          0.26          4.07        19.96 o                         
   4   9   5          5.52          3.21        17.48 o                         
   5   9   5          5.88          8.01        17.31 o                         
   6   9   5        128.85        113.74        23.30 o                         
   7   9   5         44.99         45.85        19.56 o                         
   8   9   5        119.93        113.58        32.92 o                         
 -12  10   5         20.30         20.42        14.51 o                         
 -11  10   5        116.64        113.27        11.72 o                         
 -10  10   5         37.96         44.26        11.80 o                         
  -9  10   5         72.91         70.76        14.67 o                         
  -8  10   5        304.82        294.50        19.83 o                         
  -7  10   5        225.18        215.41        25.69 o                         
  -6  10   5        989.89       1096.41        41.46 o                         
  -5  10   5         78.65         77.10        20.70 o                         
  -4  10   5       1978.86       1937.98        42.09 o                         
  -3  10   5          9.95         26.36        18.33 o                         
  -2  10   5       1742.73       1762.27        31.98 o                         
  -1  10   5        258.39        262.11        17.15 o                         
   0  10   5       3707.73       3693.48        56.01 o                         
   1  10   5        792.95        772.70        26.77 o                         
   2  10   5       1305.77       1279.03        32.69 o                         
   3  10   5       1301.18       1344.86        37.68 o                         
   4  10   5        551.84        573.51        21.94 o                         
   5  10   5        841.48        836.01        29.93 o                         
   6  10   5        474.60        481.37        21.85 o                         
   7  10   5        268.89        268.86        26.02 o                         
   8  10   5         17.58         15.34        22.65 o                         
 -12  11   5        366.46        385.80        15.26 o                         
 -11  11   5        146.77        153.82        13.16 o                         
 -10  11   5        305.69        293.93        14.17 o                         
  -9  11   5        382.23        372.24        22.90 o                         
  -8  11   5        243.56        238.19        20.11 o                         
  -7  11   5        454.43        455.95        26.21 o                         
  -6  11   5         45.77         41.98        22.41 o                         
  -5  11   5        440.02        467.09        27.16 o                         
  -4  11   5         30.89         33.90        21.00 o                         
  -3  11   5         45.80         32.49        17.42 o                         
  -2  11   5          5.16         -3.31        16.14 o                         
  -1  11   5         23.25         33.22        17.92 o                         
   0  11   5          3.30          5.02        16.83 o                         
   1  11   5        105.04        105.03        19.75 o                         
   2  11   5         49.94         42.47        14.52 o                         
   3  11   5        125.17        112.53        13.00 o                         
   4  11   5        160.94        151.24        16.86 o                         
   5  11   5        190.75        191.51        17.69 o                         
   6  11   5        724.41        719.88        25.55 o                         
   7  11   5         53.30         60.17        20.90 o                         
 -12  12   5         15.99         15.45        12.67 o                         
 -11  12   5        107.58        100.62        17.26 o                         
 -10  12   5        169.84        162.60        15.74 o                         
  -9  12   5        367.64        381.17        18.61 o                         
  -8  12   5        354.37        331.12        26.66 o                         
  -7  12   5        365.58        373.13        21.26 o                         
  -6  12   5       1278.75       1293.10        33.98 o                         
  -5  12   5        277.30        291.71        30.17 o                         
  -4  12   5       1985.79       1976.64        50.79 o                         
  -3  12   5         18.36          9.14        21.68 o                         
  -2  12   5       2450.32       2490.83        41.61 o                         
  -1  12   5         38.64         47.13        19.55 o                         
   0  12   5       1404.67       1472.58        33.72 o                         
   1  12   5         70.06         74.05        13.62 o                         
   2  12   5       1498.00       1490.19        27.86 o                         
   3  12   5        270.39        262.15        16.94 o                         
   4  12   5        442.97        425.79        19.08 o                         
   5  12   5        342.89        363.91        21.57 o                         
   6  12   5          5.49         -4.01        28.51 o                         
 -11  13   5          6.94          8.79        15.92 o                         
 -10  13   5         96.23         90.88        15.84 o                         
  -9  13   5         31.27         29.96        13.59 o                         
  -8  13   5          8.98          6.11        19.16 o                         
  -7  13   5         27.68         20.82        21.25 o                         
  -6  13   5          0.05          5.80        19.69 o                         
  -5  13   5         18.47         18.06        14.95 o                         
  -4  13   5         45.03         41.90        13.35 o                         
  -3  13   5          1.03          7.54        12.31 o                         
  -2  13   5          3.17          0.46        10.78 o                         
  -1  13   5        506.24        506.30        17.75 o                         
   0  13   5          0.37         -1.94        11.42 o                         
   1  13   5        713.88        717.58        22.79 o                         
   2  13   5         47.77         48.79        13.88 o                         
   3  13   5        779.99        757.24        21.15 o                         
   4  13   5        246.21        249.64        19.45 o                         
   5  13   5        732.74        709.88        36.16 o                         
   6  13   5        144.51        146.95        26.24 o                         
 -11  14   5        291.69        288.48        21.88 o                         
 -10  14   5         46.51         46.26        19.00 o                         
  -9  14   5        376.76        375.42        21.64 o                         
  -8  14   5        251.00        251.11        19.28 o                         
  -7  14   5        443.13        455.04        27.93 o                         
  -6  14   5        371.70        391.48        28.59 o                         
  -5  14   5        354.92        339.58        21.03 o                         
  -4  14   5        639.70        631.02        21.43 o                         
  -3  14   5        242.51        239.00        15.15 o                         
  -2  14   5       1004.97       1020.89        21.30 o                         
  -1  14   5          4.04          7.39        12.85 o                         
   0  14   5        463.82        482.09        18.40 o                         
   1  14   5         26.86         23.81        14.83 o                         
   2  14   5        207.06        228.64        15.49 o                         
   3  14   5          5.24          6.84        14.23 o                         
   4  14   5        153.24        165.62        28.39 o                         
   5  14   5          0.04         -2.10        21.67 o                         
 -10  15   5          2.80          7.18        16.86 o                         
  -9  15   5          0.32          5.79        21.62 o                         
  -8  15   5          4.20          1.69        18.53 o                         
  -7  15   5         15.30         15.88        17.70 o                         
  -6  15   5         67.80         55.63        16.67 o                         
  -5  15   5         90.15         98.70        18.18 o                         
  -4  15   5         39.81         32.58        15.92 o                         
  -3  15   5        558.02        571.80        19.22 o                         
  -2  15   5        121.25        108.88        14.85 o                         
  -1  15   5        372.38        378.61        15.53 o                         
   0  15   5          3.65         10.33        12.71 o                         
   1  15   5        756.55        751.22        20.70 o                         
   2  15   5          9.84         13.01        14.75 o                         
   3  15   5        723.76        725.98        36.65 o                         
   4  15   5         54.56         73.79        20.61 o                         
  -9  16   5        270.40        283.30        24.95 o                         
  -8  16   5         57.49         54.80        25.32 o                         
  -7  16   5        240.52        246.98        21.12 o                         
  -6  16   5        140.92        130.65        18.36 o                         
  -5  16   5        102.66         95.49        15.05 o                         
  -4  16   5        205.60        212.01        16.07 o                         
  -3  16   5         58.23         55.65        12.26 o                         
  -2  16   5         60.04         60.26        12.29 o                         
  -1  16   5         54.06         58.22        12.61 o                         
   0  16   5         77.70         80.28        14.04 o                         
   1  16   5          9.84          9.91        21.97 o                         
   2  16   5          6.84          9.18        16.03 o                         
   3  16   5          0.05         -2.69        16.73 o                         
  -8  17   5        121.05        143.33        21.62 o                         
  -7  17   5         31.29         29.30        22.21 o                         
  -6  17   5        212.16        220.24        23.58 o                         
  -5  17   5        100.79        101.61        15.68 o                         
  -4  17   5        319.07        325.93        16.27 o                         
  -3  17   5        308.67        311.12        15.56 o                         
  -2  17   5         96.87         85.36        14.49 o                         
  -1  17   5        523.73        510.77        25.12 o                         
   0  17   5        117.97        115.42        25.90 o                         
   1  17   5        440.87        471.75        20.63 o                         
  -7  18   5         67.87         82.02        20.50 o                         
  -6  18   5         15.86         18.62        17.88 o                         
  -5  18   5         61.19         55.48        16.17 o                         
  -4  18   5          3.02         -0.55        15.33 o                         
  -3  18   5          2.28         -2.19        13.63 o                         
  -2  18   5          1.27          6.72        14.57 o                         
  -1  18   5          9.75          9.57        14.64 o                         
   1 -21   6        188.87        183.24        16.80 o                         
   2 -21   6        127.94        120.90        14.82 o                         
   3 -21   6        385.44        387.50        17.55 o                         
   4 -21   6         23.58         31.91        14.59 o                         
   5 -21   6        222.12        219.12        16.71 o                         
   6 -21   6         17.24         21.49        16.13 o                         
  -1 -20   6         96.72         98.45        17.97 o                         
   0 -20   6        103.36         99.78        25.04 o                         
   1 -20   6         83.95         89.80        22.18 o                         
   2 -20   6        135.72        156.46        16.50 o                         
   3 -20   6        116.01        111.63        14.29 o                         
   4 -20   6        207.71        226.46        15.57 o                         
   5 -20   6         84.55         81.75        18.84 o                         
   6 -20   6        410.17        422.38        26.41 o                         
   7 -20   6         16.32         24.28        17.86 o                         
   8 -20   6        266.47        267.38        24.75 o                         
  -3 -19   6         13.64         18.46        20.51 o                         
  -2 -19   6        476.56        457.18        41.32 o                         
  -1 -19   6         98.02         95.46        21.31 o                         
   0 -19   6        331.60        337.88        16.46 o                         
   1 -19   6         96.52         97.31        12.88 o                         
   2 -19   6        275.20        272.68        14.23 o                         
   3 -19   6          9.44         17.84        12.25 o                         
   4 -19   6         17.20         20.08        11.72 o                         
   5 -19   6         10.37          7.25        12.35 o                         
   6 -19   6          2.04          0.59        14.18 o                         
   7 -19   6          2.47         -0.56        23.16 o                         
   8 -19   6          0.46          3.00        32.33 o                         
   9 -19   6         37.48         43.92        24.50 o                         
  -4 -18   6          0.73         -0.09        24.68 o                         
  -3 -18   6        356.15        349.04        35.71 o                         
  -2 -18   6         12.18         19.35        16.93 o                         
  -1 -18   6        615.56        625.28        20.08 o                         
   0 -18   6         78.34         76.11        12.89 o                         
   1 -18   6        865.01        874.51        18.83 o                         
   2 -18   6        565.67        545.74        18.60 o                         
   3 -18   6        356.11        340.80        17.18 o                         
   4 -18   6        638.37        611.62        21.35 o                         
   5 -18   6        199.20        191.56        15.30 o                         
   6 -18   6        465.96        479.80        19.37 o                         
   7 -18   6         95.05         96.47        16.44 o                         
   8 -18   6        607.32        600.15        25.99 o                         
   9 -18   6          9.85          9.76        29.16 o                         
  10 -18   6        209.44        214.23        22.78 o                         
  -5 -17   6         76.69         75.33        36.42 o                         
  -4 -17   6        544.45        480.62        51.04 o                         
  -3 -17   6          0.79          4.01        16.44 o                         
  -2 -17   6        465.51        441.13        19.87 o                         
  -1 -17   6          0.42          4.53        15.63 o                         
   0 -17   6        110.18        109.56        15.07 o                         
   1 -17   6         73.77         63.63        13.39 o                         
   2 -17   6         12.02         19.64        11.85 o                         
   3 -17   6         11.08         12.13        12.70 o                         
   4 -17   6          0.69         -1.94        13.80 o                         
   5 -17   6         30.96         32.72        15.68 o                         
   6 -17   6         40.94         49.63        17.44 o                         
   7 -17   6         67.73         78.26        15.83 o                         
   8 -17   6         36.75         38.07        13.84 o                         
   9 -17   6        252.70        243.79        18.71 o                         
  10 -17   6          3.36          3.78        17.95 o                         
  -6 -16   6        172.10        170.31        49.76 o                         
  -5 -16   6        662.88        627.74        66.76 o                         
  -4 -16   6         58.19         42.15        20.21 o                         
  -3 -16   6       1486.68       1469.69        34.05 o                         
  -2 -16   6          0.04          9.83        16.43 o                         
  -1 -16   6       1554.57       1595.58        32.38 o                         
   0 -16   6         28.28         35.56        12.21 o                         
   1 -16   6       2454.06       2425.38        29.37 o                         
   2 -16   6         91.18         95.96        12.29 o                         
   3 -16   6       1888.16       1878.68        27.01 o                         
   4 -16   6        314.09        337.74        16.96 o                         
   5 -16   6        602.45        589.68        21.47 o                         
   6 -16   6        452.54        442.17        20.15 o                         
   7 -16   6        147.25        127.24        19.73 o                         
   8 -16   6        122.26        113.75        14.86 o                         
   9 -16   6         28.48         30.24        14.64 o                         
  10 -16   6        167.13        173.76        20.47 o                         
  11 -16   6          2.52          0.02        17.23 o                         
  -6 -15   6        169.21        172.57        58.69 o                         
  -5 -15   6         55.18         55.62        24.71 o                         
  -4 -15   6         86.63         82.25        22.43 o                         
  -3 -15   6         28.14         27.98        17.90 o                         
  -2 -15   6          0.12         -0.85        15.12 o                         
  -1 -15   6          0.79          0.24        12.56 o                         
   0 -15   6          3.53          5.89        18.33 o                         
   1 -15   6         74.87         75.22        20.45 o                         
   2 -15   6        242.46        258.70        21.45 o                         
   3 -15   6         44.29         35.00        20.58 o                         
   4 -15   6        690.03        730.63        34.69 o                         
   5 -15   6        169.22        171.36        16.64 o                         
   6 -15   6        338.45        321.85        18.45 o                         
   7 -15   6        574.85        543.05        23.88 o                         
   8 -15   6        212.83        236.93        25.38 o                         
   9 -15   6        214.86        219.04        17.83 o                         
  10 -15   6         47.12         47.16        15.63 o                         
  11 -15   6        397.01        425.35        21.05 o                         
  -6 -14   6        711.66        677.61        52.31 o                         
  -5 -14   6        994.20       1011.08        41.22 o                         
  -4 -14   6        589.28        583.59        28.02 o                         
  -3 -14   6       1760.07       1766.16        36.31 o                         
  -2 -14   6        255.78        273.89        25.39 o                         
  -1 -14   6       2542.93       2587.71        52.46 o                         
   0 -14   6          1.82          0.87        21.02 o                         
   1 -14   6        884.16        856.60        27.03 o                         
   2 -14   6        142.51        153.23        18.21 o                         
   3 -14   6       1014.04       1012.19        27.61 o                         
   4 -14   6        327.82        341.72        25.26 o                         
   5 -14   6        697.08        704.57        31.49 o                         
   6 -14   6        162.96        149.68        29.71 o                         
   7 -14   6         73.45         73.49        16.78 o                         
   8 -14   6         63.87         53.13        20.11 o                         
   9 -14   6         21.98         19.69        14.29 o                         
  10 -14   6          0.63          2.44        13.17 o                         
  11 -14   6          0.36          4.79        16.05 o                         
  12 -14   6         32.62         27.58        14.13 o                         
  -6 -13   6          0.30          6.33        32.72 o                         
  -5 -13   6         15.02         12.12        23.89 o                         
  -4 -13   6         77.71         90.64        21.31 o                         
  -3 -13   6         39.49         34.93        39.20 o                         
  -2 -13   6        420.98        446.34        30.52 o                         
  -1 -13   6         82.78         89.94        19.94 o                         
   0 -13   6       3006.39       3048.45        40.92 o                         
   1 -13   6         17.16         22.76        16.01 o                         
   2 -13   6       2180.02       2224.16        36.67 o                         
   3 -13   6        170.78        197.37        20.74 o                         
   4 -13   6       2318.80       2430.19        54.11 o                         
   5 -13   6        435.38        449.12        33.26 o                         
   6 -13   6       1934.27       1810.97        59.72 o                         
   7 -13   6        438.60        434.89        25.86 o                         
   8 -13   6        614.11        608.33        33.31 o                         
   9 -13   6       1080.42       1027.80        35.94 o                         
  10 -13   6        317.98        308.34        14.22 o                         
  11 -13   6        385.68        404.07        16.49 o                         
  12 -13   6         31.40         37.49        13.30 o                         
  -6 -12   6       1027.28       1047.44        65.30 o                         
  -5 -12   6       1436.51       1314.83        68.66 o                         
  -4 -12   6       1293.67       1320.79        51.90 o                         
  -3 -12   6       1859.84       1926.15        57.75 o                         
  -2 -12   6        719.44        737.69        35.87 o                         
  -1 -12   6       3131.65       3255.68        51.17 o                         
   0 -12   6        133.50        132.46        12.60 o                         
   1 -12   6       1987.74       1949.76        27.41 o                         
   2 -12   6         32.14         35.47        12.68 o                         
   3 -12   6        303.28        309.03        17.34 o                         
   4 -12   6          2.49          8.16        14.24 o                         
   5 -12   6          1.45         -2.60        24.86 o                         
   6 -12   6         19.52         14.73        20.13 o                         
   7 -12   6         23.97         18.63        24.44 o                         
   8 -12   6          1.53          2.30        15.47 o                         
   9 -12   6        155.55        156.30        18.76 o                         
  10 -12   6         87.57         80.43        11.41 o                         
  11 -12   6         58.03         60.84        12.28 o                         
  12 -12   6         80.05         79.45        12.77 o                         
  -6 -11   6        123.80        120.17        43.87 o                         
  -5 -11   6        900.87        910.70        53.60 o                         
  -4 -11   6        573.93        550.53        39.03 o                         
  -3 -11   6       1707.75       1890.01        60.10 o                         
  -2 -11   6       1868.15       1946.26        31.02 o                         
  -1 -11   6       1301.06       1296.37        23.50 o                         
   0 -11   6       1600.33       1603.70        23.40 o                         
   1 -11   6        680.53        638.00        18.46 o                         
   2 -11   6       4875.90       4957.70        42.97 o                         
   3 -11   6         74.04         70.69        14.55 o                         
   4 -11   6       4896.01       4877.35        49.20 o                         
   5 -11   6        231.32        217.08        14.93 o                         
   6 -11   6       2069.17       2107.10        39.44 o                         
   7 -11   6        444.01        480.46        33.29 o                         
   8 -11   6       1454.00       1397.93        37.32 o                         
   9 -11   6        243.31        245.23        18.59 o                         
  10 -11   6        283.07        299.03        20.40 o                         
  11 -11   6        257.30        268.08        13.27 o                         
  12 -11   6        130.28        129.64        15.24 o                         
  -5 -10   6        203.87        223.95        35.94 o                         
  -4 -10   6        760.83        756.67        49.68 o                         
  -3 -10   6        615.02        614.18        22.61 o                         
  -2 -10   6        646.70        674.15        21.99 o                         
  -1 -10   6          8.79         12.12        10.31 o                         
   0 -10   6        118.71        130.41        11.17 o                         
   1 -10   6        412.15        426.68        18.48 o                         
   2 -10   6        107.22         96.56        14.79 o                         
   3 -10   6         17.62         23.68        11.71 o                         
   4 -10   6         11.95         19.42        10.47 o                         
   5 -10   6        528.25        531.64        17.06 o                         
   6 -10   6        128.65        109.39        14.64 o                         
   7 -10   6        361.48        361.42        25.48 o                         
   8 -10   6        265.45        268.07        24.72 o                         
   9 -10   6        609.60        617.24        20.47 o                         
  10 -10   6        309.52        289.69        17.77 o                         
  11 -10   6        342.19        352.44        13.42 o                         
  12 -10   6        423.03        443.37        19.27 o                         
  -8  -9   6          1.60         -5.38        45.13 o                         
  -7  -9   6       1204.45       1069.68        50.26 o                         
  -6  -9   6        249.74        272.87        51.46 o                         
  -5  -9   6       1719.12       1643.63        97.86 o                         
  -4  -9   6       1158.41       1160.84        27.47 o                         
  -3  -9   6       3682.69       3705.97        42.71 o                         
  -2  -9   6       5026.24       4968.14        39.92 o                         
  -1  -9   6       2860.59       2856.50        24.30 o                         
   0  -9   6       7916.87       7953.37        46.61 o                         
   1  -9   6       1542.68       1581.52        23.62 o                         
   2  -9   6       6972.63       6662.26        43.78 o                         
   3  -9   6        555.19        564.02        13.60 o                         
   4  -9   6       2717.47       2667.59        43.22 o                         
   5  -9   6         79.90        109.16        13.41 o                         
   6  -9   6       2602.99       2610.73        37.69 o                         
   7  -9   6        132.46        130.09        19.69 o                         
   8  -9   6        602.11        610.53        29.80 o                         
   9  -9   6        110.76        105.04        13.57 o                         
  10  -9   6         91.06         97.79        15.35 o                         
  11  -9   6         26.54         21.92        10.28 o                         
  12  -9   6         12.38         11.62        13.89 o                         
 -10  -8   6       1116.81       1040.03        79.58 o                         
  -9  -8   6         12.77          4.43        27.71 o                         
  -8  -8   6        379.53        366.03        38.47 o                         
  -7  -8   6          3.65          1.29        38.80 o                         
  -6  -8   6        480.29        510.56        56.20 o                         
  -5  -8   6         60.88         62.49        17.00 o                         
  -4  -8   6        163.59        187.90        16.80 o                         
  -3  -8   6         12.04         20.51         9.86 o                         
  -2  -8   6       1497.94       1459.31        17.29 o                         
  -1  -8   6          5.55          5.04         6.43 o                         
   0  -8   6        262.25        255.28        10.76 o                         
   1  -8   6       2910.97       2926.21        24.55 o                         
   2  -8   6        430.15        434.20        12.43 o                         
   3  -8   6       3178.43       3037.55        27.54 o                         
   4  -8   6        796.81        804.59        15.77 o                         
   5  -8   6       2454.64       2395.75        28.96 o                         
   6  -8   6         13.19         16.59        11.16 o                         
   7  -8   6       4508.61       4456.92        56.83 o                         
   8  -8   6        139.63        140.96        21.03 o                         
   9  -8   6       1269.74       1280.02        23.47 o                         
  10  -8   6        206.12        206.45        14.27 o                         
  11  -8   6        804.75        810.65        16.53 o                         
  12  -8   6        309.70        326.71        17.56 o                         
 -11  -7   6        592.03        533.29        42.18 o                         
 -10  -7   6        254.00        251.14        33.45 o                         
  -9  -7   6       1466.51       1411.48        65.60 o                         
  -8  -7   6         92.77         79.66        26.71 o                         
  -7  -7   6       5130.63       5385.19       104.71 o                         
  -6  -7   6         12.60         -0.89        34.50 o                         
  -5  -7   6       8565.79       8453.57        84.45 o                         
  -4  -7   6        572.75        581.41        17.61 o                         
  -3  -7   6       6870.11       6944.83        38.09 o                         
  -2  -7   6        541.20        553.72        11.86 o                         
  -1  -7   6       6350.25       6359.58        36.91 o                         
   0  -7   6       5113.25       5009.35        57.16 o                         
   1  -7   6       3294.69       3289.96        35.13 o                         
   2  -7   6       5434.29       5522.51        78.26 o                         
   3  -7   6         73.78        120.20        12.07 o                         
   4  -7   6       4378.07       4307.31        36.19 o                         
   5  -7   6         29.48         39.29         9.89 o                         
   6  -7   6        868.68        906.02        27.00 o                         
   7  -7   6         26.86         27.08        16.33 o                         
   8  -7   6         49.38         45.12        18.90 o                         
   9  -7   6          0.02         -2.31        13.67 o                         
  10  -7   6         20.25         26.23        12.75 o                         
  11  -7   6          7.80          5.88         9.24 o                         
  12  -7   6        118.77        124.95        16.12 o                         
 -11  -6   6        159.40        174.73        39.92 o                         
 -10  -6   6        125.15        131.02        23.04 o                         
  -9  -6   6          0.54          3.24        26.79 o                         
  -8  -6   6        256.62        271.55        26.79 o                         
  -7  -6   6         72.39         97.66        25.87 o                         
  -6  -6   6         71.57         64.90        18.74 o                         
  -5  -6   6          1.20          2.54        13.52 o                         
  -4  -6   6        624.63        629.96        16.57 o                         
  -3  -6   6        214.76        238.01         9.17 o                         
  -2  -6   6        145.21        161.93         7.69 o                         
  -1  -6   6        412.66        395.30        14.90 o                         
   1  -6   6       2802.54       2625.39        36.49 o                         
   2  -6   6       4206.76       4066.45        54.71 o                         
   3  -6   6       4960.57       4799.50        56.72 o                         
   4  -6   6        847.23        846.97        16.63 o                         
   5  -6   6       6670.53       6607.90        45.60 o                         
   6  -6   6        704.49        667.33        19.37 o                         
   7  -6   6       3329.72       3529.68        50.39 o                         
   8  -6   6          0.47          6.30        17.93 o                         
   9  -6   6       2622.73       2605.42        31.35 o                         
  10  -6   6         90.66         75.50        12.51 o                         
  11  -6   6        986.62        970.99        17.44 o                         
  12  -6   6         69.80         73.45        14.84 o                         
 -11  -5   6        940.27        967.97        41.47 o                         
 -10  -5   6        590.50        545.60        27.61 o                         
  -9  -5   6       1598.53       1542.50        36.59 o                         
  -8  -5   6        621.74        636.60        38.50 o                         
  -7  -5   6       2308.41       2262.97        49.25 o                         
  -6  -5   6         87.57         95.62        19.11 o                         
  -5  -5   6       5950.79       5838.31        61.06 o                         
  -4  -5   6          0.13          5.66         6.93 o                         
  -3  -5   6       5583.99       5601.06        30.12 o                         
  -2  -5   6       1545.34       1544.57        18.52 o                         
  -1  -5   6       7455.41       7741.71       120.37 o                         
   0  -5   6        277.30        241.84        13.77 o                         
   1  -5   6       1784.92       1786.08        22.03 o                         
   2  -5   6          4.10          1.43         7.32 o                         
   3  -5   6       1253.88       1254.08        21.43 o                         
   4  -5   6         92.90        108.36         8.39 o                         
   5  -5   6         26.48         29.77         9.99 o                         
   6  -5   6        178.05        174.86        13.96 o                         
   7  -5   6         38.05         30.79        12.80 o                         
   8  -5   6        348.49        331.77        20.91 o                         
   9  -5   6          8.80          6.49        12.29 o                         
  10  -5   6        724.64        745.89        20.68 o                         
  11  -5   6         25.42         22.46        10.48 o                         
  12  -5   6        332.78        324.63        20.53 o                         
 -12  -4   6         11.05         10.65        18.95 o                         
 -11  -4   6         11.70         18.54        15.60 o                         
 -10  -4   6        178.12        184.74        20.74 o                         
  -9  -4   6          6.28         10.76        15.55 o                         
  -8  -4   6        661.06        684.88        39.89 o                         
  -7  -4   6         53.71         59.03        25.78 o                         
  -6  -4   6       2484.22       2403.50        39.27 o                         
  -5  -4   6        219.32        205.52        11.89 o                         
  -4  -4   6       8930.52       8914.26        44.26 o                         
  -3  -4   6         16.57         19.08         5.61 o                         
  -2  -4   6      12549.61      11779.75       126.37 o                         
  -1  -4   6       2633.28       2710.85        26.54 o                         
   0  -4   6       6837.68       6205.18        49.34 o                         
   1  -4   6       2765.28       2712.57        25.93 o                         
   2  -4   6       7405.67       7038.79        45.12 o                         
   3  -4   6       6402.90       6079.83       118.76 o                         
   4  -4   6       5062.53       4978.30        33.79 o                         
   5  -4   6       6326.64       6116.27        50.07 o                         
   6  -4   6        573.00        598.46        17.80 o                         
   7  -4   6       2683.64       2680.52        33.77 o                         
   8  -4   6        298.87        301.74        19.06 o                         
   9  -4   6       1640.40       1623.67        24.80 o                         
  10  -4   6          0.04          3.95        11.95 o                         
  11  -4   6        377.03        385.11        14.21 o                         
  12  -4   6          7.43          6.12        14.98 o                         
 -12  -3   6       1063.30       1105.60        32.43 o                         
 -11  -3   6        326.47        339.06        19.74 o                         
 -10  -3   6        826.43        811.98        33.97 o                         
  -9  -3   6       1564.94       1539.01        36.02 o                         
  -8  -3   6        660.71        667.60        36.84 o                         
  -7  -3   6       3123.81       3108.42        53.35 o                         
  -6  -3   6        328.93        368.19        15.09 o                         
  -5  -3   6       1247.29       1257.14        20.70 o                         
  -4  -3   6         47.49         44.39         6.92 o                         
  -3  -3   6       4006.65       3886.85        33.63 o                         
  -2  -3   6         32.26         33.42         9.76 o                         
  -1  -3   6        184.26        238.72        11.52 o                         
   0  -3   6        391.55        450.27         9.33 o                         
   1  -3   6        484.05        533.53        10.86 o                         
   2  -3   6        240.31        263.05         7.33 o                         
   3  -3   6        406.54        365.89        13.09 o                         
   4  -3   6       1387.51       1469.97        19.99 o                         
   5  -3   6        733.91        687.23        20.15 o                         
   6  -3   6       1458.60       1453.06        22.86 o                         
   7  -3   6        364.99        390.37        15.72 o                         
   8  -3   6       1342.21       1339.56        28.74 o                         
   9  -3   6        135.02        146.27        15.02 o                         
  10  -3   6       1694.47       1691.64        27.56 o                         
  11  -3   6          5.94          4.03        10.52 o                         
  12  -3   6        761.35        750.17        24.21 o                         
 -12  -2   6         21.21         23.93        19.28 o                         
 -11  -2   6        461.37        448.03        18.29 o                         
 -10  -2   6         38.83         39.16        15.34 o                         
  -9  -2   6       1632.58       1700.58        32.85 o                         
  -8  -2   6       1045.14       1016.42        29.86 o                         
  -7  -2   6       1519.05       1539.38        26.06 o                         
  -6  -2   6       3674.86       3601.54        37.54 o                         
  -5  -2   6        728.91        742.12        14.69 o                         
  -4  -2   6       6246.94       6153.21        37.91 o                         
  -3  -2   6         94.65        112.72        24.30 o                         
  -2  -2   6      31261.31      31348.85       198.42 o                         
  -1  -2   6         11.24         12.51         3.99 o                         
   0  -2   6      19192.22      19244.70       113.95 o                         
   1  -2   6       2166.82       2265.99        24.12 o                         
   2  -2   6      15270.17      14854.45        61.34 o                         
   3  -2   6       2916.55       2834.73        46.50 o                         
   4  -2   6       4590.33       4392.16        34.02 o                         
   5  -2   6       1624.61       1646.66        26.49 o                         
   6  -2   6        976.52        982.74        20.50 o                         
   7  -2   6       1352.25       1311.30        25.41 o                         
   8  -2   6        192.12        194.79        18.82 o                         
   9  -2   6        152.13        147.17        15.38 o                         
  10  -2   6         59.56         52.67        15.63 o                         
  11  -2   6         22.61         20.67        11.52 o                         
  12  -2   6          0.83         -1.35        13.39 o                         
 -12  -1   6        615.02        601.90        29.23 o                         
 -11  -1   6        134.38        124.08        12.93 o                         
 -10  -1   6       1449.49       1442.72        28.79 o                         
  -9  -1   6        266.94        272.22        20.39 o                         
  -8  -1   6        611.10        627.30        24.01 o                         
  -7  -1   6        270.19        283.13        12.65 o                         
  -6  -1   6        134.82        140.58        10.74 o                         
  -5  -1   6        383.71        392.25        10.55 o                         
  -4  -1   6        276.96        275.79        12.03 o                         
  -3  -1   6        316.57        391.48        18.65 o                         
  -2  -1   6        258.89        277.73         8.13 o                         
  -1  -1   6        337.69        286.00        10.90 o                         
   0  -1   6         12.77         16.37         6.45 o                         
   1  -1   6       2016.01       1880.18        22.09 o                         
   2  -1   6        775.09        824.52        13.61 o                         
   3  -1   6       9581.51       9671.17        67.73 o                         
   4  -1   6       1226.27       1164.14        20.59 o                         
   5  -1   6       2814.87       2833.45        34.12 o                         
   6  -1   6       2173.35       2144.36        28.14 o                         
   7  -1   6       1554.04       1542.16        36.60 o                         
   8  -1   6       2791.88       2780.80        39.84 o                         
   9  -1   6        687.35        669.14        21.41 o                         
  10  -1   6       1129.73       1108.22        29.69 o                         
  11  -1   6        151.47        156.84        14.93 o                         
  12  -1   6       1066.76       1100.61        24.74 o                         
 -13   0   6        473.97        468.25        19.90 o                         
 -12   0   6         36.79         33.55        12.52 o                         
 -11   0   6        756.85        725.40        17.89 o                         
 -10   0   6        364.71        340.89        18.25 o                         
  -9   0   6       1675.25       1720.98        33.30 o                         
  -8   0   6       1410.49       1420.53        26.86 o                         
  -7   0   6       3378.21       3314.53        34.31 o
[truncated: 639,820 more chars]
