# Supplementary material for: The many flavours of halogen bonds – message from experimental electron density and Raman spectroscopy
Source: Acta Crystallogr C Struct Chem. 2019 Aug 22;75(Pt 9):1190–201. doi: 10.1107/S205322961901132X (PMC6727171; doi:10.1107/S205322961901132X)
Supplement: Supplementary file 4 [file c-75-01190-sup4.txt]

data_global

_audit_creation_method            SHELXL-2018
# 1. Submission Details

_publ_contact_author_name   'Ulli Englert'
_publ_contact_author_address
;
      Institut fuer Anorganische Chemie
      RWTH Aachen
      Landoltweg 1
      52074 Aachen
      Germany
;
_publ_contact_author_email         'ullrich.englert@ac.rwth-aachen.de'
_publ_contact_author_fax           '0049-241-8092288'
_publ_contact_author_phone         '0049-241-8094666'

_publ_requested_journal            'Acta Crystallographica Section C'
_publ_requested_category           ?
_publ_requested_coeditor_name      ?

_publ_contact_letter
;
?
;


# 2. Processing Summary (IUCr Office Use Only)

_journal_date_recd_electronic     ?
_journal_date_to_coeditor         ?
_journal_date_from_coeditor       ?
_journal_date_accepted            ?

_journal_date_printers_first      ?
_journal_date_printers_final      ?
_journal_date_proofs_out          ?
_journal_date_proofs_in           ?


_journal_coeditor_name            ?
_journal_coeditor_code            ?
_journal_coeditor_notes
; ?
;

_journal_techeditor_code          ?
_journal_techeditor_notes
; ?
;

_journal_coden_ASTM               ?
_journal_name_full                ?
_journal_year                     ?
_journal_volume                   ?
_journal_issue                    ?
_journal_page_first               ?
_journal_page_last                ?

_journal_suppl_publ_number        ?
_journal_suppl_publ_pages         ?

# 3. Titl and Author List

_publ_section_title
;
The many flavours of halogen bonds -
message from experimental electron density and Raman spectroscopy
;

# The loop structure below should contain the names  and addresses of all
# authors, in the required order of publication. Repeat as necessary.

loop_
_publ_author_name
_publ_author_address
      'Wang, Ruimin'            #<--'Last name,  first name'
;     Institute of Molecular Science
      Shanxi University
      Taiyuan
      Shanxi 030006
      China

      Institut fuer Anorganische Chemie
      RWTH Aachen
      Landoltweg 1
      52074 Aachen
      Germany

;
     'George, Janine'            #<--'Last name,  first name'
;     Institute of Condensed Matter and Nanosciences
      Chemim des Etoiles 8/L7.03.01
      Louvain-la-Neuve
      1348
      Belgium
;
     'Potts, Shannon Kimberley'            #<--'Last name,  first name'
;     Institut fuer Anorganische Chemie
      RWTH Aachen
      Landoltweg 1
      52074 Aachen
      Germany
;
     'Kremer, Marius'            #<--'Last name,  first name'
;     Institut fuer Anorganische Chemie
      RWTH Aachen
      Landoltweg 1
      52074 Aachen
      Germany
;
      'Dronskowski, Richard'
;     Institut fuer Anorganische Chemie
      RWTH Aachen
      Landoltweg 1
      52074 Aachen
      Germany

      Juelich-Aachen Research Alliance (JARA-HPC)
      RWTH Aachen
      52056 Aachen
      Germany
;
      'Englert, Ulli'            #<--'Last name,  first name'
;     Institut fuer Anorganische Chemie
      RWTH Aachen
      Landoltweg 1
      52074 Aachen
      Germany

      Institute of Molecular Science
      Shanxi University
      Taiyuan
      Shanxi 030006
      China
;

# 4. Text

_publ_section_abstract
;
?
;


_publ_section_comment

;

;


_publ_section_exptl_prep


;

?

;


_publ_section_exptl_refinement


;

?

;


_publ_section_references


;


Sheldrick, G. M. (2008). Acta Cryst. A64, 112-122.


Spek, A. L. (2003). J. Appl. Cryst. 36, 7-13.


;

_publ_section_figure_captions

;
?

;

_publ_section_table_legends

;


;


_publ_section_acknowledgements

;
;


data_s1mm

_audit_creation_date           '11-Mar-19 T13:02:50-00:00'
_audit_creation_method         'XD routine XDCIF'
_audit_conform_dict_name        cif_core.dic
_audit_conform_dict_version     2.3
_audit_conform_dict_location    ftp://ftp.iucr.org/pub/cif_core.dic
_chemical_name_systematic         ?
_chemical_name_common             ?
_chemical_melting_point           ?
_chemical_formula_moiety          'C6 F4 I2, C6 H12 N2' 
_chemical_formula_sum
 'C12 H12 F4 I2 N2'
_chemical_formula_weight          514.04

loop_
 _atom_type_symbol
 _atom_type_description
 _atom_type_scat_dispersion_real
 _atom_type_scat_dispersion_imag
 _atom_type_scat_source
 'C'  'C'   0.0033   0.0016
 'International Tables Vol C Tables 4.2.6.8 and 6.1.1.4'
 'H'  'H'   0.0000   0.0000
 'International Tables Vol C Tables 4.2.6.8 and 6.1.1.4'
 'F'  'F'   0.0171   0.0103
 'International Tables Vol C Tables 4.2.6.8 and 6.1.1.4'
 'I'  'I'  -0.4742   1.8119
 'International Tables Vol C Tables 4.2.6.8 and 6.1.1.4'
 'N'  'N'   0.0061   0.0033
 'International Tables Vol C Tables 4.2.6.8 and 6.1.1.4'

_space_group_crystal_system       triclinic
_space_group_IT_number            2
_space_group_name_H-M_alt         'P -1'
_space_group_name_Hall            '-P 1'

_shelx_space_group_comment
;
The symmetry employed for this shelxl refinement is uniquely defined
by the following loop, which should always be used as a source of
symmetry information in preference to the above space-group names.
They are only intended as comments.
;

loop_
 _space_group_symop_operation_xyz
 'x, y, z'
 '-x, -y, -z'

_cell_length_a                    6.77971(9)
_cell_length_b                    10.82624(17)
_cell_length_c                    11.36217(17)
_cell_angle_alpha                 107.3260(12)
_cell_angle_beta                  92.9637(12)
_cell_angle_gamma                 104.7718(12)
_cell_volume                      762.42(2)
_cell_formula_units_Z             2
_cell_measurement_temperature     100(2)
_cell_measurement_reflns_used     66670
_cell_measurement_theta_min       3.13
_cell_measurement_theta_max       56.69

_exptl_crystal_description        rod
_exptl_crystal_colour             colorless
_exptl_crystal_density_meas       ?
_exptl_crystal_density_method     ?
_exptl_crystal_density_diffrn     2.239
_exptl_crystal_F_000              480
_exptl_transmission_factor_min    ?
_exptl_transmission_factor_max    ?
_exptl_crystal_size_max           0.270
_exptl_crystal_size_mid           0.070
_exptl_crystal_size_min           0.030
_exptl_absorpt_coefficient_mu     4.158
_shelx_estimated_absorpt_T_min    0.400
_shelx_estimated_absorpt_T_max    0.885
_exptl_absorpt_correction_type    multi-scan
_exptl_absorpt_correction_T_min   0.2445
_exptl_absorpt_correction_T_max   0.6908
_exptl_absorpt_process_details    'X-Area (X-Area 1.78)'
_exptl_special_details            'X-Area (X-Area 1.78)'
_diffrn_ambient_temperature       100(2)
_diffrn_radiation_wavelength      0.71073
_diffrn_radiation_type            MoK\a
_diffrn_source                    'XENOCS microsource'
_diffrn_measurement_device_type   'Stoe & Cie Stadivari goniometer with Pilatus 200k area detector'
_diffrn_measurement_method         'fine slice omega scans'
_diffrn_detector_area_resol_mean  ?
_diffrn_reflns_number             143675
_diffrn_reflns_av_unetI/netI      0.0276
_diffrn_reflns_av_R_equivalents   0.0493
_diffrn_reflns_limit_h_min        -13
_diffrn_reflns_limit_h_max        11
_diffrn_reflns_limit_k_min        -21
_diffrn_reflns_limit_k_max        19
_diffrn_reflns_limit_l_min        -22
_diffrn_reflns_limit_l_max        22
_diffrn_reflns_theta_min          3.138
_diffrn_reflns_theta_max          45.498
_diffrn_reflns_theta_full         25.242
_diffrn_measured_fraction_theta_max   0.990
_diffrn_measured_fraction_theta_full  0.998
_diffrn_reflns_Laue_measured_fraction_max    0.990
_diffrn_reflns_Laue_measured_fraction_full   0.998
_diffrn_reflns_point_group_measured_fraction_max   0.990
_diffrn_reflns_point_group_measured_fraction_full  0.998
_reflns_number_total              12807
_reflns_number_gt                 9751
_reflns_threshold_expression      'I > 2\s(I)'
_reflns_Friedel_coverage          0.000
_reflns_Friedel_fraction_max      .
_reflns_Friedel_fraction_full     .
 
_reflns_special_details
;
 Reflections were merged by SHELXL according to the crystal
 class for the calculation of statistics and refinement.
 
 _reflns_Friedel_fraction is defined as the number of unique
 Friedel pairs measured divided by the number that would be
 possible theoretically, ignoring centric projections and
 systematic absences.
;
_atom_sites_solution_primary      other 
_computing_data_collection        ?
_computing_cell_refinement        ?
_computing_data_reduction         ?
_computing_structure_solution    'SHELXL-2018/3 (Sheldrick, 2018)'
_computing_structure_refinement         'Volkov et al, (2006)'
_computing_molecular_graphics           'Volkov et al, (2006)'
_computing_publication_material         'Volkov et al, (2006)'
_publ_section_references
;Volkov, A.; Macchi, P.; Farrugia, L. J.; Gatti, C.;
 Mallinson, P. R.; Richter, T. and Koritsanszky, T. (2006)
 XD2006 - a computer program for multipole refinement,
 topological analysis and evaluation of intermolecular
 energies from experimental and theoretical structure factors.
;

_refine_special_details
;
        ?
;
_refine_ls_structure_factor_coef        Fsqd
_refine_ls_matrix_type                  full
_refine_ls_weighting_scheme             calc
_refine_ls_weighting_details
;
        calc w2 = 1/[s^2^(Fo^2^)]
;
_refine_ls_extinction_method
                                    'Becker-Coppens type 1 Lorentzian isotropic'
_refine_ls_extinction_expression
;
        Becker, P.J. & Coppens, P. (1974) Acta Cryst., A30, 129-153.
;
_refine_ls_extinction_coef              0.0050(6)
_refine_ls_number_reflns                12807
_refine_ls_number_parameters            464
_refine_ls_number_restraints            0
_refine_ls_R_factor_all                 0.027
_refine_ls_R_factor_gt                  0.016
_refine_ls_wR_factor_ref                0.022
_refine_ls_goodness_of_fit_ref          0.994
_refine_ls_shift/su_max                 0.00006
 

# Atomic coordinates

loop_
    _atom_site_label
    _atom_site_type_symbol
    _atom_site_fract_x
    _atom_site_fract_y
    _atom_site_fract_z
    _atom_site_U_iso_or_equiv
    _atom_site_occupancy
    _atom_site_symmetry_multiplicity
I(1)     I   0.749927(7)    0.442945(5)    0.730257(5)    0.014     1       2
I(2)     I  -0.213947(7)    0.021014(5)    0.766799(5)    0.014     1       2
F(1)     F   0.5682(2)      0.3312(2)      0.94930(15)    0.022     1       2
F(2)     F   0.2043(2)      0.17488(19)    0.96405(14)    0.02      1       2
F(3)     F  -0.0297(2)      0.13238(17)    0.55006(14)    0.019     1       2
F(4)     F   0.3381(2)      0.28301(18)    0.53338(14)    0.02      1       2
N(1)     N   1.09820(15)    0.63936(11)    0.73282(10)    0.014     1       2
N(2)     N   1.42139(15)    0.83477(11)    0.76049(10)    0.014     1       2
C(1)     C   0.46705(13)    0.31006(9)     0.73978(9)     0.013     1       2
C(2)     C   0.42418(13)    0.28116(10)    0.84852(8)     0.015     1       2
C(3)     C   0.23318(13)    0.20119(9)     0.85654(8)     0.014     1       2
C(4)     C   0.07437(13)    0.14790(9)     0.75732(9)     0.013     1       2
C(5)     C   0.11672(13)    0.17799(9)     0.64880(8)     0.014     1       2
C(6)     C   0.30917(13)    0.25612(9)     0.64028(8)     0.014     1       2
C(11)    C   1.28162(14)    0.58996(9)     0.72652(10)    0.018     1       2
C(12)    C   1.47703(13)    0.70791(9)     0.74039(9)     0.016     1       2
C(13)    C   1.08382(13)    0.70055(10)    0.63380(9)     0.017     1       2
C(14)    C   1.27757(14)    0.82106(9)     0.65255(9)     0.016     1       2
C(15)    C   1.11943(13)    0.74394(10)    0.85435(9)     0.017     1       2
C(16)    C   1.31900(14)    0.86010(9)     0.87309(9)     0.017     1       2
H(11A)   H   1.266635       0.511404       0.637587       0.020973  1       2
H(11B)   H   1.295917       0.546632       0.800616       0.020973  1       2
H(12A)   H   1.586169       0.717763       0.818824       0.019262  1       2
H(12B)   H   1.550836       0.686837       0.656541       0.019262  1       2
H(13A)   H   0.946167       0.735259       0.636422       0.020406  1       2
H(13B)   H   1.071251       0.625281       0.543132       0.020406  1       2
H(14A)   H   1.353012       0.804952       0.569105       0.019302  1       2
H(14B)   H   1.232038       0.913552       0.667696       0.019302  1       2
H(15A)   H   1.124437       0.699834       0.928689       0.020476  1       2
H(15B)   H   0.986423       0.783519       0.858828       0.020476  1       2
H(16A)   H   1.281227       0.95547        0.891053       0.020143  1       2
H(16B)   H   1.422395       0.867326       0.953121       0.020143  1       2


# Anisotropic displacement parameters

loop_
    _atom_site_aniso_label
    _atom_site_aniso_U_11
    _atom_site_aniso_U_22
    _atom_site_aniso_U_33
    _atom_site_aniso_U_12
    _atom_site_aniso_U_13
    _atom_site_aniso_U_23
I(1) 0.009915(19) 0.01443(2) 0.01699(3) 0.000320(17) 0.001973(15) 0.005826(18)
I(2) 0.010263(19) 0.01439(2) 0.01675(2) 0.000043(18) 0.001866(15) 0.005912(18)
F(1) 0.0160(4) 0.0289(6) 0.0166(5) -0.0018(5) -0.0043(4) 0.0102(5)
F(2) 0.0174(5) 0.0266(6) 0.0143(5) 0.0010(5) 0.0023(4) 0.0099(5)
F(3) 0.0146(4) 0.0226(5) 0.0165(5) -0.0025(5) -0.0044(4) 0.0079(4)
F(4) 0.0188(5) 0.0237(5) 0.0141(5) -0.0007(5) 0.0011(4) 0.0088(4)
N(1) 0.0106(3) 0.0143(3) 0.0153(4) 0.0001(3) 0.0011(2) 0.0046(3)
N(2) 0.0102(3) 0.0136(3) 0.0162(4) -0.0001(3) 0.0001(2) 0.0054(3)
C(1) 0.0104(3) 0.0142(3) 0.0142(3) 0.0001(3) 0.0008(2) 0.0053(3)
C(2) 0.0111(3) 0.0173(3) 0.0133(3) -0.0001(3) -0.0004(2) 0.0058(3)
C(3) 0.0114(3) 0.0161(3) 0.0126(3) 0.0003(3) 0.0005(2) 0.0058(3)
C(4) 0.0103(3) 0.0139(3) 0.0145(3) 0.0000(3) 0.0011(2) 0.0057(3)
C(5) 0.0111(3) 0.0154(3) 0.0135(3) -0.0003(3) -0.0005(2) 0.0055(3)
C(6) 0.0123(3) 0.0153(3) 0.0129(3) 0.0001(3) 0.0008(2) 0.0059(3)
C(11) 0.0144(3) 0.0140(3) 0.0240(4) 0.0029(3) 0.0031(3) 0.0065(3)
C(12) 0.0113(3) 0.0170(3) 0.0207(4) 0.0034(3) 0.0027(2) 0.0075(3)
C(13) 0.0131(3) 0.0198(4) 0.0150(3) -0.0006(3) -0.0023(2) 0.0055(3)
C(14) 0.0143(3) 0.0160(3) 0.0174(4) 0.0008(3) -0.0000(2) 0.0080(3)
C(15) 0.0141(3) 0.0193(4) 0.0152(3) 0.0016(3) 0.0037(2) 0.0044(3)
C(16) 0.0164(3) 0.0144(3) 0.0150(3) 0.0000(3) 0.0007(2) 0.0018(3)


# Multipole parameters


loop_
_atom_rho_multipole_atom_label
_atom_rho_multipole_coeff_Pv
_atom_rho_multipole_coeff_P00
_atom_rho_multipole_coeff_P11
_atom_rho_multipole_coeff_P1-1
_atom_rho_multipole_coeff_P10
_atom_rho_multipole_coeff_P20
_atom_rho_multipole_coeff_P21
_atom_rho_multipole_coeff_P2-1
_atom_rho_multipole_coeff_P22
_atom_rho_multipole_coeff_P2-2
_atom_rho_multipole_coeff_P30
_atom_rho_multipole_coeff_P31
_atom_rho_multipole_coeff_P3-1
_atom_rho_multipole_coeff_P32
_atom_rho_multipole_coeff_P3-2
_atom_rho_multipole_coeff_P33
_atom_rho_multipole_coeff_P3-3
_atom_rho_multipole_coeff_P40
_atom_rho_multipole_coeff_P41
_atom_rho_multipole_coeff_P4-1
_atom_rho_multipole_coeff_P42
_atom_rho_multipole_coeff_P4-2
_atom_rho_multipole_coeff_P43
_atom_rho_multipole_coeff_P4-3
_atom_rho_multipole_coeff_P44
_atom_rho_multipole_coeff_P4-4
_atom_rho_multipole_kappa
_atom_rho_multipole_kappa_prime0
_atom_rho_multipole_kappa_prime1
_atom_rho_multipole_kappa_prime2
_atom_rho_multipole_kappa_prime3
_atom_rho_multipole_kappa_prime4
_atom_rho_multipole_radial_slater_n0
_atom_rho_multipole_radial_slater_zeta0
_atom_rho_multipole_radial_slater_n1
_atom_rho_multipole_radial_slater_zeta1
_atom_rho_multipole_radial_slater_n2
_atom_rho_multipole_radial_slater_zeta2
_atom_rho_multipole_radial_slater_n3
_atom_rho_multipole_radial_slater_zeta3
_atom_rho_multipole_radial_slater_n4
_atom_rho_multipole_radial_slater_zeta4
I(1) 7.12(8) 0 0.13(3) 0.00(3) -0.07(2)
-0.45(3) -0.06(3) 0.02(3) -0.15(3) 0.07(3)
0.05(3) 0.02(2) 0.02(2) 0.01(3) -0.00(2) 0.03(2) -0.01(2)
0.11(3) -0.10(3) 0.01(3) 0.20(3) 0.19(3) -0.00(3) -0.09(3) 0.11(3) 0.18(3)
1.049(4) 1 1 1 1 1
8 4.8152571428571 8 4.8152571428571 8 4.8152571428571 8 4.8152571428571 8
4.8152571428571
I(2) 7.15(8) 0 0.01(3) -0.01(3) -0.02(3)
-0.52(3) 0.09(3) 0.04(3) -0.16(3) -0.10(3)
0.09(3) -0.03(2) 0.05(2) 0.00(3) 0.04(2) -0.04(2) -0.03(2)
0.06(3) 0.18(3) 0.04(3) 0.14(3) -0.19(3) 0.02(3) -0.11(3) -0.03(3) -0.18(3)
1.049(4) 1 1 1 1 1
8 4.8152571428571 8 4.8152571428571 8 4.8152571428571 8 4.8152571428571 8
4.8152571428571
F(1) 7.19(3) 0 -0.01(4) -0.02(3) -0.04(3)
-0.12(3) -0.05(3) -0.14(3) 0.02(4) 0.05(4)
-0.00(2) 0.00(2) -0.008(19) 0.06(2) 0.03(2) -0.01(2) -0.01(2)
-0.03(3) 0.04(3) -0.03(3) 0.10(3) -0.04(3) 0.04(3) 0.02(3) -0.09(3) 0.04(3)
0.984(3) 1 1 1 1 1
2 5.186 2 5.186 2 5.186 3 5.186 4 5.186
F(2) 7.19(3) 0 0.07(3) 0.02(3) 0.01(3)
-0.13(3) -0.05(3) -0.05(3) 0.01(3) 0.01(3)
0.00(2) -0.05(2) 0.023(19) 0.00(2) -0.00(2) -0.02(2) -0.01(2)
0.00(3) -0.06(3) -0.09(3) -0.02(3) 0.05(3) -0.01(3) -0.04(3) 0.01(3) -0.01(3)
0.984(3) 1 1 1 1 1
2 5.186 2 5.186 2 5.186 3 5.186 4 5.186
F(3) 7.22(3) 0 -0.02(3) 0.03(3) -0.03(2)
-0.07(3) 0.04(3) -0.02(3) -0.08(3) -0.02(3)
0.01(2) -0.03(2) -0.020(19) 0.01(2) 0.01(2) -0.02(2) 0.05(2)
-0.03(3) -0.01(3) -0.10(2) 0.00(3) 0.12(3) 0.06(3) -0.02(3) 0.01(3) -0.07(3)
0.984(3) 1 1 1 1 1
2 5.186 2 5.186 2 5.186 3 5.186 4 5.186
F(4) 7.21(3) 0 -0.10(3) -0.00(3) -0.06(3)
-0.05(3) 0.00(3) -0.08(3) 0.00(3) -0.06(3)
-0.03(2) 0.02(2) -0.051(19) 0.03(2) 0.04(2) -0.04(2) 0.02(2)
0.06(3) 0.04(3) 0.03(3) 0.01(3) 0.00(3) -0.03(3) 0.03(3) -0.02(3) -0.06(3)
0.984(3) 1 1 1 1 1
2 5.186 2 5.186 2 5.186 3 5.186 4 5.186
N(1) 5.07(6) 0 0.10(2) -0.03(2) -0.041(19)
-0.00(2) -0.028(19) 0.04(2) 0.00(2) -0.06(2)
0.18(2) 0.04(2) -0.00(2) 0.04(2) -0.07(2) 0.041(19) -0.12(2)
-0.01(3) -0.04(3) 0.01(3) -0.01(3) -0.05(3) -0.00(3) -0.04(3) -0.03(2) -0.02(3)
0.993(5) 1 1 1 1 1
2 3.81056 2 3.81056 2 3.81056 3 3.81056 4 3.81056
N(2) 5.00(6) 0 0.108(19) -0.04(2) -0.032(19)
-0.02(2) 0.003(19) -0.01(2) 0.06(2) -0.06(2)
0.19(2) 0.02(2) 0.01(2) -0.00(2) -0.04(2) -0.02(2) -0.10(2)
0.04(3) -0.02(3) 0.01(3) -0.01(3) -0.01(3) 0.01(3) 0.03(3) 0.01(2) 0.11(3)
0.993(5) 1 1 1 1 1
2 3.81056 2 3.81056 2 3.81056 3 3.81056 4 3.81056
C(1) 4.23(10) 0 -0.011(14) 0.03(2) 0.029(18)
0.07(2) 0.05(2) 0.04(2) -0.109(18) -0.038(17)
0.22(3) 0.03(2) -0.014(17) 0.16(2) -0.003(19) 0.03(2) 0.015(18)
0.08(3) 0.07(2) 0.09(3) -0.00(3) 0.01(4) 0.01(2) 0.09(2) -0.00(2) 0.06(2)
0.996(8) 1 1 1 1 1
2 3.1303 2 3.1303 2 3.1303 3 3.1303 4 3.1303
C(2) 3.93(6) 0 -0.032(18) 0.015(17) -0.121(15)
0.034(14) -0.006(16) 0.027(15) -0.172(13) 0.038(19)
0.327(19) -0.020(17) 0.011(15) 0.121(16) -0.04(3) 0.003(19) 0.011(14)
0.10(2) -0.00(2) 0.06(2) 0.037(19) 0.06(3) -0.03(2) -0.022(16) 0.030(16)
-0.03(2)
1.002(6) 1 1 1 1 1
2 3.1303 2 3.1303 2 3.1303 3 3.1303 4 3.1303
C(3) 3.9266 0 -0.0323 0.0151 -0.1206
0.0343 -0.0058 0.0274 -0.1723 0.0384
0.3269 -0.02 0.0105 0.1211 -0.0379 0.0026 0.0106
0.0972 -0.0003 0.0643 0.0373 0.0618 -0.0293 -0.0223 0.0302 -0.0291
1.002(6) 1 1 1 1 1
2 3.1303 2 3.1303 2 3.1303 3 3.1303 4 3.1303
C(4) 4.2319 0 -0.0105 0.0275 0.0289
0.0685 0.0491 0.0439 -0.1093 -0.0383
0.2165 0.0327 -0.0144 0.1598 -0.003 0.025 0.0154
0.0786 0.0662 0.0909 -0.0041 0.0068 0.0074 0.0872 -0.0026 0.0602
0.996(8) 1 1 1 1 1
2 3.1303 2 3.1303 2 3.1303 3 3.1303 4 3.1303
C(5) 3.9266 0 -0.0323 0.0151 -0.1206
0.0343 -0.0058 0.0274 -0.1723 0.0384
0.3269 -0.02 0.0105 0.1211 -0.0379 0.0026 0.0106
0.0972 -0.0003 0.0643 0.0373 0.0618 -0.0293 -0.0223 0.0302 -0.0291
1.002(6) 1 1 1 1 1
2 3.1303 2 3.1303 2 3.1303 3 3.1303 4 3.1303
C(6) 3.9266 0 -0.0323 0.0151 -0.1206
0.0343 -0.0058 0.0274 -0.1723 0.0384
0.3269 -0.02 0.0105 0.1211 -0.0379 0.0026 0.0106
0.0972 -0.0003 0.0643 0.0373 0.0618 -0.0293 -0.0223 0.0302 -0.0291
1.002(6) 1 1 1 1 1
2 3.1303 2 3.1303 2 3.1303 3 3.1303 4 3.1303
C(11) 4.18(5) 0 -0.013(11) 0.057(11) 0.045(10)
0.037(10) 0.021(12) -0.004(9) -0.071(10) -0.008(11)
0.294(13) -0.029(14) 0.043(9) -0.036(10) -0.014(12) 0.012(13) -0.229(11)
0.032(14) -0.049(16) -0.044(12) -0.024(12) 0.016(17) -0.042(15) 0.116(12)
-0.009(12) -0.005(16)
0.987(5) 1 1 1 1 1
2 3.1303 2 3.1303 2 3.1303 3 3.1303 4 3.1303
C(12) 4.1751 0 -0.0133 0.0568 0.045
0.0368 0.0206 -0.0038 -0.0713 -0.0082
0.2935 -0.0294 0.0426 -0.0357 -0.014 0.0119 -0.2287
0.0318 -0.0489 -0.0442 -0.0239 0.0162 -0.0418 0.1159 -0.0091 -0.0048
0.987(5) 1 1 1 1 1
2 3.1303 2 3.1303 2 3.1303 3 3.1303 4 3.1303
C(13) 4.1751 0 -0.0133 0.0568 0.045
0.0368 0.0206 -0.0038 -0.0713 -0.0082
0.2935 -0.0294 0.0426 -0.0357 -0.014 0.0119 -0.2287
0.0318 -0.0489 -0.0442 -0.0239 0.0162 -0.0418 0.1159 -0.0091 -0.0048
0.987(5) 1 1 1 1 1
2 3.1303 2 3.1303 2 3.1303 3 3.1303 4 3.1303
C(14) 4.1751 0 -0.0133 0.0568 0.045
0.0368 0.0206 -0.0038 -0.0713 -0.0082
0.2935 -0.0294 0.0426 -0.0357 -0.014 0.0119 -0.2287
0.0318 -0.0489 -0.0442 -0.0239 0.0162 -0.0418 0.1159 -0.0091 -0.0048
0.987(5) 1 1 1 1 1
2 3.1303 2 3.1303 2 3.1303 3 3.1303 4 3.1303
C(15) 4.1751 0 -0.0133 0.0568 0.045
0.0368 0.0206 -0.0038 -0.0713 -0.0082
0.2935 -0.0294 0.0426 -0.0357 -0.014 0.0119 -0.2287
0.0318 -0.0489 -0.0442 -0.0239 0.0162 -0.0418 0.1159 -0.0091 -0.0048
0.987(5) 1 1 1 1 1
2 3.1303 2 3.1303 2 3.1303 3 3.1303 4 3.1303
C(16) 4.1751 0 -0.0133 0.0568 0.045
0.0368 0.0206 -0.0038 -0.0713 -0.0082
0.2935 -0.0294 0.0426 -0.0357 -0.014 0.0119 -0.2287
0.0318 -0.0489 -0.0442 -0.0239 0.0162 -0.0418 0.1159 -0.0091 -0.0048
0.987(5) 1 1 1 1 1
2 3.1303 2 3.1303 2 3.1303 3 3.1303 4 3.1303
H(11A) 0.803(15) 0 0 0 0.106(9)
0 0 0 0 0
0 0 0 0 0 0 0
0 0 0 0 0 0 0 0 0
1.2 1.2 1.2 1.2 1.2 1.2
0 1.9154 1 1.9154 2 1.9154 3 1.9154 4 1.9154
H(11B) 0.8029 0 0 0 0.1064
0 0 0 0 0
0 0 0 0 0 0 0
0 0 0 0 0 0 0 0 0
1.2 1.2 1.2 1.2 1.2 1.2
0 1.9154 1 1.9154 2 1.9154 3 1.9154 4 1.9154
H(12A) 0.8029 0 0 0 0.1064
0 0 0 0 0
0 0 0 0 0 0 0
0 0 0 0 0 0 0 0 0
1.2 1.2 1.2 1.2 1.2 1.2
0 1.9154 1 1.9154 2 1.9154 3 1.9154 4 1.9154
H(12B) 0.8029 0 0 0 0.1064
0 0 0 0 0
0 0 0 0 0 0 0
0 0 0 0 0 0 0 0 0
1.2 1.2 1.2 1.2 1.2 1.2
0 1.9154 1 1.9154 2 1.9154 3 1.9154 4 1.9154
H(13A) 0.8029 0 0 0 0.1064
0 0 0 0 0
0 0 0 0 0 0 0
0 0 0 0 0 0 0 0 0
1.2 1.2 1.2 1.2 1.2 1.2
0 1.9154 1 1.9154 2 1.9154 3 1.9154 4 1.9154
H(13B) 0.8029 0 0 0 0.1064
0 0 0 0 0
0 0 0 0 0 0 0
0 0 0 0 0 0 0 0 0
1.2 1.2 1.2 1.2 1.2 1.2
0 1.9154 1 1.9154 2 1.9154 3 1.9154 4 1.9154
H(14A) 0.8029 0 0 0 0.1064
0 0 0 0 0
0 0 0 0 0 0 0
0 0 0 0 0 0 0 0 0
1.2 1.2 1.2 1.2 1.2 1.2
0 1.9154 1 1.9154 2 1.9154 3 1.9154 4 1.9154
H(14B) 0.8029 0 0 0 0.1064
0 0 0 0 0
0 0 0 0 0 0 0
0 0 0 0 0 0 0 0 0
1.2 1.2 1.2 1.2 1.2 1.2
0 1.9154 1 1.9154 2 1.9154 3 1.9154 4 1.9154
H(15A) 0.8029 0 0 0 0.1064
0 0 0 0 0
0 0 0 0 0 0 0
0 0 0 0 0 0 0 0 0
1.2 1.2 1.2 1.2 1.2 1.2
0 1.9154 1 1.9154 2 1.9154 3 1.9154 4 1.9154
H(15B) 0.8029 0 0 0 0.1064
0 0 0 0 0
0 0 0 0 0 0 0
0 0 0 0 0 0 0 0 0
1.2 1.2 1.2 1.2 1.2 1.2
0 1.9154 1 1.9154 2 1.9154 3 1.9154 4 1.9154
H(16A) 0.8029 0 0 0 0.1064
0 0 0 0 0
0 0 0 0 0 0 0
0 0 0 0 0 0 0 0 0
1.2 1.2 1.2 1.2 1.2 1.2
0 1.9154 1 1.9154 2 1.9154 3 1.9154 4 1.9154
H(16B) 0.8029 0 0 0 0.1064
0 0 0 0 0
0 0 0 0 0 0 0
0 0 0 0 0 0 0 0 0
1.2 1.2 1.2 1.2 1.2 1.2
0 1.9154 1 1.9154 2 1.9154 3 1.9154 4 1.9154

loop_
    _atom_local_axes_atom_label
    _atom_local_axes_atom0
    _atom_local_axes_ax1
    _atom_local_axes_atom1
    _atom_local_axes_atom2
    _atom_local_axes_ax2
I(1) C(1) Z I(1) C(2) Y
I(2) C(4) Z I(2) C(5) Y
F(1) C(2) Z F(1) C(3) Y
F(2) C(3) Z F(2) C(2) Y
F(3) C(5) Z F(3) C(6) Y
F(4) C(6) Z F(4) C(5) Y
N(1) C(11) Z N(1) C(13) Y
N(2) C(12) Z N(2) C(16) Y
C(1) C(6) Z C(1) C(2) Y
C(2) F(1) Z C(2) C(3) Y
C(3) F(2) Z C(3) C(2) Y
C(4) C(5) Z C(4) C(3) Y
C(5) F(3) Z C(5) C(6) Y
C(6) F(4) Z C(6) C(5) Y
C(11) H(11B) Z C(11) H(11A) Y
C(12) H(12A) Z C(12) H(12B) Y
C(13) H(13A) Z C(13) H(13B) Y
C(14) H(14B) Z C(14) H(14A) Y
C(15) H(15A) Z C(15) H(15B) Y
C(16) H(16A) Z C(16) H(16B) Y
H(11A) C(11) Z H(11A) H(11B) Y
H(11B) C(11) Z H(11B) H(11A) Y
H(12A) C(12) Z H(12A) H(12B) Y
H(12B) C(12) Z H(12B) H(12A) Y
H(13A) C(13) Z H(13A) H(13B) Y
H(13B) C(13) Z H(13B) H(13A) Y
H(14A) C(14) Z H(14A) H(14B) Y
H(14B) C(14) Z H(14B) H(14A) Y
H(15A) C(15) Z H(15A) H(15B) Y
H(15B) C(15) Z H(15B) H(15A) Y
H(16A) C(16) Z H(16A) H(16B) Y
H(16B) C(16) Z H(16B) H(16A) Y


loop_
_geom_bond_atom_site_label_1
_geom_bond_atom_site_label_2
_geom_bond_distance
_geom_bond_site_symmetry_1
_geom_bond_site_symmetry_2
_geom_bond_publ_flag
F(1)     C(2)      1.3430(16)          1_555     1_555     yes
F(2)     C(3)      1.3473(16)          1_555     1_555     yes
F(3)     C(5)      1.3389(16)          1_555     1_555     yes
F(4)     C(6)      1.3434(16)          1_555     1_555     yes
C(1)     C(2)      1.3891(13)          1_555     1_555     yes
C(1)     C(6)      1.3884(13)          1_555     1_555     yes
C(2)     C(3)      1.3864(12)          1_555     1_555     yes
C(3)     C(4)      1.3904(13)          1_555     1_555     yes
C(4)     C(5)      1.3918(13)          1_555     1_555     yes
C(5)     C(6)      1.3879(12)          1_555     1_555     yes
C(11)    H(11A)    1.09                1_555     1_555     yes
C(11)    H(11B)    1.09                1_555     1_555     yes
C(12)    H(12B)    1.09                1_555     1_555     yes
C(13)    H(13A)    1.09                1_555     1_555     yes
C(14)    H(14A)    1.09                1_555     1_555     yes
C(15)    H(15A)    1.09                1_555     1_555     yes
C(15)    H(15B)    1.09                1_555     1_555     yes
C(16)    H(16A)    1.09                1_555     1_555     yes
C(16)    H(16B)    1.09                1_555     1_555     yes

loop_
_geom_angle_atom_site_label_1
_geom_angle_atom_site_label_2
_geom_angle_atom_site_label_3
_geom_angle
_geom_angle_site_symmetry_1
_geom_angle_site_symmetry_2
_geom_angle_site_symmetry_3
_geom_angle_publ_flag
C(2)     C(1)      C(6)      116.84(8)         1_555    1_555    1_555    yes
F(1)     C(2)      C(1)      120.31(10)        1_555    1_555    1_555    yes
F(1)     C(2)      C(3)      118.29(10)        1_555    1_555    1_555    yes
C(1)     C(2)      C(3)      121.40(8)         1_555    1_555    1_555    yes
F(2)     C(3)      C(2)      118.09(9)         1_555    1_555    1_555    yes
F(2)     C(3)      C(4)      120.06(9)         1_555    1_555    1_555    yes
C(2)     C(3)      C(4)      121.85(8)         1_555    1_555    1_555    yes
C(3)     C(4)      C(5)      116.73(8)         1_555    1_555    1_555    yes
F(3)     C(5)      C(4)      120.19(10)        1_555    1_555    1_555    yes
F(3)     C(5)      C(6)      118.50(10)        1_555    1_555    1_555    yes
C(4)     C(5)      C(6)      121.31(8)         1_555    1_555    1_555    yes
F(4)     C(6)      C(1)      120.02(9)         1_555    1_555    1_555    yes
F(4)     C(6)      C(5)      118.08(9)         1_555    1_555    1_555    yes
C(1)     C(6)      C(5)      121.86(8)         1_555    1_555    1_555    yes
H(12A)   C(12)     H(12B)    108.12            1_555    1_555    1_555    yes
H(14A)   C(14)     H(14B)    108.04            1_555    1_555    1_555    yes

 
_refine_diff_density_max    0.636
_refine_diff_density_min   -0.636
_refine_diff_density_rms    0.104
